# Supplementary material for: Boosting Sensitivity in Liquid Chromatography–Fourier Transform Ion Cyclotron Resonance–Tandem Mass Spectrometry for Product Ion Analysis of Monoterpene Indole Alkaloids
Source: Front Plant Sci. 2015 Dec 17;6:1127. doi: 10.3389/fpls.2015.01127 (PMC4681812; doi:10.3389/fpls.2015.01127)
Supplement: Supplementary file 1 [file Data_Sheet_1.ZIP]

Archive with 12 entries (12 files):
- SupplementaryMaterials/Supplementary Dataset S1.xlsx
- SupplementaryMaterials/Supplementary Dataset S10.xlsx
- SupplementaryMaterials/Supplementary Dataset S2.xlsx
- SupplementaryMaterials/Supplementary Dataset S3.xlsx
- SupplementaryMaterials/Supplementary Dataset S4.xlsx
- SupplementaryMaterials/Supplementary Dataset S5.xlsx
- SupplementaryMaterials/Supplementary Dataset S6.xlsx
- SupplementaryMaterials/Supplementary Dataset S7.xlsx
- SupplementaryMaterials/Supplementary Dataset S8.xlsx
- SupplementaryMaterials/Supplementary Dataset S9.xlsx
- SupplementaryMaterials/Supplementary Table S1.xlsx
- SupplementaryMaterials/SupplementaryMaterials_Figures_revised.pptx
