# Supplementary material for: Boosting Sensitivity in Liquid Chromatography–Fourier Transform Ion Cyclotron Resonance–Tandem Mass Spectrometry for Product Ion Analysis of Monoterpene Indole Alkaloids
Source: Front Plant Sci. 2015 Dec 17;6:1127. doi: 10.3389/fpls.2015.01127 (PMC4681812; doi:10.3389/fpls.2015.01127)
Supplement: Supplementary file 1 [file Data_Sheet_1.ZIP › SupplementaryMaterials/Supplementary Dataset S1.xlsx]

## Sheet: 12C quercetin MSMS
Supplementary Dataset S1. Product ions of 12C quercetin (1) and 13C quercetin (2) in the MS/MS and MS/MS Boost analysis.
m/z	Intensity	Resolution
104.45	890530	254999
127.979	668990	210908
137.023	394866	263146
146.222	3081760	180312
149.489	388293	184198
149.516	397695	150863
149.621	391558	184218
153.019	473361	216361
164.244	402742	116740
164.265	456197	166055
164.388	386405	121125
164.4	434490	122598
164.5	429164	141436
164.577	386361	124089
173.059	400437	190627
183.043	427513	209358
201.054	1097720	155701
201.055	512392	225868
228.041	1056650	111885
229.049	2876654	109546
229.05	2782726	96880
230.053	485568	144542
239.034	418492	112039
245.044	444919	110865
257.044	907046	74970
270.702	398291	76258
285.039	712105	92550
303.051	550690	90648

## Sheet: Assigned ions MSMS
Meas. m/z	Ion Formula	m/z	|err| [mDa]	err [ppm]	rdb	e- Conf	N-Rule
137.023	C7H5O3	137.023	0.2	1.5	5.5	even	ok
153.019	C7H5O4	153.018	0.4	-2.4	5.5	even	ok
173.059	C11H9O2	173.06	0.4	2.6	7.5	even	ok
183.043	C12H7O2	183.044	0.7	4.1	9.5	even	ok
201.054	C12H9O3	201.055	0.8	3.9	8.5	even	ok
201.055	C12H9O3	201.055	0.8	-3.9	8.5	even	ok
228.041	C13H8O4	228.042	0.4	1.8	10	odd	ok
229.049	C13H9O4	229.05	0.7	3.1	9.5	even	ok
229.05	C13H9O4	229.05	0.2	-0.7	9.5	even	ok
239.034	C14H7O4	239.034	0	0.1	11.5	even	ok
245.044	C13H9O5	245.044	0.3	1.3	9.5	even	ok
257.044	C14H9O5	257.044	0.9	3.4	10.5	even	ok
285.039	C15H9O6	285.039	0	-0.1	11.5	even	ok
303.051	C15H11O7	303.05	0.6	-2.1	10.5	even	ok

## Sheet: 12C quercetin MSMS Boost
m/z	Intensity	Resolution
100.527	1876511	269686
104.45	837192	251151
105.52	482915	248784
107.517	392174	271635
114.021	1725850	236264
114.525	10595847	232486
114.529	778043	242460
115.027	1908919	229224
117.07	611401	249176
119.517	1931577	219081
121.028	785234	165303
121.029	662873	258043
122.522	1754440	210372
123.026	378508	233503
123.53	503468	237429
127.514	388883	190224
127.979	629358	213003
128.522	7429975	199154
129.024	1093884	202666
131.049	1461048	173266
133.065	494795	208365
135.044	445332	218472
137.023	4897841	210351
137.024	1750722	262743
138.026	701364	185947
142.52	1975208	192863
145.065	1957448	171474
146.34	522489	242261
146.341	3120865	182093
149.023	836049	204101
150.094	403195	123258
151.525	1478467	175870
153.018	9375339	201596
154.021	596336	175277
155.049	5056028	191959
155.05	1460692	207422
156.053	426272	188041
157.064	623405	174602
159.043	1424771	213132
159.044	1006243	247677
161.059	2389403	192963
161.06	1276331	243579
162.063	553641	136583
163.038	3103503	176271
163.039	1068663	218584
165.018	4864575	184431
165.019	2095103	238878
165.132	397168	99674
165.239	398122	151141
165.258	437043	113992
165.26	397422	147202
165.331	410953	133656
166.021	606743	177896
166.025	702815	203937
166.026	457963	263033
171.028	501373	141062
171.029	417771	180592
171.043	729888	148149
171.045	557948	163553
172.051	402025	158778
173.059	10125557	155612
173.06	3571061	172942
174.062	1044000	156999
176.047	490527	122771
177.017	1276914	171423
177.019	648510	172711
177.054	750156	180551
177.055	403042	183542
179.033	1555040	145873
179.035	702816	199662
183.028	2459686	135919
183.029	1135482	138673
183.043	8634054	132787
183.045	4403430	152904
184.032	449067	157192
184.048	1156011	119902
184.051	971263	141622
184.052	475511	165090
187.038	11278237	122734
187.04	6079037	168384
188.041	925918	154792
188.043	638758	169723
188.046	453016	137676
190.062	430524	143048
191.033	1788681	130301
191.035	2550762	127174
191.07	1032315	141550
191.071	1011727	118938
193.014	423752	164729
195.028	1244484	132886
195.029	781057	134150
199.038	452720	106594
200.046	1992750	104371
200.047	1540870	145807
201.054	31313590	119931
201.055	18876470	138919
202.057	4291601	105148
202.059	2459377	170548
203.033	1828219	113458
203.035	1903539	119498
203.061	478995	118777
204.036	423368	142048
205.049	3375064	130146
205.05	3638265	109318
206.054	659136	128113
207.028	1011526	107348
207.029	678918	139398
208.883	417904	100647
208.884	441008	115644
209.045	850792	143206
211.038	4713669	103837
211.04	4702565	123892
212.043	888418	128443
212.048	449859	138084
213.054	1526247	89117
213.056	1177015	154322
215.033	2512429	115778
215.035	1701773	129363
216.041	552506	89081
217.049	2646323	134168
217.051	1084595	180969
218.052	491309	150790
219.028	955946	125666
219.03	1358106	118130
219.064	1258876	94295
219.066	1663116	112706
227.033	1634571	116864
227.035	763323	175210
228.038	605487	202730
228.041	9206448	112624
228.043	4785840	162681
229.048	45733732	138867
229.051	58199908	149270
230.047	649508	121078
230.052	11708884	97050
230.054	7911573	131166
231.027	425939	170030
231.03	930276	149679
231.054	910317	123587
231.057	439869	167923
232.036	2378227	111616
232.038	1496963	131067
233.043	1257506	95250
239.017	1116285	103266
239.02	570965	112446
239.032	11290093	93494
239.035	7019438	127370
240.035	2445370	122667
240.038	741578	149857
240.04	975266	96823
241.048	431124	92035
243.027	2949316	98593
243.03	1499108	113218
245.043	12716485	96684
245.046	4368325	137548
246.046	1818743	114509
246.05	2559575	96308
246.053	1137415	133353
247.055	426727	140630
247.058	3998891	101674
247.061	1466187	158608
248.062	485712	168509
248.064	429656	165117
255.027	1408522	103650
255.03	1791994	111321
256.034	1945951	114657
256.038	1513871	126022
257.043	37451540	98948
257.046	24214806	134795
258.043	507773	166347
258.046	6775901	106484
258.049	4106974	119163
259.047	1064902	65288
261.037	1370619	122389
261.04	1079083	119915
267.027	477737	97238
267.03	599472	148850
273.037	1462403	101773
273.04	973411	98586
274.045	7925572	109245
274.048	7926340	116112
275.048	758475	113568
275.051	1549892	112239
284.032	416652	138076
285.037	5610243	89487
285.04	11806339	90447
286.04	1085064	87860
286.044	1742248	98595
287.043	417827	109205
287.047	516003	108583
301.032	511282	119764
301.035	1985282	92716
303.048	5500969	103793
303.051	8267561	84435
304.051	443851	97048
304.054	1558924	93522
305.054	391693	106015

## Sheet: Assigned Ions MSMS Boost
Meas. m/z	Ion Formula	m/z	err [mDa]	err [ppm]	rdb	e- Conf	N-Rule
114.525	C13H9O4	114.524	-0.4	-3.9	9.5	odd	ok
117.07	C9H9	117.07	0.1	1.3	5.5	even	ok
121.028	C7H5O2	121.028	0.2	1.3	5.5	even	ok
121.029	C7H5O2	121.028	-0.3	-2.6	5.5	even	ok
123.026	C13H10O5	123.026	-0.4	-2.9	9	even	ok
123.53	C13H11O5	123.53	-0.4	-3.6	8.5	odd	ok
128.522	C14H9O5	128.522	-0.4	-3	10.5	odd	ok
131.049	C9H7O	131.049	0.2	1.5	6.5	even	ok
133.065	C9H9O	133.065	0.2	1.5	5.5	even	ok
135.044	C8H7O2	135.044	0.3	2	5.5	even	ok
137.023	C7H5O3	137.023	0.3	2.4	5.5	even	ok
137.024	C7H5O3	137.023	-0.4	-3.3	5.5	even	ok
145.065	C10H9O	145.065	0.3	2	6.5	even	ok
149.023	C8H5O3	149.023	0.5	3.1	6.5	even	ok
153.018	C7H5O4	153.018	0.5	3.5	5.5	even	ok
155.049	C11H7O	155.049	0.5	3.4	8.5	even	ok
155.05	C11H7O	155.049	-0.4	-2.9	8.5	even	ok
157.064	C11H9O	157.065	0.5	3	7.5	even	ok
159.043	C10H7O2	159.044	0.6	4	7.5	even	ok
159.044	C10H7O2	159.044	-0.3	-2	7.5	even	ok
161.059	C10H9O2	161.06	0.6	3.8	6.5	even	ok
161.06	C10H9O2	161.06	-0.4	-2.6	6.5	even	ok
163.038	C9H7O3	163.039	0.6	3.5	6.5	even	ok
163.039	C9H7O3	163.039	-0.5	-3.2	6.5	even	ok
165.019	C8H5O4	165.018	-0.5	-3.1	6.5	even	ok
166.025	C8H6O4	166.026	0.6	3.9	6	odd	ok
166.026	C8H6O4	166.026	-0.4	-2.4	6	odd	ok
171.028	C7H7O5	171.029	0.4	2.2	4.5	even	ok
171.029	C7H7O5	171.029	-0.6	-3.7	4.5	even	ok
171.043	C11H7O2	171.044	0.6	3.4	8.5	even	ok
171.045	C11H7O2	171.044	-0.5	-2.8	8.5	even	ok
173.059	C11H9O2	173.06	0.6	3.7	7.5	even	ok
173.06	C11H9O2	173.06	-0.6	-3.7	7.5	even	ok
176.047	C10H8O3	176.047	-0.2	-1.4	7	odd	ok
177.017	C9H5O4	177.018	0.7	4.2	7.5	even	ok
177.019	C9H5O4	177.018	-0.4	-2.5	7.5	even	ok
177.054	C10H9O3	177.055	0.8	4.3	6.5	even	ok
177.055	C10H9O3	177.055	-0.7	-3.7	6.5	even	ok
179.033	C9H7O4	179.034	0.6	3.4	6.5	even	ok
179.035	C9H7O4	179.034	-0.7	-4.2	6.5	even	ok
183.028	C8H7O5	183.029	0.8	4.3	5.5	even	ok
183.029	C8H7O5	183.029	-0.5	-2.9	5.5	even	ok
183.043	C12H7O2	183.044	0.7	4	9.5	even	ok
183.045	C12H7O2	183.044	-0.6	-3.5	9.5	even	ok
184.051	C12H8O2	184.052	0.8	4.2	9	odd	ok
184.052	C12H8O2	184.052	-0.5	-2.8	9	odd	ok
187.038	C11H7O3	187.039	0.7	3.8	8.5	even	ok
187.04	C11H7O3	187.039	-0.7	-3.5	8.5	even	ok
188.046	C11H8O3	188.047	0.9	4.6	8	odd	ok
190.062	C11H10O3	190.062	0.8	4.3	7	odd	ok
191.033	C10H7O4	191.034	0.9	4.7	7.5	even	ok
191.035	C10H7O4	191.034	-0.6	-3.2	7.5	even	ok
191.07	C11H11O3	191.07	0.8	4	6.5	even	ok
191.071	C11H11O3	191.07	-0.5	-2.6	6.5	even	ok
193.014	C9H5O5	193.013	-0.7	-3.4	7.5	even	ok
195.028	C9H7O5	195.029	1	5.1	6.5	even	ok
195.029	C9H7O5	195.029	-0.6	-3.3	6.5	even	ok
199.038	C12H7O3	199.039	0.6	3.1	9.5	even	ok
200.046	C12H8O3	200.047	0.7	3.7	9	odd	ok
200.047	C12H8O3	200.047	-0.6	-2.8	9	odd	ok
201.054	C12H9O3	201.055	0.8	3.8	8.5	even	ok
201.055	C12H9O3	201.055	-0.8	-3.8	8.5	even	ok
203.033	C11H7O4	203.034	0.8	3.7	8.5	even	ok
203.035	C11H7O4	203.034	-0.6	-3.2	8.5	even	ok
205.049	C11H9O4	205.05	0.7	3.6	7.5	even	ok
205.05	C11H9O4	205.05	-0.7	-3.5	7.5	even	ok
207.028	C10H7O5	207.029	0.8	3.8	7.5	even	ok
207.029	C10H7O5	207.029	-0.6	-3.1	7.5	even	ok
209.045	C10H9O5	209.044	-0.7	-3.4	6.5	even	ok
211.038	C13H7O3	211.039	0.8	4	10.5	even	ok
211.04	C13H7O3	211.039	-0.8	-3.8	10.5	even	ok
212.048	C13H8O3	212.047	-0.9	-4.1	10	odd	ok
213.054	C13H9O3	213.055	0.7	3.2	9.5	even	ok
213.056	C13H9O3	213.055	-0.9	-4.3	9.5	even	ok
215.033	C12H7O4	215.034	1	4.8	9.5	even	ok
215.035	C12H7O4	215.034	-0.9	-4.2	9.5	even	ok
217.049	C12H9O4	217.05	0.9	4.2	8.5	even	ok
217.051	C12H9O4	217.05	-1.1	-4.9	8.5	even	ok
219.028	C11H7O5	219.029	0.8	3.9	8.5	even	ok
219.03	C11H7O5	219.029	-0.9	-4	8.5	even	ok
219.064	C12H11O4	219.065	1	4.7	7.5	even	ok
219.066	C12H11O4	219.065	-0.9	-4.3	7.5	even	ok
227.033	C13H7O4	227.034	1.2	5.1	10.5	even	ok
227.035	C13H7O4	227.034	-1.1	-5	10.5	even	ok
228.041	C13H8O4	228.042	0.9	4	10	odd	ok
228.043	C13H8O4	228.042	-1.3	-5.5	10	odd	ok
229.048	C13H9O4	229.05	1.1	4.7	9.5	even	ok
229.051	C13H9O4	229.05	-1	-4.3	9.5	even	ok
231.03	C12H7O5	231.029	-1	-4.2	9.5	even	ok
232.036	C12H8O5	232.037	1	4.1	9	odd	ok
232.038	C12H8O5	232.037	-1.1	-4.5	9	odd	ok
239.017	C10H7O7	239.019	1.7	7.1	7.5	even	ok
239.02	C10H7O7	239.019	-1	-4.1	7.5	even	ok
239.032	C14H7O4	239.034	1.6	6.6	11.5	even	ok
239.035	C14H7O4	239.034	-1.1	-4.7	11.5	even	ok
240.04	C14H8O4	240.042	1.8	7.3	11	odd	ok
243.027	C13H7O5	243.029	1.9	7.7	10.5	even	ok
243.03	C13H7O5	243.029	-1.1	-4.7	10.5	even	ok
245.043	C13H9O5	245.044	1.8	7.5	9.5	even	ok
245.046	C13H9O5	245.044	-1.3	-5.4	9.5	even	ok
246.053	C13H10O5	246.052	-1.1	-4.6	9	odd	ok
247.058	C13H11O5	247.06	1.9	7.8	8.5	even	ok
247.061	C13H11O5	247.06	-1.3	-5.5	8.5	even	ok
255.03	C14H7O5	255.029	-0.8	-3	11.5	even	ok
256.038	C14H8O5	256.037	-1.2	-4.7	11	odd	ok
257.043	C14H9O5	257.044	1.9	7.6	10.5	even	ok
257.046	C14H9O5	257.044	-1.1	-4.2	10.5	even	ok
261.04	C13H9O6	261.039	-0.8	-3.1	9.5	even	ok
267.027	C15H7O5	267.029	2	7.4	12.5	even	ok
267.03	C15H7O5	267.029	-1.2	-4.3	12.5	even	ok
273.04	C14H9O6	273.039	-0.9	-3.3	10.5	even	ok
274.048	C14H10O6	274.047	-0.9	-3.4	10	odd	ok
284.032	C15H8O6	284.032	-0.9	-3.3	12	odd	ok
285.037	C15H9O6	285.039	1.9	6.7	11.5	even	ok
285.04	C15H9O6	285.039	-0.9	-3.2	11.5	even	ok
301.035	C15H9O7	301.034	-0.8	-2.8	11.5	even	ok
303.048	C15H11O7	303.05	1.8	6.1	10.5	even	ok
303.051	C15H11O7	303.05	-1.2	-4.1	10.5	even	ok

## Sheet: 13C quercetin MSMS Boost
m/z	Intensity	Resolution
104.45	784042	275103
106.046	862651	261582
106.548	2772613	247319
115.048	381503	211140
116.024	402000	233325
120.041	472897	242249
120.043	595059	240442
120.543	944355	227471
120.545	2639623	226440
121.047	6978075	219342
121.052	529344	206432
124.084	450260	242458
126.541	754490	212945
127.979	814199	212345
128.052	805363	250257
129.044	486363	208103
130.052	396794	158377
135.044	1779941	198757
135.546	4444755	195264
140.079	868887	195225
143.043	813431	199417
143.546	443557	164432
144.046	4000737	151444
146.379	2994675	174090
149.543	406417	185197
150.045	1238263	185521
154.095	704253	188707
155.098	1967670	187898
156.074	387331	150626
157.049	387938	209944
159.038	1805230	179508
159.05	855501	161599
160.041	7415537	194488
160.042	2961489	256953
164.079	562038	182631
165.082	1851541	162272
166.085	5870739	173270
166.087	2031539	187368
168.074	645028	157346
168.101	549319	168070
169.077	1688877	164693
169.078	405779	279887
170.089	919980	147409
170.09	635621	144296
171.093	1834551	166935
171.094	829663	225110
172.041	1513903	114834
172.069	2458894	165647
172.07	805406	258613
173.044	5757066	151962
173.046	2221505	150985
174.052	950974	99371
179.089	415372	160852
181.077	407042	115525
182.081	747816	91387
183.056	398762	169036
183.093	2725166	142942
183.094	1223806	159641
184.096	7098353	127627
184.097	3680209	148317
186.048	1345790	144449
186.049	495498	172751
187.06	520354	141995
187.087	845093	137077
188.063	847772	143153
188.065	876492	121931
190.052	440556	121508
190.053	494645	121291
191.055	1601880	145144
191.056	1200496	123612
194.08	2679581	122675
194.082	1066589	136978
195.084	7898546	106718
197.072	2115431	146554
197.073	1531623	152142
197.099	568199	149151
198.075	7280503	112184
198.077	4491159	143427
200.063	506969	112990
200.091	425724	168641
200.092	574120	116708
201.067	1526615	130595
201.068	758215	159961
202.106	698396	142081
204.058	1255071	135638
204.06	716615	197360
211.08	454803	166310
211.083	742811	127021
211.087	1314724	125653
211.089	726756	134538
212.091	7489674	126971
212.092	4739018	129164
213.094	20026764	122912
213.096	15816459	135741
214.07	1286477	127979
214.072	1515997	108079
215.082	666864	129877
216.085	1867340	118222
216.087	1639564	127075
217.061	735917	126231
217.063	914597	130421
223.078	819425	142579
223.08	674337	149898
224.082	3018634	120023
224.084	2124458	131622
225.089	452408	101444
225.094	402805	153718
225.096	451621	143346
226.072	394699	124550
226.097	1018737	158244
226.099	1130625	152774
227.073	1299996	138581
227.075	729228	164593
228.081	598956	137541
228.086	639964	129374
229.061	669162	140893
229.089	1704733	122338
229.091	855261	169277
230.065	722056	90400
230.101	442764	105861
231.104	1326947	127741
231.106	801059	157741
239.073	828991	121195
239.077	606696	139621
239.08	487408	182978
239.082	412848	151475
239.084	751193	132898
240.077	1409836	109552
240.081	3535884	115674
240.083	1209228	219087
240.085	4181037	132652
240.088	2029741	157713
241.084	5151001	90850
241.086	4342681	151473
241.089	16445465	102825
241.091	9752986	123358
242.092	36892040	109381
242.094	27654534	115701
243.068	411921	127759
243.07	460174	134184
244.076	985648	136890
244.078	835056	154050
244.098	470579	146272
245.085	667952	126161
249.051	446031	138437
251.073	527247	148795
252.076	898886	112671
252.079	1236263	130809
253.079	2943269	115595
253.082	3737478	127958
254.089	413165	131832
255.07	460113	127169
256.071	1215918	130598
256.074	663991	138991
257.083	1423869	123985
257.086	1098333	145452
258.086	2061321	134702
258.089	3142602	122184
259.094	824886	123526
259.097	652494	133681
259.099	447054	91145
260.103	1559906	90451
260.105	957378	124521
268.073	399114	138773
268.08	858459	101101
269.073	1000947	135977
269.077	1376323	104800
269.083	2462628	87583
269.086	1176916	137405
270.086	6830579	100611
270.089	8790323	107581
271.089	18039184	102310
271.092	19247248	111403
272.097	870821	111069
272.1	755294	112780
273.095	486263	123911
274.081	544150	83012
274.084	730526	88039
286.081	736885	110221
286.085	514357	114620
287.088	2056304	92238
287.092	2381424	108756
288.092	4432136	113413
288.095	5011208	112834
298.08	450792	138443
298.084	921688	114940
299.084	1762464	121902
299.087	3720128	104279
300.087	4891688	112346
300.091	7970216	104112
300.094	546136	166504
315.082	979430	92214
316.086	1503043	78454
316.091	414124	171505
316.095	1194308	100440
317.098	2497011	80212
318.098	3342659	105916
318.101	8282627	93531
548.111	440989	43351
