# Supplementary material for: Boosting Sensitivity in Liquid Chromatography–Fourier Transform Ion Cyclotron Resonance–Tandem Mass Spectrometry for Product Ion Analysis of Monoterpene Indole Alkaloids
Source: Front Plant Sci. 2015 Dec 17;6:1127. doi: 10.3389/fpls.2015.01127 (PMC4681812; doi:10.3389/fpls.2015.01127)
Supplement: Supplementary file 1 [file Data_Sheet_1.ZIP › SupplementaryMaterials/Supplementary Dataset S10.xlsx]

## Sheet: RawData
Supplementary Dataset S10. Chemical assignment of product ions in Compounds 11 and 12.
Formula	11_Check	11_m/z	11_Intensity	11_RelativeIntensity	12_Check	12_m/z	12_Intensity	12_RelativeIntensity
C6H5N2	FALSE	N/A	N/A	N/A	TRUE	105.045	2732726	0.95
C6H6N2	FALSE	N/A	N/A	N/A	TRUE	106.053	514347	0.18
C3H9NO3	FALSE	N/A	N/A	N/A	TRUE	107.056	4025007	1.39
C7H10N	TRUE	108.08	640241	0.43	TRUE	108.08	1621304	0.56
C7H12N	TRUE	110.096	3777821	2.52	TRUE	110.096	525021	0.18
C9H6	FALSE	N/A	N/A	N/A	TRUE	114.046	666898	0.23
C9H7	TRUE	115.054	1911672	1.27	TRUE	115.054	1480086	0.51
C8H6N	FALSE	N/A	N/A	N/A	TRUE	116.049	681047	0.24
C8H7N	TRUE	117.057	1740485	1.16	TRUE	117.057	914927	0.32
C8H8N	TRUE	118.065	2362038	1.58	TRUE	118.065	1070898	0.37
C7H6NO	FALSE	N/A	N/A	N/A	TRUE	120.044	446825	0.15
C8H9O	FALSE	N/A	N/A	N/A	TRUE	121.065	434577	0.15
C8H14N	TRUE	124.112	1885966	1.26	TRUE	124.112	550473	0.19
C10H7	FALSE	N/A	N/A	N/A	TRUE	127.054	458895	0.16
C9H6N	TRUE	128.049	468399	0.31	TRUE	128.049	1137302	0.39
C9H7N	FALSE	N/A	N/A	N/A	TRUE	129.057	515746	0.18
C9H8N	TRUE	130.065	6021486	4.02	TRUE	130.065	9749414	3.38
C8H6NO	TRUE	132.044	11840142	7.9	TRUE	132.044	4749272	1.64
C9H10N	TRUE	132.08	50804604	33.88	TRUE	132.08	21273564	7.37
C8H8NO	FALSE	N/A	N/A	N/A	TRUE	134.06	644091	0.22
C9H12N	TRUE	134.096	727566	0.49	TRUE	134.096	1409291	0.49
C7H8NO2	TRUE	138.054	1947309	1.3	TRUE	138.055	1372852	0.48
C11H7	FALSE	N/A	N/A	N/A	TRUE	139.054	487806	0.17
C10H6N	TRUE	140.049	6519400	4.35	TRUE	140.049	1964705	0.68
C10H7N	FALSE	N/A	N/A	N/A	TRUE	141.057	391723	0.14
C7H10O3	FALSE	N/A	N/A	N/A	TRUE	142.064	771791	0.27
C10H8N	TRUE	142.065	40984024	27.33	TRUE	142.065	18645000	6.46
C10H9N	TRUE	143.072	2010420	1.34	TRUE	143.072	1644720	0.57
C11H11	TRUE	143.085	864018	0.58	TRUE	143.085	1357760	0.47
C9H6NO	FALSE	N/A	N/A	N/A	TRUE	144.044	1379092	0.48
C7H12O3	FALSE	N/A	N/A	N/A	TRUE	144.079	790501	0.27
C10H10N	TRUE	144.08	36631972	24.43	TRUE	144.08	17246714	5.97
C9H7NO	TRUE	145.052	539661	0.36	TRUE	145.052	683957	0.24
C10H9O	TRUE	145.064	448160	0.3	TRUE	145.064	489139	0.17
C9H9N2	FALSE	N/A	N/A	N/A	TRUE	145.075	448175	0.16
C10H11N	FALSE	N/A	N/A	N/A	TRUE	145.088	543302	0.19
C9H8NO	TRUE	146.059	3562956	2.38	TRUE	146.059	2724854	0.94
C10H12N	TRUE	146.096	842797	0.56	TRUE	146.096	1201457	0.42
C9H10NO	FALSE	N/A	N/A	N/A	TRUE	148.075	492223	0.17
C10H14N	TRUE	148.111	715820	0.48	TRUE	148.112	968338	0.34
C9H12NO	TRUE	150.091	529498	0.35	TRUE	150.091	638798	0.22
C12H7	FALSE	N/A	N/A	N/A	TRUE	151.054	507030	0.18
C12H8	FALSE	N/A	N/A	N/A	TRUE	152.062	531452	0.18
C8H10NO2	FALSE	N/A	N/A	N/A	TRUE	152.07	656435	0.23
C12H9	TRUE	153.069	1292700	0.86	TRUE	153.069	577253	0.2
C11H8N	TRUE	154.064	1896168	1.26	TRUE	154.064	6368239	2.21
C11H9N	TRUE	155.072	934416	0.62	TRUE	155.072	1162741	0.4
C11H10N	TRUE	156.08	1478646	0.99	TRUE	156.08	1805646	0.63
C10H9N2	TRUE	157.075	1138320	0.76	TRUE	157.076	527609	0.18
C10H8NO	TRUE	158.059	112375536	74.95	TRUE	158.059	116497560	40.35
C8H14O3	FALSE	N/A	N/A	N/A	TRUE	158.095	397415	0.14
C11H12N	TRUE	158.096	14930611	9.96	TRUE	158.096	5569883	1.93
C9H7N2O	FALSE	N/A	N/A	N/A	TRUE	159.056	521816	0.18
C7H11O4	FALSE	N/A	N/A	N/A	TRUE	159.064	3363595	1.16
C10H9NO	TRUE	159.067	2927938	1.95	TRUE	159.067	5392236	1.87
C10H11N2	TRUE	159.091	1591267	1.06	TRUE	159.091	33992208	11.77
C7H13O4	FALSE	N/A	N/A	N/A	TRUE	161.079	17643220	6.11
C9H10N2O	TRUE	162.079	2035485	1.36	TRUE	162.079	909782	0.32
C10H12NO	TRUE	162.09	6673958	4.45	TRUE	162.091	12795819	4.43
C9H10NO2	TRUE	164.07	621805	0.41	TRUE	164.07	449306	0.16
C10H14NO	TRUE	164.106	1320575	0.88	TRUE	164.106	1813331	0.63
C13H9	FALSE	N/A	N/A	N/A	TRUE	165.069	1457236	0.5
C12H8N	TRUE	166.064	1309080	0.87	TRUE	166.064	1813071	0.63
C9H12NO2	TRUE	166.085	18040108	12.03	TRUE	166.086	4200152	1.45
C11H7N2	FALSE	N/A	N/A	N/A	TRUE	167.059	418728	0.15
C12H9N	TRUE	167.072	2713241	1.81	TRUE	167.072	4503956	1.56
C13H11	FALSE	N/A	N/A	N/A	TRUE	167.085	1071397	0.37
C10H15O2	FALSE	N/A	N/A	N/A	TRUE	167.106	799830	0.28
C12H10N	TRUE	168.08	10369087	6.92	TRUE	168.08	15887419	5.5
C8H11NO3	FALSE	N/A	N/A	N/A	TRUE	169.074	532315	0.18
C11H9N2	FALSE	N/A	N/A	N/A	TRUE	169.075	11459163	3.97
C12H11N	FALSE	N/A	N/A	N/A	TRUE	169.088	1288211	0.45
C8H10O4	FALSE	N/A	N/A	N/A	TRUE	170.058	967542	0.34
C11H8NO	TRUE	170.059	1940412	1.29	TRUE	170.059	19649718	6.81
C12H12N	TRUE	170.095	22212538	14.81	TRUE	170.096	43007416	14.9
C10H7N2O	TRUE	171.054	387815	0.26	TRUE	171.055	2922765	1.01
C11H11N2	FALSE	N/A	N/A	N/A	TRUE	171.091	1950821	0.68
C11H10NO	TRUE	172.075	31274986	20.86	TRUE	172.075	40070880	13.88
C10H9N2O	TRUE	173.07	410230	0.27	TRUE	173.07	1038834	0.36
C11H13N2	FALSE	N/A	N/A	N/A	TRUE	173.107	606932	0.21
C11H12NO	TRUE	174.09	5875085	3.92	TRUE	174.091	4551354	1.58
C10H11N2O	TRUE	175.086	2223999	1.48	TRUE	175.086	647883	0.22
C11H13NO	FALSE	N/A	N/A	N/A	TRUE	175.098	2912931	1.01
C11H14NO	TRUE	176.106	2456112	1.64	TRUE	176.106	5744523	1.99
C13H8N	TRUE	178.064	519086	0.35	TRUE	178.065	1005985	0.35
C10H12NO2	FALSE	N/A	N/A	N/A	TRUE	178.085	462787	0.16
C11H16NO	FALSE	N/A	N/A	N/A	TRUE	178.122	692286	0.24
C12H7N2	FALSE	N/A	N/A	N/A	TRUE	179.059	520550	0.18
C14H11	FALSE	N/A	N/A	N/A	TRUE	179.085	695966	0.24
C13H10N	TRUE	180.08	3189886	2.13	TRUE	180.08	4541760	1.57
C10H14NO2	TRUE	180.101	1573629	1.05	TRUE	180.101	1537816	0.53
C12H9N2	FALSE	N/A	N/A	N/A	TRUE	181.075	850951	0.29
C10H13O3	FALSE	N/A	N/A	N/A	TRUE	181.085	484550	0.17
C13H11N	TRUE	181.088	511047	0.34	TRUE	181.088	6524102	2.26
C12H8NO	TRUE	182.059	591046	0.39	TRUE	182.059	3138685	1.09
C13H12N	TRUE	182.095	434681	0.29	TRUE	182.096	9841838	3.41
C12H9NO	TRUE	183.067	1590923	1.06	TRUE	183.067	4340727	1.5
C11H8N2O	TRUE	184.062	715384	0.48	TRUE	184.062	879563	0.3
C12H10NO	TRUE	184.075	8010456	5.34	TRUE	184.075	15742787	5.45
C13H14N	TRUE	184.111	1685632	1.12	TRUE	184.111	29384644	10.18
C11H9N2O	TRUE	185.07	6749268	4.5	TRUE	185.07	75260496	26.07
C12H13N2	TRUE	185.106	7123796	4.75	TRUE	185.106	6591155	2.28
C8H12NO4	FALSE	N/A	N/A	N/A	TRUE	186.075	3162500	1.1
C11H10N2O	TRUE	186.079	1301856	0.87	TRUE	186.078	27188964	9.42
C12H12NO	TRUE	186.09	11556920	7.71	TRUE	186.09	13040612	4.52
C11H11N2O	TRUE	187.086	52983620	35.34	TRUE	187.086	1312486528	454.59
C8H14NO4	TRUE	188.09	3278997	2.19	TRUE	188.09	62517136	21.65
C7H13N2O4	FALSE	N/A	N/A	N/A	TRUE	189.086	885850	0.31
C14H8N	FALSE	N/A	N/A	N/A	TRUE	190.064	476981	0.17
C12H16NO	FALSE	N/A	N/A	N/A	TRUE	190.122	408741	0.14
C14H9N	TRUE	191.072	457348	0.31	TRUE	191.072	1250849	0.43
C13H8N2	FALSE	N/A	N/A	N/A	TRUE	192.067	561630	0.19
C14H10N	FALSE	N/A	N/A	N/A	TRUE	192.08	7378759	2.56
C11H14NO2	TRUE	192.101	857072	0.57	TRUE	192.101	2605895	0.9
C13H9N2	TRUE	193.076	521068	0.35	TRUE	193.075	1452530	0.5
C14H11N	FALSE	N/A	N/A	N/A	TRUE	193.088	635885	0.22
C14H12N	TRUE	194.096	577772	0.39	TRUE	194.095	4767378	1.65
C11H16NO2	TRUE	194.117	5729697	3.82	TRUE	194.117	5757586	1.99
C13H9NO	FALSE	N/A	N/A	N/A	TRUE	195.067	475973	0.16
C13H11N2	TRUE	195.091	3247161	2.17	TRUE	195.091	6126554	2.12
C13H10NO	TRUE	196.075	3429254	2.29	TRUE	196.075	11980644	4.15
C14H14N	TRUE	196.111	2315240	1.54	TRUE	196.111	70584232	24.45
C12H9N2O	TRUE	197.07	1944144	1.3	TRUE	197.07	18721490	6.48
C13H13N2	TRUE	197.106	3073386	2.05	TRUE	197.106	4006595	1.39
C11H17O3	FALSE	N/A	N/A	N/A	TRUE	197.116	5490724	1.9
C9H12NO4	FALSE	N/A	N/A	N/A	TRUE	198.075	1524969	0.53
C12H10N2O	TRUE	198.079	1315599	0.88	TRUE	198.079	2249802	0.78
C13H12NO	TRUE	198.09	40484160	27	TRUE	198.09	16910722	5.86
C12H11N2O	TRUE	199.086	2739337	1.83	TRUE	199.086	37167668	12.87
C13H14NO	FALSE	N/A	N/A	N/A	TRUE	200.106	4773289	1.65
C12H13N2O	TRUE	201.103	961535	0.64	TRUE	201.101	11967199	4.14
C9H16NO4	FALSE	N/A	N/A	N/A	TRUE	202.106	1086507	0.38
C15H10N	TRUE	204.08	582805	0.39	TRUE	204.08	1051620	0.36
C14H9N2	FALSE	N/A	N/A	N/A	TRUE	205.076	388837	0.13
C14H10N2	FALSE	N/A	N/A	N/A	TRUE	206.085	594358	0.21
C15H12N	TRUE	206.095	1919802	1.28	TRUE	206.095	3907771	1.35
C14H11N2	TRUE	207.091	1392046	0.93	TRUE	207.091	2667437	0.92
C14H10NO	FALSE	N/A	N/A	N/A	TRUE	208.075	1189231	0.41
C14H12N2	FALSE	N/A	N/A	N/A	TRUE	208.098	8005841	2.77
C12H18NO2	TRUE	208.132	1127839	0.75	TRUE	208.132	1024467	0.35
C13H9N2O	FALSE	N/A	N/A	N/A	TRUE	209.07	462876	0.16
C14H11NO	FALSE	N/A	N/A	N/A	TRUE	209.083	1222189	0.42
C11H15NO3	FALSE	N/A	N/A	N/A	TRUE	209.103	759502	0.26
C14H13N2	TRUE	209.106	3677234	2.45	TRUE	209.106	5609655	1.94
C14H12NO	TRUE	210.09	1661095	1.11	TRUE	210.09	55997404	19.39
C13H11N2O	TRUE	211.085	3185245	2.12	TRUE	211.086	57082404	19.77
C10H14NO4	FALSE	N/A	N/A	N/A	TRUE	212.091	4566672	1.58
C13H12N2O	FALSE	N/A	N/A	N/A	TRUE	212.095	10843504	3.76
C14H14NO	TRUE	212.106	1126973	0.75	TRUE	212.106	16482289	5.71
C13H13N2O	TRUE	213.101	175988336	117.38	TRUE	213.101	119474616	41.38
C10H16NO4	FALSE	N/A	N/A	N/A	TRUE	214.106	9557322	3.31
C13H15N2O	TRUE	215.117	31033892	20.7	TRUE	215.117	9406873	3.26
C16H10N	FALSE	N/A	N/A	N/A	TRUE	216.08	416711	0.14
C10H18NO4	FALSE	N/A	N/A	N/A	TRUE	216.122	679088	0.24
C16H11N	FALSE	N/A	N/A	N/A	TRUE	217.088	519147	0.18
C12H12NO3	TRUE	218.082	686930	0.46	TRUE	218.082	813873	0.28
C15H10N2	TRUE	218.085	530907	0.35	TRUE	218.085	465300	0.16
C16H12N	FALSE	N/A	N/A	N/A	TRUE	218.095	690909	0.24
C15H11N2	TRUE	219.092	547972	0.37	TRUE	219.09	2210224	0.77
C16H13N	FALSE	N/A	N/A	N/A	TRUE	219.103	528094	0.18
C12H12O4	FALSE	N/A	N/A	N/A	TRUE	220.074	1028284	0.36
C15H10NO	FALSE	N/A	N/A	N/A	TRUE	220.077	468685	0.16
C16H14N	TRUE	220.113	1380997	0.92	TRUE	220.111	3336168	1.16
C14H9N2O	FALSE	N/A	N/A	N/A	TRUE	221.07	699131	0.24
C15H13N2	TRUE	221.108	1157359	0.77	TRUE	221.106	3692270	1.28
C15H12NO	TRUE	222.09	597794	0.4	TRUE	222.09	1464932	0.51
C15H14N2	TRUE	222.114	3546040	2.37	TRUE	222.114	3635142	1.26
C13H18O3	FALSE	N/A	N/A	N/A	TRUE	222.126	902615	0.31
C11H13NO4	TRUE	223.085	489072	0.33	TRUE	223.085	1390764	0.48
C14H11N2O	FALSE	N/A	N/A	N/A	TRUE	223.087	954525	0.33
C15H15N2	TRUE	223.124	1937991	1.29	TRUE	223.122	12741504	4.41
C14H10NO2	FALSE	N/A	N/A	N/A	TRUE	224.069	540053	0.19
C12H16O4	TRUE	224.105	1293596	0.86	TRUE	224.105	3205528	1.11
C15H14NO	TRUE	224.108	818844	0.55	TRUE	224.108	2814936	0.97
C16H18N	TRUE	224.142	1072462	0.72	TRUE	224.142	927971	0.32
C14H13N2O	FALSE	N/A	N/A	N/A	TRUE	225.101	7519731	2.6
C14H12NO2	FALSE	N/A	N/A	N/A	TRUE	226.085	516121	0.18
C11H16NO4	FALSE	N/A	N/A	N/A	TRUE	226.109	9874063	3.42
C14H14N2O	FALSE	N/A	N/A	N/A	TRUE	226.111	4398863	1.52
C12H20NO3	TRUE	226.142	4644783	3.1	TRUE	226.142	2460402	0.85
C14H15N2O	FALSE	N/A	N/A	N/A	TRUE	227.117	738444	0.26
C14H14O3	FALSE	N/A	N/A	N/A	TRUE	230.095	423696	0.15
C13H13NO3	FALSE	N/A	N/A	N/A	TRUE	231.09	458975	0.16
C13H14NO3	TRUE	232.098	1248673	0.83	TRUE	232.098	1589764	0.55
C16H12N2	TRUE	232.1	665737	0.44	TRUE	232.1	775460	0.27
C17H14N	FALSE	N/A	N/A	N/A	TRUE	232.111	757437	0.26
C16H13N2	FALSE	N/A	N/A	N/A	TRUE	233.106	2271525	0.79
C12H12NO4	FALSE	N/A	N/A	N/A	TRUE	234.077	508723	0.18
C13H14O4	FALSE	N/A	N/A	N/A	TRUE	234.09	871868	0.3
C16H12NO	FALSE	N/A	N/A	N/A	TRUE	234.092	524996	0.18
C14H18O3	TRUE	234.126	715593	0.48	TRUE	234.126	1995624	0.69
C17H16N	FALSE	N/A	N/A	N/A	TRUE	234.129	1032776	0.36
C12H13NO4	TRUE	235.085	495265	0.33	TRUE	235.085	1622837	0.56
C15H11N2O	FALSE	N/A	N/A	N/A	TRUE	235.087	966805	0.33
C13H17NO3	TRUE	235.122	1580776	1.05	TRUE	235.121	2009304	0.7
C16H15N2	TRUE	235.124	544732	0.36	TRUE	235.124	1078185	0.37
C13H16O4	FALSE	N/A	N/A	N/A	TRUE	236.105	511879	0.18
C16H14NO	FALSE	N/A	N/A	N/A	TRUE	236.108	456289	0.16
C16H16N2	FALSE	N/A	N/A	N/A	TRUE	236.129	625499	0.22
C12H15NO4	TRUE	237.1	11859781	7.91	TRUE	237.101	45225004	15.66
C15H13N2O	FALSE	N/A	N/A	N/A	TRUE	237.103	16910890	5.86
C13H19NO3	TRUE	237.137	7469576	4.98	TRUE	237.137	6785646	2.35
C16H14O2	FALSE	N/A	N/A	N/A	TRUE	238.099	462492	0.16
C13H20NO3	FALSE	N/A	N/A	N/A	TRUE	238.143	513488	0.18
C12H17NO4	TRUE	239.116	2201733	1.47	TRUE	239.116	20027120	6.94
C15H15N2O	FALSE	N/A	N/A	N/A	TRUE	239.119	8604912	2.98
C13H22NO3	TRUE	240.158	2235217	1.49	TRUE	240.158	821975	0.28
C15H17N2O	TRUE	241.134	24123112	16.09	TRUE	241.133	2887214080	1000
C13H23NO3	FALSE	N/A	N/A	N/A	TRUE	241.168	927435	0.32
C16H18O2	TRUE	242.129	521225	0.35	TRUE	242.129	7527514	2.61
C11H20N2O4	FALSE	N/A	N/A	N/A	TRUE	244.142	535140	0.19
C14H15NO3	FALSE	N/A	N/A	N/A	TRUE	245.106	935607	0.32
C17H13N2	FALSE	N/A	N/A	N/A	TRUE	245.108	415279	0.14
C14H14O4	FALSE	N/A	N/A	N/A	TRUE	246.09	616624	0.21
C14H16NO3	FALSE	N/A	N/A	N/A	TRUE	246.114	471138	0.16
C17H14N2	FALSE	N/A	N/A	N/A	TRUE	246.116	459874	0.16
C15H18O3	FALSE	N/A	N/A	N/A	TRUE	246.126	474339	0.16
C13H13NO4	FALSE	N/A	N/A	N/A	TRUE	247.085	1366113	0.47
C16H11N2O	FALSE	N/A	N/A	N/A	TRUE	247.088	685985	0.24
C14H17NO3	TRUE	247.121	1696302	1.13	TRUE	247.121	2444309	0.85
C17H15N2	TRUE	247.124	857774	0.57	TRUE	247.124	1302069	0.45
C14H16O4	FALSE	N/A	N/A	N/A	TRUE	248.105	1065149	0.37
C17H14NO	FALSE	N/A	N/A	N/A	TRUE	248.108	676709	0.23
C15H20O3	FALSE	N/A	N/A	N/A	TRUE	248.142	457813	0.16
C13H15NO4	TRUE	249.1	651633	0.43	TRUE	249.1	2437606	0.84
C16H13N2O	FALSE	N/A	N/A	N/A	TRUE	249.103	1256262	0.44
C14H19NO3	TRUE	249.137	533144	0.36	TRUE	249.137	1272850	0.44
C17H17N2	FALSE	N/A	N/A	N/A	TRUE	249.14	480202	0.17
C13H16NO4	TRUE	250.108	12823841	8.55	TRUE	250.108	11378728	3.94
C16H14N2O	TRUE	250.111	6559777	4.38	TRUE	250.111	6107688	2.12
C13H17NO4	TRUE	251.116	72842744	48.58	TRUE	251.116	72626056	25.15
C16H15N2O	TRUE	251.119	30363126	20.25	TRUE	251.119	33247114	11.52
C17H16O2	FALSE	N/A	N/A	N/A	TRUE	252.114	732953	0.25
C15H13N2O2	FALSE	N/A	N/A	N/A	TRUE	253.095	1087031	0.38
C13H19NO4	TRUE	253.131	577320	0.39	TRUE	253.131	1466618	0.51
C16H17N2O	FALSE	N/A	N/A	N/A	TRUE	253.134	750986	0.26
C16H16O3	FALSE	N/A	N/A	N/A	TRUE	256.11	667305	0.23
C15H14O4	FALSE	N/A	N/A	N/A	TRUE	258.09	726869	0.25
C16H18O3	FALSE	N/A	N/A	N/A	TRUE	258.126	655096	0.23
C19H16N	FALSE	N/A	N/A	N/A	TRUE	258.129	464216	0.16
C18H15N2	FALSE	N/A	N/A	N/A	TRUE	259.122	574544	0.2
C15H16O4	FALSE	N/A	N/A	N/A	TRUE	260.105	932382	0.32
C18H14NO	FALSE	N/A	N/A	N/A	TRUE	260.108	697575	0.24
C14H15NO4	FALSE	N/A	N/A	N/A	TRUE	261.1	1071708	0.37
C17H13N2O	FALSE	N/A	N/A	N/A	TRUE	261.103	697980	0.24
C14H17NO4	TRUE	263.116	2505806	1.67	TRUE	263.116	16305603	5.65
C17H15N2O	TRUE	263.119	1185918	0.79	TRUE	263.119	10749636	3.72
C17H16N2O	TRUE	264.127	811305	0.54	TRUE	264.127	1503669	0.52
C16H13N2O2	FALSE	N/A	N/A	N/A	TRUE	265.095	32764512	11.35
C14H19NO4	TRUE	265.132	439192288	292.92	TRUE	265.132	332504160	115.16
C14H20NO4	TRUE	266.138	31862076	21.25	TRUE	266.138	27995312	9.7
C14H21NO4	TRUE	267.147	137393040	91.63	TRUE	267.148	341294336	118.21
C20H14N	TRUE	268.114	2038441	1.36	TRUE	268.114	1977087	0.68
C14H22NO4	FALSE	N/A	N/A	N/A	TRUE	268.154	26328898	9.12
C14H23NO4	TRUE	269.163	390587456	260.5	TRUE	269.163	77503880	26.84
C17H21N2O	FALSE	N/A	N/A	N/A	TRUE	269.166	52695432	18.25
C15H15NO4	TRUE	273.1	457097	0.3	TRUE	273.1	806683	0.28
C18H13N2O	FALSE	N/A	N/A	N/A	TRUE	273.103	581731	0.2
C15H16NO4	TRUE	274.108	605829	0.4	TRUE	274.108	1128434	0.39
C18H14N2O	TRUE	274.111	440390	0.29	TRUE	274.111	890099	0.31
C15H17NO4	TRUE	275.115	938039	0.63	TRUE	275.116	3446886	1.19
C18H15N2O	TRUE	275.119	770800	0.51	TRUE	275.119	2203494	0.76
C16H21NO3	TRUE	275.151	532490	0.36	TRUE	275.152	1631560	0.57
C19H19N2	TRUE	275.155	406610	0.27	TRUE	275.155	1048632	0.36
C16H20O4	FALSE	N/A	N/A	N/A	TRUE	276.136	433063	0.15
C17H13N2O2	FALSE	N/A	N/A	N/A	TRUE	277.098	780938	0.27
C15H19NO4	TRUE	277.131	1277123	0.85	TRUE	277.131	10796227	3.74
C18H17N2O	TRUE	277.134	760979	0.51	TRUE	277.135	7118788	2.47
C18H16NO2	FALSE	N/A	N/A	N/A	TRUE	278.116	440680	0.15
C18H18N2O	TRUE	278.142	431221	0.29	TRUE	278.142	1457133	0.5
C16H11N2O3	FALSE	N/A	N/A	N/A	TRUE	279.077	803904	0.28
C17H15N2O2	TRUE	279.113	474997	0.32	TRUE	279.114	2366033	0.82
C15H21NO4	TRUE	279.147	1924803	1.28	TRUE	279.147	8094738	2.8
C18H19N2O	TRUE	279.15	1308211	0.87	TRUE	279.15	4933651	1.71
C21H14N	FALSE	N/A	N/A	N/A	TRUE	280.114	592563	0.21
C16H13N2O3	FALSE	N/A	N/A	N/A	TRUE	281.093	10037584	3.48
C17H17N2O2	TRUE	281.13	11006868	7.34	TRUE	281.13	6040785	2.09
C20H12NO	FALSE	N/A	N/A	N/A	TRUE	282.093	1779113	0.62
C21H16N	TRUE	282.129	3436776	2.29	TRUE	282.13	2154858	0.75
C17H18O4	FALSE	N/A	N/A	N/A	TRUE	286.12	435427	0.15
C16H17NO4	TRUE	287.115	556761	0.37	TRUE	287.116	3855981	1.34
C19H15N2O	TRUE	287.118	757865	0.51	TRUE	287.119	2184237	0.76
C19H16N2O	TRUE	288.127	429128	0.29	TRUE	288.127	918576	0.32
C16H19NO4	TRUE	289.131	1079604	0.72	TRUE	289.131	2225407	0.77
C19H17N2O	TRUE	289.135	760956	0.51	TRUE	289.135	1794799	0.62
C18H15N2O2	TRUE	291.114	708124	0.47	TRUE	291.114	1654119	0.57
C16H21NO4	TRUE	291.146	3917693	2.61	TRUE	291.147	11534758	4
C19H19N2O	TRUE	291.15	3157181	2.11	TRUE	291.15	9520038	3.3
C18H17N2O2	TRUE	293.129	1362230	0.91	TRUE	293.129	2777654	0.96
C16H23NO4	TRUE	293.162	5925287	3.95	TRUE	293.162	16243477	5.63
C19H21N2O	TRUE	293.166	4839271	3.23	TRUE	293.166	12825109	4.44
C22H16N	FALSE	N/A	N/A	N/A	TRUE	294.129	755579	0.26
C17H15N2O3	TRUE	295.109	832522	0.56	TRUE	295.109	768847	0.27
C18H19N2O2	TRUE	295.145	1126251	0.75	TRUE	295.145	4759551	1.65
C22H18N	FALSE	N/A	N/A	N/A	TRUE	296.145	1183857	0.41
C16H13N2O4	FALSE	N/A	N/A	N/A	TRUE	297.088	524893	0.18
C17H17N2O3	TRUE	297.125	1072236	0.72	TRUE	297.125	3881252	1.34
C21H16NO	FALSE	N/A	N/A	N/A	TRUE	298.125	1520294	0.53
C17H19NO4	FALSE	N/A	N/A	N/A	TRUE	301.131	3032173	1.05
C20H17N2O	FALSE	N/A	N/A	N/A	TRUE	301.135	2301517	0.8
C17H21NO4	TRUE	303.146	3828955	2.55	TRUE	303.147	46565780	16.13
C20H19N2O	TRUE	303.15	3624667	2.42	TRUE	303.15	38371220	13.29
C19H17N2O2	TRUE	305.13	812889	0.54	TRUE	305.13	1553012	0.54
C17H23NO4	FALSE	N/A	N/A	N/A	TRUE	305.162	1278627	0.44
C20H21N2O	TRUE	305.166	722818	0.48	TRUE	305.166	1145411	0.4
C19H19N2O2	FALSE	N/A	N/A	N/A	TRUE	307.145	569322	0.2
C18H17N2O3	FALSE	N/A	N/A	N/A	TRUE	309.125	693402	0.24
C19H21N2O2	TRUE	309.161	2736390	1.83	TRUE	309.161	1412730	0.49
C18H19N2O3	FALSE	N/A	N/A	N/A	TRUE	311.141	575247	0.2
C20H19N2O2	TRUE	319.145	632355	0.42	TRUE	319.146	2911273	1.01
C20H20N2O2	FALSE	N/A	N/A	N/A	TRUE	320.153	1236588	0.43
C20H21N2O2	TRUE	321.161	23570310	15.72	TRUE	321.161	135942352	47.08
C19H19N2O3	FALSE	N/A	N/A	N/A	TRUE	323.14	457247	0.16
C21H23O3	TRUE	323.164	508090	0.34	TRUE	323.163	3123665	1.08
C20H23N2O2	FALSE	N/A	N/A	N/A	TRUE	323.177	1366722	0.47
C20H25N2O2	FALSE	N/A	N/A	N/A	TRUE	325.192	657208	0.23
C21H23N2O2	TRUE	335.177	1426659	0.95	TRUE	335.177	8434138	2.92
C21H23N2O3	TRUE	351.172	481615	0.32	TRUE	351.172	1460443	0.51
C21H25N2O3	TRUE	353.187	101421904	67.64	TRUE	353.187	173604000	60.13
C22H27O4	TRUE	355.19	1032690	0.69	TRUE	355.189	2357884	0.82
C22H27N2O4	TRUE	383.198	6450597	4.3	TRUE	383.199	3660203	1.27
C22H29N2O4	TRUE	385.214	48071068	32.06	TRUE	385.214	34701504	12.02
C10H10NO	TRUE	160.075	1499366784	1000	FALSE	N/A	N/A	N/A
C10H13N2O	TRUE	177.101	594211	0.4	FALSE	N/A	N/A	N/A
C10H15O4	TRUE	199.095	3252714	2.17	FALSE	N/A	N/A	N/A
C10H9	TRUE	129.069	384493	0.26	FALSE	N/A	N/A	N/A
C11H11N	TRUE	157.088	616029	0.41	FALSE	N/A	N/A	N/A
C11H15NO4	TRUE	225.101	502728	0.34	FALSE	N/A	N/A	N/A
C11H18NO2	TRUE	196.132	969386	0.65	FALSE	N/A	N/A	N/A
C12H11N2	TRUE	183.091	904331	0.6	FALSE	N/A	N/A	N/A
C12H11NO	TRUE	185.082	3164244	2.11	FALSE	N/A	N/A	N/A
C12H14N	TRUE	172.111	1839392	1.23	FALSE	N/A	N/A	N/A
C12H14NO4	TRUE	236.093	799565	0.53	FALSE	N/A	N/A	N/A
C12H15NO3	TRUE	221.106	1468527	0.98	FALSE	N/A	N/A	N/A
C12H16NO2	TRUE	206.117	470772	0.31	FALSE	N/A	N/A	N/A
C12H16NO4	TRUE	238.107	946125	0.63	FALSE	N/A	N/A	N/A
C12H17NO3	TRUE	223.119	488943	0.33	FALSE	N/A	N/A	N/A
C12H18O4	TRUE	226.121	1393621	0.93	FALSE	N/A	N/A	N/A
C12H19NO4	TRUE	241.132	55194344	36.81	FALSE	N/A	N/A	N/A
C12H20O3	TRUE	212.142	520548	0.35	FALSE	N/A	N/A	N/A
C12H21NO4	TRUE	243.147	522765	0.35	FALSE	N/A	N/A	N/A
C13H11NO	TRUE	197.083	630111	0.42	FALSE	N/A	N/A	N/A
C13H16O3	TRUE	220.111	2601445	1.74	FALSE	N/A	N/A	N/A
C13H20O4	TRUE	240.137	1588351	1.06	FALSE	N/A	N/A	N/A
C13H21NO3	TRUE	239.152	611316	0.41	FALSE	N/A	N/A	N/A
C13H23N2O4	TRUE	271.166	594488	0.4	FALSE	N/A	N/A	N/A
C14H14O2	TRUE	214.098	1052206	0.7	FALSE	N/A	N/A	N/A
C14H16NO4	TRUE	262.109	421418	0.28	FALSE	N/A	N/A	N/A
C14H18NO4	TRUE	264.123	1638441	1.09	FALSE	N/A	N/A	N/A
C14H24NO4	TRUE	270.169	37828760	25.23	FALSE	N/A	N/A	N/A
C15H11N	TRUE	205.087	587943	0.39	FALSE	N/A	N/A	N/A
C15H12N2O	TRUE	236.095	580637	0.39	FALSE	N/A	N/A	N/A
C15H14N	TRUE	208.111	740461	0.49	FALSE	N/A	N/A	N/A
C15H14N2O	TRUE	238.109	660269	0.44	FALSE	N/A	N/A	N/A
C15H16NO	TRUE	226.123	1149261	0.77	FALSE	N/A	N/A	N/A
C16H15N2O2	TRUE	267.114	8837650	5.89	FALSE	N/A	N/A	N/A
C16H17N2	TRUE	237.14	3102184	2.07	FALSE	N/A	N/A	N/A
C16H18NO	TRUE	240.139	562647	0.38	FALSE	N/A	N/A	N/A
C17H19N2O	TRUE	267.15	79082392	52.74	FALSE	N/A	N/A	N/A
C18H29O	TRUE	261.221	599193	0.4	FALSE	N/A	N/A	N/A
C19H21N2O3	TRUE	325.156	572612	0.38	FALSE	N/A	N/A	N/A
C20H12N	TRUE	266.098	1860921	1.24	FALSE	N/A	N/A	N/A
C5H9N2O	TRUE	113.072	396795	0.26	FALSE	N/A	N/A	N/A
C6H11O3	TRUE	131.068	468039	0.31	FALSE	N/A	N/A	N/A
C8H10NO	TRUE	136.075	437173	0.29	FALSE	N/A	N/A	N/A
C8H11O2	TRUE	139.075	2425737	1.62	FALSE	N/A	N/A	N/A
C9H13O2	TRUE	153.09	455456	0.3	FALSE	N/A	N/A	N/A
C9H14N	TRUE	136.112	659891	0.44	FALSE	N/A	N/A	N/A
C9H14NO2	TRUE	168.101	2706894	1.81	FALSE	N/A	N/A	N/A
C9H9N	TRUE	131.073	390899	0.26	FALSE	N/A	N/A	N/A
C9H9N2O	TRUE	161.072	3150523	2.1	FALSE	N/A	N/A	N/A

## Sheet: Common
Formula	11_Check	11_m/z	11_Intensity	11_RelativeIntensity	12_Check	12_m/z	12_Intensity	12_RelativeIntensity	FC (12/13)	Log2
C7H12N	TRUE	110.096	3777821	2.52	TRUE	110.096	525021	0.18	14	3.80735
C14H23NO4	TRUE	269.163	390587456	260.5	TRUE	269.163	77503880	26.84	9.70566	3.27883
C9H12NO2	TRUE	166.085	18040108	12.03	TRUE	166.086	4200152	1.45	8.29655	3.05251
C10H11N2O	TRUE	175.086	2223999	1.48	TRUE	175.086	647883	0.22	6.72727	2.75002
C8H14N	TRUE	124.112	1885966	1.26	TRUE	124.112	550473	0.19	6.63158	2.72935
C10H6N	TRUE	140.049	6519400	4.35	TRUE	140.049	1964705	0.68	6.39706	2.67741
C13H15N2O	TRUE	215.117	31033892	20.7	TRUE	215.117	9406873	3.26	6.34969	2.66669
C13H22NO3	TRUE	240.158	2235217	1.49	TRUE	240.158	821975	0.28	5.32143	2.41181
C11H12N	TRUE	158.096	14930611	9.96	TRUE	158.096	5569883	1.93	5.16062	2.36754
C8H6NO	TRUE	132.044	11840142	7.9	TRUE	132.044	4749272	1.64	4.81707	2.26816
C13H12NO	TRUE	198.09	40484160	27	TRUE	198.09	16910722	5.86	4.60751	2.20399
C9H10N	TRUE	132.08	50804604	33.88	TRUE	132.08	21273564	7.37	4.59701	2.2007
C12H9	TRUE	153.069	1292700	0.86	TRUE	153.069	577253	0.2	4.3	2.10434
C8H8N	TRUE	118.065	2362038	1.58	TRUE	118.065	1070898	0.37	4.27027	2.09433
C9H10N2O	TRUE	162.079	2035485	1.36	TRUE	162.079	909782	0.32	4.25	2.08746
C10H8N	TRUE	142.065	40984024	27.33	TRUE	142.065	18645000	6.46	4.23065	2.08088
C10H9N2	TRUE	157.075	1138320	0.76	TRUE	157.076	527609	0.18	4.22222	2.078
C10H10N	TRUE	144.08	36631972	24.43	TRUE	144.08	17246714	5.97	4.09213	2.03285
C19H21N2O2	TRUE	309.161	2736390	1.83	TRUE	309.161	1412730	0.49	3.73469	1.90099
C12H20NO3	TRUE	226.142	4644783	3.1	TRUE	226.142	2460402	0.85	3.64706	1.86673
C8H7N	TRUE	117.057	1740485	1.16	TRUE	117.057	914927	0.32	3.625	1.85798
C17H17N2O2	TRUE	281.13	11006868	7.34	TRUE	281.13	6040785	2.09	3.51196	1.81228
C22H27N2O4	TRUE	383.198	6450597	4.3	TRUE	383.199	3660203	1.27	3.38583	1.75951
C21H16N	TRUE	282.129	3436776	2.29	TRUE	282.13	2154858	0.75	3.05333	1.61039
C13H13N2O	TRUE	213.101	175988336	117.38	TRUE	213.101	119474616	41.38	2.83664	1.50418
C7H8NO2	TRUE	138.054	1947309	1.3	TRUE	138.055	1372852	0.48	2.70833	1.43741
C22H29N2O4	TRUE	385.214	48071068	32.06	TRUE	385.214	34701504	12.02	2.66722	1.41534
C9H10NO2	TRUE	164.07	621805	0.41	TRUE	164.07	449306	0.16	2.5625	1.35755
C14H19NO4	TRUE	265.132	439192288	292.92	TRUE	265.132	332504160	115.16	2.54359	1.34687
C9H8NO	TRUE	146.059	3562956	2.38	TRUE	146.059	2724854	0.94	2.53191	1.34023
C9H7	TRUE	115.054	1911672	1.27	TRUE	115.054	1480086	0.51	2.4902	1.31626
C11H12NO	TRUE	174.09	5875085	3.92	TRUE	174.091	4551354	1.58	2.48101	1.31093
C10H9N	TRUE	143.072	2010420	1.34	TRUE	143.072	1644720	0.57	2.35088	1.2332
C16H18N	TRUE	224.142	1072462	0.72	TRUE	224.142	927971	0.32	2.25	1.16993
C14H20NO4	TRUE	266.138	31862076	21.25	TRUE	266.138	27995312	9.7	2.19072	1.13141
C15H10N2	TRUE	218.085	530907	0.35	TRUE	218.085	465300	0.16	2.1875	1.12928
C13H16NO4	TRUE	250.108	12823841	8.55	TRUE	250.108	11378728	3.94	2.17005	1.11773
C12H18NO2	TRUE	208.132	1127839	0.75	TRUE	208.132	1024467	0.35	2.14286	1.09954
C13H19NO3	TRUE	237.137	7469576	4.98	TRUE	237.137	6785646	2.35	2.11915	1.08348
C12H13N2	TRUE	185.106	7123796	4.75	TRUE	185.106	6591155	2.28	2.08333	1.05889
C17H15N2O3	TRUE	295.109	832522	0.56	TRUE	295.109	768847	0.27	2.07407	1.05247
C16H14N2O	TRUE	250.111	6559777	4.38	TRUE	250.111	6107688	2.12	2.06604	1.04687
C20H14N	TRUE	268.114	2038441	1.36	TRUE	268.114	1977087	0.68	2	1
C10H14NO2	TRUE	180.101	1573629	1.05	TRUE	180.101	1537816	0.53	1.98113	0.986325
C13H17NO4	TRUE	251.116	72842744	48.58	TRUE	251.116	72626056	25.15	1.93161	0.949804
C11H16NO2	TRUE	194.117	5729697	3.82	TRUE	194.117	5757586	1.99	1.9196	0.940804
C15H14N2	TRUE	222.114	3546040	2.37	TRUE	222.114	3635142	1.26	1.88095	0.911463
C10H8NO	TRUE	158.059	112375536	74.95	TRUE	158.059	116497560	40.35	1.8575	0.89336
C10H9O	TRUE	145.064	448160	0.3	TRUE	145.064	489139	0.17	1.76471	0.819428
C16H15N2O	TRUE	251.119	30363126	20.25	TRUE	251.119	33247114	11.52	1.75781	0.813781
C12H12NO	TRUE	186.09	11556920	7.71	TRUE	186.09	13040612	4.52	1.70575	0.770408
C12H12NO3	TRUE	218.082	686930	0.46	TRUE	218.082	813873	0.28	1.64286	0.716207
C16H12N2	TRUE	232.1	665737	0.44	TRUE	232.1	775460	0.27	1.62963	0.704544
C11H8N2O	TRUE	184.062	715384	0.48	TRUE	184.062	879563	0.3	1.6	0.678072
C9H12NO	TRUE	150.091	529498	0.35	TRUE	150.091	638798	0.22	1.59091	0.669851
C11H10N	TRUE	156.08	1478646	0.99	TRUE	156.08	1805646	0.63	1.57143	0.652077
C11H9N	TRUE	155.072	934416	0.62	TRUE	155.072	1162741	0.4	1.55	0.632268
C13H14NO3	TRUE	232.098	1248673	0.83	TRUE	232.098	1589764	0.55	1.50909	0.59368
C11H10NO	TRUE	172.075	31274986	20.86	TRUE	172.075	40070880	13.88	1.50288	0.587732
C13H17NO3	TRUE	235.122	1580776	1.05	TRUE	235.121	2009304	0.7	1.5	0.584963
C9H7NO	TRUE	145.052	539661	0.36	TRUE	145.052	683957	0.24	1.5	0.584963
C13H13N2	TRUE	197.106	3073386	2.05	TRUE	197.106	4006595	1.39	1.47482	0.560539
C10H14N	TRUE	148.111	715820	0.48	TRUE	148.112	968338	0.34	1.41176	0.4975
C10H14NO	TRUE	164.106	1320575	0.88	TRUE	164.106	1813331	0.63	1.39683	0.482152
C12H8N	TRUE	166.064	1309080	0.87	TRUE	166.064	1813071	0.63	1.38095	0.465664
C13H10N	TRUE	180.08	3189886	2.13	TRUE	180.08	4541760	1.57	1.35669	0.440089
C10H12N	TRUE	146.096	842797	0.56	TRUE	146.096	1201457	0.42	1.33333	0.415037
C14H17NO3	TRUE	247.121	1696302	1.13	TRUE	247.121	2444309	0.85	1.32941	0.410788
C17H15N2	TRUE	247.124	857774	0.57	TRUE	247.124	1302069	0.45	1.26667	0.341037
C14H13N2	TRUE	209.106	3677234	2.45	TRUE	209.106	5609655	1.94	1.26289	0.336725
C12H10N	TRUE	168.08	10369087	6.92	TRUE	168.08	15887419	5.5	1.25818	0.33134
C11H11	TRUE	143.085	864018	0.58	TRUE	143.085	1357760	0.47	1.23404	0.303392
C20H21N2O	TRUE	305.166	722818	0.48	TRUE	305.166	1145411	0.4	1.2	0.263034
C9H8N	TRUE	130.065	6021486	4.02	TRUE	130.065	9749414	3.38	1.18935	0.250172
C12H9N	TRUE	167.072	2713241	1.81	TRUE	167.072	4503956	1.56	1.16026	0.214444
C12H10N2O	TRUE	198.079	1315599	0.88	TRUE	198.079	2249802	0.78	1.12821	0.174029
C21H25N2O3	TRUE	353.187	101421904	67.64	TRUE	353.187	173604000	60.13	1.1249	0.169792
C15H10N	TRUE	204.08	582805	0.39	TRUE	204.08	1051620	0.36	1.08333	0.115477
C15H15NO4	TRUE	273.1	457097	0.3	TRUE	273.1	806683	0.28	1.07143	0.0995357
C10H9NO	TRUE	159.067	2927938	1.95	TRUE	159.067	5392236	1.87	1.04278	0.0604359
C17H16N2O	TRUE	264.127	811305	0.54	TRUE	264.127	1503669	0.52	1.03846	0.0544478
C15H16NO4	TRUE	274.108	605829	0.4	TRUE	274.108	1128434	0.39	1.02564	0.0365259
C13H11N2	TRUE	195.091	3247161	2.17	TRUE	195.091	6126554	2.12	1.02358	0.0336308
C14H11N2	TRUE	207.091	1392046	0.93	TRUE	207.091	2667437	0.92	1.01087	0.0155969
C10H12NO	TRUE	162.09	6673958	4.45	TRUE	162.091	12795819	4.43	1.00451	0.00649864
C19H17N2O2	TRUE	305.13	812889	0.54	TRUE	305.13	1553012	0.54	1	0
C9H12N	TRUE	134.096	727566	0.49	TRUE	134.096	1409291	0.49	1	0
C13H8N	TRUE	178.064	519086	0.35	TRUE	178.065	1005985	0.35	1	0
C12H12N	TRUE	170.095	22212538	14.81	TRUE	170.096	43007416	14.9	0.99396	-0.00874069
C12H10NO	TRUE	184.075	8010456	5.34	TRUE	184.075	15742787	5.45	0.979817	-0.0294165
C16H15N2	TRUE	235.124	544732	0.36	TRUE	235.124	1078185	0.37	0.972973	-0.0395284
C15H12N	TRUE	206.095	1919802	1.28	TRUE	206.095	3907771	1.35	0.948148	-0.0768156
C18H17N2O2	TRUE	293.129	1362230	0.91	TRUE	293.129	2777654	0.96	0.947917	-0.0771679
C18H14N2O	TRUE	274.111	440390	0.29	TRUE	274.111	890099	0.31	0.935484	-0.0962153
C16H19NO4	TRUE	289.131	1079604	0.72	TRUE	289.131	2225407	0.77	0.935065	-0.0968615
C19H16N2O	TRUE	288.127	429128	0.29	TRUE	288.127	918576	0.32	0.90625	-0.142019
C22H27O4	TRUE	355.19	1032690	0.69	TRUE	355.189	2357884	0.82	0.841463	-0.249028
C18H15N2O2	TRUE	291.114	708124	0.47	TRUE	291.114	1654119	0.57	0.824561	-0.278301
C11H14NO	TRUE	176.106	2456112	1.64	TRUE	176.106	5744523	1.99	0.824121	-0.279073
C19H17N2O	TRUE	289.135	760956	0.51	TRUE	289.135	1794799	0.62	0.822581	-0.281771
C14H19NO3	TRUE	249.137	533144	0.36	TRUE	249.137	1272850	0.44	0.818182	-0.289507
C9H6N	TRUE	128.049	468399	0.31	TRUE	128.049	1137302	0.39	0.794872	-0.331206
C16H14N	TRUE	220.113	1380997	0.92	TRUE	220.111	3336168	1.16	0.793103	-0.334419
C15H12NO	TRUE	222.09	597794	0.4	TRUE	222.09	1464932	0.51	0.784314	-0.350497
C14H21NO4	TRUE	267.147	137393040	91.63	TRUE	267.148	341294336	118.21	0.775146	-0.36746
C12H16O4	TRUE	224.105	1293596	0.86	TRUE	224.105	3205528	1.11	0.774775	-0.368151
C7H10N	TRUE	108.08	640241	0.43	TRUE	108.08	1621304	0.56	0.767857	-0.38109
C13H19NO4	TRUE	253.131	577320	0.39	TRUE	253.131	1466618	0.51	0.764706	-0.387023
C10H9N2O	TRUE	173.07	410230	0.27	TRUE	173.07	1038834	0.36	0.75	-0.415037
C19H19N2	TRUE	275.155	406610	0.27	TRUE	275.155	1048632	0.36	0.75	-0.415037
C19H21N2O	TRUE	293.166	4839271	3.23	TRUE	293.166	12825109	4.44	0.727477	-0.459026
C14H9N	TRUE	191.072	457348	0.31	TRUE	191.072	1250849	0.43	0.72093	-0.472068
C12H9NO	TRUE	183.067	1590923	1.06	TRUE	183.067	4340727	1.5	0.706667	-0.500898
C16H23NO4	TRUE	293.162	5925287	3.95	TRUE	293.162	16243477	5.63	0.701599	-0.511282
C13H9N2	TRUE	193.076	521068	0.35	TRUE	193.075	1452530	0.5	0.7	-0.514573
C14H18O3	TRUE	234.126	715593	0.48	TRUE	234.126	1995624	0.69	0.695652	-0.523562
C11H13NO4	TRUE	223.085	489072	0.33	TRUE	223.085	1390764	0.48	0.6875	-0.540568
C18H15N2O	TRUE	275.119	770800	0.51	TRUE	275.119	2203494	0.76	0.671053	-0.575502
C19H15N2O	TRUE	287.118	757865	0.51	TRUE	287.119	2184237	0.76	0.671053	-0.575502
C16H21NO4	TRUE	291.146	3917693	2.61	TRUE	291.147	11534758	4	0.6525	-0.61595
C19H19N2O	TRUE	291.15	3157181	2.11	TRUE	291.15	9520038	3.3	0.639394	-0.645223
C11H14NO2	TRUE	192.101	857072	0.57	TRUE	192.101	2605895	0.9	0.633333	-0.658963
C16H21NO3	TRUE	275.151	532490	0.36	TRUE	275.152	1631560	0.57	0.631579	-0.662965
C21H23N2O3	TRUE	351.172	481615	0.32	TRUE	351.172	1460443	0.51	0.627451	-0.672425
C15H13N2	TRUE	221.108	1157359	0.77	TRUE	221.106	3692270	1.28	0.601562	-0.733213
C12H13NO4	TRUE	235.085	495265	0.33	TRUE	235.085	1622837	0.56	0.589286	-0.762961
C18H18N2O	TRUE	278.142	431221	0.29	TRUE	278.142	1457133	0.5	0.58	-0.785875
C11H8N	TRUE	154.064	1896168	1.26	TRUE	154.064	6368239	2.21	0.570136	-0.810623
C15H14NO	TRUE	224.108	818844	0.55	TRUE	224.108	2814936	0.97	0.56701	-0.818553
C13H10NO	TRUE	196.075	3429254	2.29	TRUE	196.075	11980644	4.15	0.551807	-0.857764
C17H17N2O3	TRUE	297.125	1072236	0.72	TRUE	297.125	3881252	1.34	0.537313	-0.896164
C15H17NO4	TRUE	275.115	938039	0.63	TRUE	275.116	3446886	1.19	0.529412	-0.917538
C13H15NO4	TRUE	249.1	651633	0.43	TRUE	249.1	2437606	0.84	0.511905	-0.966053
C18H19N2O	TRUE	279.15	1308211	0.87	TRUE	279.15	4933651	1.71	0.508772	-0.974909
C12H15NO4	TRUE	237.1	11859781	7.91	TRUE	237.101	45225004	15.66	0.505109	-0.985335
C15H11N2	TRUE	219.092	547972	0.37	TRUE	219.09	2210224	0.77	0.480519	-1.05733
C15H21NO4	TRUE	279.147	1924803	1.28	TRUE	279.147	8094738	2.8	0.457143	-1.12928
C18H19N2O2	TRUE	295.145	1126251	0.75	TRUE	295.145	4759551	1.65	0.454545	-1.1375
C20H19N2O2	TRUE	319.145	632355	0.42	TRUE	319.146	2911273	1.01	0.415842	-1.26589
C17H15N2O2	TRUE	279.113	474997	0.32	TRUE	279.114	2366033	0.82	0.390244	-1.35755
C12H8NO	TRUE	182.059	591046	0.39	TRUE	182.059	3138685	1.09	0.357798	-1.48278
C20H21N2O2	TRUE	321.161	23570310	15.72	TRUE	321.161	135942352	47.08	0.3339	-1.58251
C21H23N2O2	TRUE	335.177	1426659	0.95	TRUE	335.177	8434138	2.92	0.325342	-1.61997
C21H23O3	TRUE	323.164	508090	0.34	TRUE	323.163	3123665	1.08	0.314815	-1.66742
C14H17NO4	TRUE	263.116	2505806	1.67	TRUE	263.116	16305603	5.65	0.295575	-1.7584
C15H15N2	TRUE	223.124	1937991	1.29	TRUE	223.122	12741504	4.41	0.292517	-1.77341
C16H17NO4	TRUE	287.115	556761	0.37	TRUE	287.116	3855981	1.34	0.276119	-1.85664
C10H7N2O	TRUE	171.054	387815	0.26	TRUE	171.055	2922765	1.01	0.257426	-1.95777
C14H12N	TRUE	194.096	577772	0.39	TRUE	194.095	4767378	1.65	0.236364	-2.08092
C15H19NO4	TRUE	277.131	1277123	0.85	TRUE	277.131	10796227	3.74	0.227273	-2.1375
C17H15N2O	TRUE	263.119	1185918	0.79	TRUE	263.119	10749636	3.72	0.212366	-2.23538
C12H17NO4	TRUE	239.116	2201733	1.47	TRUE	239.116	20027120	6.94	0.211816	-2.23912
C18H17N2O	TRUE	277.134	760979	0.51	TRUE	277.135	7118788	2.47	0.206478	-2.27594
C12H9N2O	TRUE	197.07	1944144	1.3	TRUE	197.07	18721490	6.48	0.200617	-2.31748
C11H8NO	TRUE	170.059	1940412	1.29	TRUE	170.059	19649718	6.81	0.189427	-2.40028
C20H19N2O	TRUE	303.15	3624667	2.42	TRUE	303.15	38371220	13.29	0.182092	-2.45726
C11H9N2O	TRUE	185.07	6749268	4.5	TRUE	185.07	75260496	26.07	0.172612	-2.53439
C17H21NO4	TRUE	303.146	3828955	2.55	TRUE	303.147	46565780	16.13	0.158091	-2.66118
C12H13N2O	TRUE	201.103	961535	0.64	TRUE	201.101	11967199	4.14	0.154589	-2.69349
C13H11N	TRUE	181.088	511047	0.34	TRUE	181.088	6524102	2.26	0.150442	-2.73272
C12H11N2O	TRUE	199.086	2739337	1.83	TRUE	199.086	37167668	12.87	0.142191	-2.8141
C16H18O2	TRUE	242.129	521225	0.35	TRUE	242.129	7527514	2.61	0.1341	-2.89862
C14H14NO	TRUE	212.106	1126973	0.75	TRUE	212.106	16482289	5.71	0.131349	-2.92853
C13H14N	TRUE	184.111	1685632	1.12	TRUE	184.111	29384644	10.18	0.11002	-3.18417
C13H11N2O	TRUE	211.085	3185245	2.12	TRUE	211.086	57082404	19.77	0.107233	-3.22118
C8H14NO4	TRUE	188.09	3278997	2.19	TRUE	188.09	62517136	21.65	0.101155	-3.30536
C11H10N2O	TRUE	186.079	1301856	0.87	TRUE	186.078	27188964	9.42	0.0923567	-3.43664
C10H11N2	TRUE	159.091	1591267	1.06	TRUE	159.091	33992208	11.77	0.0900595	-3.47298
C13H12N	TRUE	182.095	434681	0.29	TRUE	182.096	9841838	3.41	0.085044	-3.55565
C11H11N2O	TRUE	187.086	52983620	35.34	TRUE	187.086	1312486528	454.59	0.0777404	-3.68519
C14H14N	TRUE	196.111	2315240	1.54	TRUE	196.111	70584232	24.45	0.0629857	-3.98883
C14H12NO	TRUE	210.09	1661095	1.11	TRUE	210.09	55997404	19.39	0.057246	-4.12668
C15H17N2O	TRUE	241.134	24123112	16.09	TRUE	241.133	2887214080	1000	0.01609	-5.95769

## Sheet: 11_Specific
Formula	11_Check	11_m/z	11_Intensity	11_RelativeIntensity	12_Check	12_m/z	12_Intensity	12_RelativeIntensity
C10H10NO	TRUE	160.075	1499366784	1000	FALSE	N/A	N/A	N/A
C17H19N2O	TRUE	267.15	79082392	52.74	FALSE	N/A	N/A	N/A
C12H19NO4	TRUE	241.132	55194344	36.81	FALSE	N/A	N/A	N/A
C14H24NO4	TRUE	270.169	37828760	25.23	FALSE	N/A	N/A	N/A
C16H15N2O2	TRUE	267.114	8837650	5.89	FALSE	N/A	N/A	N/A
C10H15O4	TRUE	199.095	3252714	2.17	FALSE	N/A	N/A	N/A
C12H11NO	TRUE	185.082	3164244	2.11	FALSE	N/A	N/A	N/A
C9H9N2O	TRUE	161.072	3150523	2.1	FALSE	N/A	N/A	N/A
C16H17N2	TRUE	237.14	3102184	2.07	FALSE	N/A	N/A	N/A
C9H14NO2	TRUE	168.101	2706894	1.81	FALSE	N/A	N/A	N/A
C13H16O3	TRUE	220.111	2601445	1.74	FALSE	N/A	N/A	N/A
C8H11O2	TRUE	139.075	2425737	1.62	FALSE	N/A	N/A	N/A
C20H12N	TRUE	266.098	1860921	1.24	FALSE	N/A	N/A	N/A
C12H14N	TRUE	172.111	1839392	1.23	FALSE	N/A	N/A	N/A
C14H18NO4	TRUE	264.123	1638441	1.09	FALSE	N/A	N/A	N/A
C13H20O4	TRUE	240.137	1588351	1.06	FALSE	N/A	N/A	N/A
C12H15NO3	TRUE	221.106	1468527	0.98	FALSE	N/A	N/A	N/A
C12H18O4	TRUE	226.121	1393621	0.93	FALSE	N/A	N/A	N/A
C15H16NO	TRUE	226.123	1149261	0.77	FALSE	N/A	N/A	N/A
C14H14O2	TRUE	214.098	1052206	0.7	FALSE	N/A	N/A	N/A
C11H18NO2	TRUE	196.132	969386	0.65	FALSE	N/A	N/A	N/A
C12H16NO4	TRUE	238.107	946125	0.63	FALSE	N/A	N/A	N/A
C12H11N2	TRUE	183.091	904331	0.6	FALSE	N/A	N/A	N/A
C12H14NO4	TRUE	236.093	799565	0.53	FALSE	N/A	N/A	N/A
C15H14N	TRUE	208.111	740461	0.49	FALSE	N/A	N/A	N/A
C15H14N2O	TRUE	238.109	660269	0.44	FALSE	N/A	N/A	N/A
C9H14N	TRUE	136.112	659891	0.44	FALSE	N/A	N/A	N/A
C13H11NO	TRUE	197.083	630111	0.42	FALSE	N/A	N/A	N/A
C11H11N	TRUE	157.088	616029	0.41	FALSE	N/A	N/A	N/A
C13H21NO3	TRUE	239.152	611316	0.41	FALSE	N/A	N/A	N/A
C18H29O	TRUE	261.221	599193	0.4	FALSE	N/A	N/A	N/A
C13H23N2O4	TRUE	271.166	594488	0.4	FALSE	N/A	N/A	N/A
C10H13N2O	TRUE	177.101	594211	0.4	FALSE	N/A	N/A	N/A
C15H11N	TRUE	205.087	587943	0.39	FALSE	N/A	N/A	N/A
C15H12N2O	TRUE	236.095	580637	0.39	FALSE	N/A	N/A	N/A
C19H21N2O3	TRUE	325.156	572612	0.38	FALSE	N/A	N/A	N/A
C16H18NO	TRUE	240.139	562647	0.38	FALSE	N/A	N/A	N/A
C12H21NO4	TRUE	243.147	522765	0.35	FALSE	N/A	N/A	N/A
C12H20O3	TRUE	212.142	520548	0.35	FALSE	N/A	N/A	N/A
C11H15NO4	TRUE	225.101	502728	0.34	FALSE	N/A	N/A	N/A
C12H17NO3	TRUE	223.119	488943	0.33	FALSE	N/A	N/A	N/A
C12H16NO2	TRUE	206.117	470772	0.31	FALSE	N/A	N/A	N/A
C6H11O3	TRUE	131.068	468039	0.31	FALSE	N/A	N/A	N/A
C9H13O2	TRUE	153.09	455456	0.3	FALSE	N/A	N/A	N/A
C8H10NO	TRUE	136.075	437173	0.29	FALSE	N/A	N/A	N/A
C14H16NO4	TRUE	262.109	421418	0.28	FALSE	N/A	N/A	N/A
C5H9N2O	TRUE	113.072	396795	0.26	FALSE	N/A	N/A	N/A
C9H9N	TRUE	131.073	390899	0.26	FALSE	N/A	N/A	N/A
C10H9	TRUE	129.069	384493	0.26	FALSE	N/A	N/A	N/A

## Sheet: 12_Specific
Formula	11_Check	11_m/z	11_Intensity	11_RelativeIntensity	12_Check	12_m/z	12_Intensity	12_RelativeIntensity
C17H21N2O	FALSE	N/A	N/A	N/A	TRUE	269.166	52695432	18.25
C16H13N2O2	FALSE	N/A	N/A	N/A	TRUE	265.095	32764512	11.35
C14H22NO4	FALSE	N/A	N/A	N/A	TRUE	268.154	26328898	9.12
C7H13O4	FALSE	N/A	N/A	N/A	TRUE	161.079	17643220	6.11
C15H13N2O	FALSE	N/A	N/A	N/A	TRUE	237.103	16910890	5.86
C11H9N2	FALSE	N/A	N/A	N/A	TRUE	169.075	11459163	3.97
C13H12N2O	FALSE	N/A	N/A	N/A	TRUE	212.095	10843504	3.76
C16H13N2O3	FALSE	N/A	N/A	N/A	TRUE	281.093	10037584	3.48
C11H16NO4	FALSE	N/A	N/A	N/A	TRUE	226.109	9874063	3.42
C10H16NO4	FALSE	N/A	N/A	N/A	TRUE	214.106	9557322	3.31
C15H15N2O	FALSE	N/A	N/A	N/A	TRUE	239.119	8604912	2.98
C14H12N2	FALSE	N/A	N/A	N/A	TRUE	208.098	8005841	2.77
C14H13N2O	FALSE	N/A	N/A	N/A	TRUE	225.101	7519731	2.6
C14H10N	FALSE	N/A	N/A	N/A	TRUE	192.08	7378759	2.56
C11H17O3	FALSE	N/A	N/A	N/A	TRUE	197.116	5490724	1.9
C13H14NO	FALSE	N/A	N/A	N/A	TRUE	200.106	4773289	1.65
C10H14NO4	FALSE	N/A	N/A	N/A	TRUE	212.091	4566672	1.58
C14H14N2O	FALSE	N/A	N/A	N/A	TRUE	226.111	4398863	1.52
C3H9NO3	FALSE	N/A	N/A	N/A	TRUE	107.056	4025007	1.39
C7H11O4	FALSE	N/A	N/A	N/A	TRUE	159.064	3363595	1.16
C8H12NO4	FALSE	N/A	N/A	N/A	TRUE	186.075	3162500	1.1
C17H19NO4	FALSE	N/A	N/A	N/A	TRUE	301.131	3032173	1.05
C11H13NO	FALSE	N/A	N/A	N/A	TRUE	175.098	2912931	1.01
C6H5N2	FALSE	N/A	N/A	N/A	TRUE	105.045	2732726	0.95
C20H17N2O	FALSE	N/A	N/A	N/A	TRUE	301.135	2301517	0.8
C16H13N2	FALSE	N/A	N/A	N/A	TRUE	233.106	2271525	0.79
C11H11N2	FALSE	N/A	N/A	N/A	TRUE	171.091	1950821	0.68
C20H12NO	FALSE	N/A	N/A	N/A	TRUE	282.093	1779113	0.62
C9H12NO4	FALSE	N/A	N/A	N/A	TRUE	198.075	1524969	0.53
C21H16NO	FALSE	N/A	N/A	N/A	TRUE	298.125	1520294	0.53
C13H9	FALSE	N/A	N/A	N/A	TRUE	165.069	1457236	0.5
C9H6NO	FALSE	N/A	N/A	N/A	TRUE	144.044	1379092	0.48
C20H23N2O2	FALSE	N/A	N/A	N/A	TRUE	323.177	1366722	0.47
C13H13NO4	FALSE	N/A	N/A	N/A	TRUE	247.085	1366113	0.47
C12H11N	FALSE	N/A	N/A	N/A	TRUE	169.088	1288211	0.45
C17H23NO4	FALSE	N/A	N/A	N/A	TRUE	305.162	1278627	0.44
C16H13N2O	FALSE	N/A	N/A	N/A	TRUE	249.103	1256262	0.44
C20H20N2O2	FALSE	N/A	N/A	N/A	TRUE	320.153	1236588	0.43
C14H11NO	FALSE	N/A	N/A	N/A	TRUE	209.083	1222189	0.42
C14H10NO	FALSE	N/A	N/A	N/A	TRUE	208.075	1189231	0.41
C22H18N	FALSE	N/A	N/A	N/A	TRUE	296.145	1183857	0.41
C15H13N2O2	FALSE	N/A	N/A	N/A	TRUE	253.095	1087031	0.38
C9H16NO4	FALSE	N/A	N/A	N/A	TRUE	202.106	1086507	0.38
C14H15NO4	FALSE	N/A	N/A	N/A	TRUE	261.1	1071708	0.37
C13H11	FALSE	N/A	N/A	N/A	TRUE	167.085	1071397	0.37
C14H16O4	FALSE	N/A	N/A	N/A	TRUE	248.105	1065149	0.37
C17H16N	FALSE	N/A	N/A	N/A	TRUE	234.129	1032776	0.36
C12H12O4	FALSE	N/A	N/A	N/A	TRUE	220.074	1028284	0.36
C8H10O4	FALSE	N/A	N/A	N/A	TRUE	170.058	967542	0.34
C15H11N2O	FALSE	N/A	N/A	N/A	TRUE	235.087	966805	0.33
C14H11N2O	FALSE	N/A	N/A	N/A	TRUE	223.087	954525	0.33
C14H15NO3	FALSE	N/A	N/A	N/A	TRUE	245.106	935607	0.32
C15H16O4	FALSE	N/A	N/A	N/A	TRUE	260.105	932382	0.32
C13H23NO3	FALSE	N/A	N/A	N/A	TRUE	241.168	927435	0.32
C13H18O3	FALSE	N/A	N/A	N/A	TRUE	222.126	902615	0.31
C7H13N2O4	FALSE	N/A	N/A	N/A	TRUE	189.086	885850	0.31
C13H14O4	FALSE	N/A	N/A	N/A	TRUE	234.09	871868	0.3
C12H9N2	FALSE	N/A	N/A	N/A	TRUE	181.075	850951	0.29
C16H11N2O3	FALSE	N/A	N/A	N/A	TRUE	279.077	803904	0.28
C10H15O2	FALSE	N/A	N/A	N/A	TRUE	167.106	799830	0.28
C7H12O3	FALSE	N/A	N/A	N/A	TRUE	144.079	790501	0.27
C17H13N2O2	FALSE	N/A	N/A	N/A	TRUE	277.098	780938	0.27
C7H10O3	FALSE	N/A	N/A	N/A	TRUE	142.064	771791	0.27
C11H15NO3	FALSE	N/A	N/A	N/A	TRUE	209.103	759502	0.26
C17H14N	FALSE	N/A	N/A	N/A	TRUE	232.111	757437	0.26
C22H16N	FALSE	N/A	N/A	N/A	TRUE	294.129	755579	0.26
C16H17N2O	FALSE	N/A	N/A	N/A	TRUE	253.134	750986	0.26
C14H15N2O	FALSE	N/A	N/A	N/A	TRUE	227.117	738444	0.26
C17H16O2	FALSE	N/A	N/A	N/A	TRUE	252.114	732953	0.25
C15H14O4	FALSE	N/A	N/A	N/A	TRUE	258.09	726869	0.25
C14H9N2O	FALSE	N/A	N/A	N/A	TRUE	221.07	699131	0.24
C17H13N2O	FALSE	N/A	N/A	N/A	TRUE	261.103	697980	0.24
C18H14NO	FALSE	N/A	N/A	N/A	TRUE	260.108	697575	0.24
C14H11	FALSE	N/A	N/A	N/A	TRUE	179.085	695966	0.24
C18H17N2O3	FALSE	N/A	N/A	N/A	TRUE	309.125	693402	0.24
C11H16NO	FALSE	N/A	N/A	N/A	TRUE	178.122	692286	0.24
C16H12N	FALSE	N/A	N/A	N/A	TRUE	218.095	690909	0.24
C16H11N2O	FALSE	N/A	N/A	N/A	TRUE	247.088	685985	0.24
C8H6N	FALSE	N/A	N/A	N/A	TRUE	116.049	681047	0.24
C10H18NO4	FALSE	N/A	N/A	N/A	TRUE	216.122	679088	0.24
C17H14NO	FALSE	N/A	N/A	N/A	TRUE	248.108	676709	0.23
C16H16O3	FALSE	N/A	N/A	N/A	TRUE	256.11	667305	0.23
C9H6	FALSE	N/A	N/A	N/A	TRUE	114.046	666898	0.23
C20H25N2O2	FALSE	N/A	N/A	N/A	TRUE	325.192	657208	0.23
C8H10NO2	FALSE	N/A	N/A	N/A	TRUE	152.07	656435	0.23
C16H18O3	FALSE	N/A	N/A	N/A	TRUE	258.126	655096	0.23
C8H8NO	FALSE	N/A	N/A	N/A	TRUE	134.06	644091	0.22
C14H11N	FALSE	N/A	N/A	N/A	TRUE	193.088	635885	0.22
C16H16N2	FALSE	N/A	N/A	N/A	TRUE	236.129	625499	0.22
C14H14O4	FALSE	N/A	N/A	N/A	TRUE	246.09	616624	0.21
C11H13N2	FALSE	N/A	N/A	N/A	TRUE	173.107	606932	0.21
C14H10N2	FALSE	N/A	N/A	N/A	TRUE	206.085	594358	0.21
C21H14N	FALSE	N/A	N/A	N/A	TRUE	280.114	592563	0.21
C18H13N2O	FALSE	N/A	N/A	N/A	TRUE	273.103	581731	0.2
C18H19N2O3	FALSE	N/A	N/A	N/A	TRUE	311.141	575247	0.2
C18H15N2	FALSE	N/A	N/A	N/A	TRUE	259.122	574544	0.2
C19H19N2O2	FALSE	N/A	N/A	N/A	TRUE	307.145	569322	0.2
C13H8N2	FALSE	N/A	N/A	N/A	TRUE	192.067	561630	0.19
C10H11N	FALSE	N/A	N/A	N/A	TRUE	145.088	543302	0.19
C14H10NO2	FALSE	N/A	N/A	N/A	TRUE	224.069	540053	0.19
C11H20N2O4	FALSE	N/A	N/A	N/A	TRUE	244.142	535140	0.19
C8H11NO3	FALSE	N/A	N/A	N/A	TRUE	169.074	532315	0.18
C12H8	FALSE	N/A	N/A	N/A	TRUE	152.062	531452	0.18
C16H13N	FALSE	N/A	N/A	N/A	TRUE	219.103	528094	0.18
C16H12NO	FALSE	N/A	N/A	N/A	TRUE	234.092	524996	0.18
C16H13N2O4	FALSE	N/A	N/A	N/A	TRUE	297.088	524893	0.18
C9H7N2O	FALSE	N/A	N/A	N/A	TRUE	159.056	521816	0.18
C12H7N2	FALSE	N/A	N/A	N/A	TRUE	179.059	520550	0.18
C16H11N	FALSE	N/A	N/A	N/A	TRUE	217.088	519147	0.18
C14H12NO2	FALSE	N/A	N/A	N/A	TRUE	226.085	516121	0.18
C9H7N	FALSE	N/A	N/A	N/A	TRUE	129.057	515746	0.18
C6H6N2	FALSE	N/A	N/A	N/A	TRUE	106.053	514347	0.18
C13H20NO3	FALSE	N/A	N/A	N/A	TRUE	238.143	513488	0.18
C13H16O4	FALSE	N/A	N/A	N/A	TRUE	236.105	511879	0.18
C12H12NO4	FALSE	N/A	N/A	N/A	TRUE	234.077	508723	0.18
C12H7	FALSE	N/A	N/A	N/A	TRUE	151.054	507030	0.18
C9H10NO	FALSE	N/A	N/A	N/A	TRUE	148.075	492223	0.17
C11H7	FALSE	N/A	N/A	N/A	TRUE	139.054	487806	0.17
C10H13O3	FALSE	N/A	N/A	N/A	TRUE	181.085	484550	0.17
C17H17N2	FALSE	N/A	N/A	N/A	TRUE	249.14	480202	0.17
C14H8N	FALSE	N/A	N/A	N/A	TRUE	190.064	476981	0.17
C13H9NO	FALSE	N/A	N/A	N/A	TRUE	195.067	475973	0.16
C15H18O3	FALSE	N/A	N/A	N/A	TRUE	246.126	474339	0.16
C14H16NO3	FALSE	N/A	N/A	N/A	TRUE	246.114	471138	0.16
C15H10NO	FALSE	N/A	N/A	N/A	TRUE	220.077	468685	0.16
C19H16N	FALSE	N/A	N/A	N/A	TRUE	258.129	464216	0.16
C13H9N2O	FALSE	N/A	N/A	N/A	TRUE	209.07	462876	0.16
C10H12NO2	FALSE	N/A	N/A	N/A	TRUE	178.085	462787	0.16
C16H14O2	FALSE	N/A	N/A	N/A	TRUE	238.099	462492	0.16
C17H14N2	FALSE	N/A	N/A	N/A	TRUE	246.116	459874	0.16
C13H13NO3	FALSE	N/A	N/A	N/A	TRUE	231.09	458975	0.16
C10H7	FALSE	N/A	N/A	N/A	TRUE	127.054	458895	0.16
C15H20O3	FALSE	N/A	N/A	N/A	TRUE	248.142	457813	0.16
C19H19N2O3	FALSE	N/A	N/A	N/A	TRUE	323.14	457247	0.16
C16H14NO	FALSE	N/A	N/A	N/A	TRUE	236.108	456289	0.16
C9H9N2	FALSE	N/A	N/A	N/A	TRUE	145.075	448175	0.16
C7H6NO	FALSE	N/A	N/A	N/A	TRUE	120.044	446825	0.15
C18H16NO2	FALSE	N/A	N/A	N/A	TRUE	278.116	440680	0.15
C17H18O4	FALSE	N/A	N/A	N/A	TRUE	286.12	435427	0.15
C8H9O	FALSE	N/A	N/A	N/A	TRUE	121.065	434577	0.15
C16H20O4	FALSE	N/A	N/A	N/A	TRUE	276.136	433063	0.15
C14H14O3	FALSE	N/A	N/A	N/A	TRUE	230.095	423696	0.15
C11H7N2	FALSE	N/A	N/A	N/A	TRUE	167.059	418728	0.15
C16H10N	FALSE	N/A	N/A	N/A	TRUE	216.08	416711	0.14
C17H13N2	FALSE	N/A	N/A	N/A	TRUE	245.108	415279	0.14
C12H16NO	FALSE	N/A	N/A	N/A	TRUE	190.122	408741	0.14
C8H14O3	FALSE	N/A	N/A	N/A	TRUE	158.095	397415	0.14
C10H7N	FALSE	N/A	N/A	N/A	TRUE	141.057	391723	0.14
C14H9N2	FALSE	N/A	N/A	N/A	TRUE	205.076	388837	0.13
