# Supplementary material for: Boosting Sensitivity in Liquid Chromatography–Fourier Transform Ion Cyclotron Resonance–Tandem Mass Spectrometry for Product Ion Analysis of Monoterpene Indole Alkaloids
Source: Front Plant Sci. 2015 Dec 17;6:1127. doi: 10.3389/fpls.2015.01127 (PMC4681812; doi:10.3389/fpls.2015.01127)
Supplement: Supplementary file 1 [file Data_Sheet_1.ZIP › SupplementaryMaterials/Supplementary Dataset S2.xlsx]

## Sheet: 3 ajmalicine
Supplementary Dataset S2. Product ions in MS/MS analysis.
m/z	Intensity	Resolution
104.491	781617	276320
115.054	746521	279779
115.054	376360	376629
117.057	510415	256731
117.069	3344757	258499
117.07	993754	364933
118.073	586708	245841
124.039	552878	255919
127.054	1021451	225814
127.979	757105	233637
128.049	756427	230846
130.065	481031	267736
142.065	669919	200118
143.072	3822698	188559
144.08	44025616	180391
144.081	11493265	256978
145.064	1345585	201389
145.083	6507335	186182
145.681	2698401	156523
146.059	926798	177604
150.091	1106974	176355
154.064	899748	199491
155.072	966170	203009
155.073	474648	282905
156.08	3820928	177620
158.096	1104204	177236
158.096	443743	178850
162.09	740658	222978
162.091	701314	216344
167.069	391005	163704
167.072	1077445	146767
168.08	801988	182887
168.081	451240	225656
169.088	396741	190044
170.096	992849	182878
178.085	6043072	184423
178.086	4061471	210204
179.089	502133	193481
180.08	889570	186690
180.081	598634	205539
182.095	3140316	177017
182.097	1815068	213555
183.099	496866	169517
191.072	825733	156883
194.095	1121152	175183
194.097	859760	198655
196.111	439639	181038
204.08	540541	162661
204.081	795853	160994
206.095	1344529	166708
206.097	897409	186271
207.103	521991	138175
207.105	462239	150558
208.096	548400	148318
208.111	491514	182574
210.111	489775	180877
210.113	758775	157582
217.088	1150970	112417
218.095	817583	129569
219.103	419782	123042
220.112	481058	114485
222.09	401060	135893
222.126	491979	149783
222.128	469027	147985
224.106	755720	104559
224.107	593352	134579
230.095	508583	80188
231.103	517949	91464
232.111	490969	128436
232.112	494567	121659
233.083	393238	100402
234.091	487159	87372
234.091	504750	116246
234.127	420031	108417
248.107	680734	117132
250.122	682440	91121
252.102	1334919	89460
260.107	553365	92064
263.081	742337	79758
265.097	786275	98380
276.139	430573	97849
278.117	496614	98426

## Sheet: 4 catharanthine
m/z	Intensity	Resolution
104.491	727602	273846
115.054	390252	214810
117.069	867092	266893
127.979	786486	213908
128.049	731709	213318
133.064	554453	238865
142.065	441953	148568
143.072	2258428	189135
144.08	55023672	182114
144.081	13739322	277313
145.064	699864	181659
145.083	6960916	191223
145.686	1320033	147389
145.687	1852038	134764
146.059	1211210	191547
146.087	617266	202590
154.064	535519	198934
156.08	472693	192950
165.09	440195	199166
204.08	674434	177840
204.081	636715	187403
205.087	515965	129121
205.089	566609	127160
206.097	486014	161987
217.088	452761	110745
218.095	1226849	104952
218.097	964597	202675
219.103	937603	144340
219.104	1052659	110395
220.111	473566	130960
233.119	460148	101422
234.127	411895	111205
234.128	481703	117282
248.143	1175686	96718

## Sheet: 5 hirsteine
m/z	Intensity	Resolution
103.048	595335	284915
104.491	838037	259955
108.544	519558	267210
109.048	385931	257225
115.054	530376	245220
116.056	410462	247648
117.069	792826	267029
118.065	465862	233911
124.569	868768	229082
127.979	833322	218023
128.062	414163	238300
129.069	676897	227528
130.065	1092746	220318
132.08	861164	210779
133.059	423164	218014
137.059	416241	202909
142.065	454661	220152
143.072	2138683	194806
143.085	615007	200082
144.08	17044810	188830
144.081	3847386	246686
145.064	441504	237062
145.084	2271757	174656
145.545	2691676	168854
146.059	557060	214204
149.059	1093232	184352
149.06	664015	208354
150.091	386614	212720
152.061	405432	183113
153.069	830543	186769
154.064	2133848	186658
154.065	502994	216475
155.068	413784	179444
155.072	1800764	191177
155.073	901632	212059
156.08	4579544	183763
156.081	1318824	352370
157.083	734484	189473
157.088	631104	148820
158.096	3484370	200926
158.097	1509058	262252
159.099	720618	192345
160.075	1249508	202605
160.076	730224	211368
162.091	644304	192038
163.075	442277	165668
164.07	563408	200094
165.069	443973	189118
166.064	628562	185839
166.086	409526	191039
167.072	4093517	193859
167.073	2790973	204957
168.075	1090373	186382
168.077	483005	225975
168.08	4151757	191630
168.081	2373837	230572
169.075	493371	211040
169.083	445006	214375
169.085	520275	130999
169.088	634766	205394
169.089	493070	178407
170.096	8256699	184036
170.097	4412571	220671
171.091	917347	204850
171.092	610831	225518
171.099	1395699	200467
171.1	1062875	217176
172.075	482663	160101
172.076	636951	147689
172.111	1652287	193663
172.112	907046	223643
174.09	783694	184742
174.091	535290	203339
178.085	950560	194713
178.086	720552	216124
179.085	515250	162476
180.08	5491846	183652
180.081	3634598	210181
181.083	779657	211801
181.084	863601	202854
181.088	2488945	175091
181.089	1151041	226502
182.083	490787	189147
182.091	483167	174102
182.095	7477983	182380
182.097	6058847	195579
183.068	413810	193514
183.091	608814	195210
183.092	493198	194202
183.099	1427754	165907
183.1	531354	249882
184.099	1118178	144852
184.1	1120738	170972
189.07	392291	167274
190.085	686971	182457
190.087	859683	190267
191.072	2715453	174989
191.073	1928556	195486
192.077	617707	187533
192.08	1773707	177051
192.081	1369627	196094
192.101	4624380	172132
192.102	3335676	193438
193.088	2323166	168429
193.089	1479454	192637
193.104	623642	167640
194.06	519323	180117
194.091	388072	130297
194.095	3566468	174316
194.097	3173189	187343
195.099	564511	198996
195.1	541103	197680
195.103	664055	168297
195.105	451751	192580
196.074	438620	200656
196.076	470256	187641
196.111	1626429	179324
196.112	1487102	188729
197.106	2917999	175353
197.108	3493903	170577
198.09	441619	161526
198.109	427608	152143
198.111	401160	124206
199.122	865933	182699
199.123	927197	188655
204.08	2255391	178950
204.081	2312223	168777
204.101	1715136	184058
204.102	2268992	168750
205.083	517575	163966
205.087	2905128	159890
205.089	2292200	168744
206.083	488046	170180
206.092	641307	145094
206.095	7575763	164947
206.097	6693779	170529
207.067	394926	171768
207.09	699951	141109
207.092	742184	155641
207.099	1047472	146532
207.1	1302496	146771
207.103	1212848	160848
207.105	1653185	156829
208.074	1788285	145323
208.076	2239853	153890
208.098	750919	174311
208.1	840271	167660
208.111	3784656	151260
208.113	2374768	165217
209.082	494554	171793
209.106	527312	104333
209.114	578096	152189
209.116	491760	160018
209.119	543865	151329
210.09	717640	182051
210.092	700896	180928
210.112	525106	109870
210.127	587231	154936
215.085	389020	107269
216.081	779748	126854
217.087	4690606	130809
217.089	5322222	113992
218.091	1169327	121975
218.092	726791	146541
218.095	3232743	125667
218.097	3097384	121095
219.091	774432	126337
219.099	710257	146346
219.1	694073	165346
219.103	1472642	116929
219.105	1444210	130967
220.075	1150753	122823
220.076	711601	139020
220.099	462251	100969
220.108	473040	155753
220.111	3419772	112681
220.113	2173308	148297
221.083	726699	119283
221.106	2700389	101149
222.09	1746966	100607
222.11	660375	105723
222.111	642217	101776
222.114	505268	94521
222.127	1450417	125176
222.128	1439849	125469
223.094	392595	93743
223.098	861008	117576
223.099	709100	116221
223.122	2114122	101768
224.106	746768	79923
224.127	1929780	104906
226.085	3207297	119145
226.086	3156209	121830
227.088	508463	111895
227.09	609177	104230
228.08	626203	101776
229.088	408222	126607
230.095	2545444	108933
230.097	3114748	110355
231.098	566613	133500
231.1	653097	116943
231.104	4268593	78252
232.076	572830	115121
232.099	1049664	91231
232.108	737797	110060
232.112	4574789	75009
233.084	1001581	104057
233.107	1188344	75046
233.115	947959	77584
233.12	720083	102062
234.091	4252678	78316
234.115	1408036	81218
234.127	2472033	80793
235.095	1002069	100418
235.099	392037	105388
235.122	703633	102946
235.123	830943	111901
235.131	607316	113041
236.069	395964	147081
236.106	674603	89962
236.128	1041973	86818
238.086	1038263	89963
238.122	3648762	76485
239.126	918666	100280
240.101	1405422	96636
241.088	979081	91793
242.096	2595579	86757
243.1	638659	101164
243.104	2967835	81997
244.075	535826	95176
244.107	957600	104493
244.112	2891320	77083
245.083	654388	100394
245.106	507058	107690
245.114	597582	89207
245.119	1121747	103071
246.091	1488512	83552
246.115	658610	122402
246.127	4662827	85665
247.094	542893	120556
247.099	414197	117079
247.123	4881567	83626
248.107	1740863	86514
248.126	956600	83551
249.102	1601366	80531
249.114	408956	92345
249.138	10878655	78500
250.086	691013	96624
250.122	526838	95704
250.142	1969387	80540
251.094	1770473	77568
251.154	3021524	79286
252.098	511807	133249
252.1	534627	128402
252.102	1209703	111751
252.157	636517	80106
253.097	475073	108776
254.097	708617	112320
255.104	731415	106465
256.112	1739251	95513
257.107	547293	105443
257.115	464311	92271
257.118	520894	96455
258.09	1379789	78566
258.128	2407494	93184
259.099	2303981	89329
259.122	1683214	85335
259.131	895610	84992
260.102	562123	96912
260.107	3587348	81036
260.131	690944	69208
260.143	461228	113223
261.101	399487	90903
261.11	514049	75238
261.114	538689	106109
261.137	714954	117787
261.139	730318	100122
262.086	749034	81896
262.123	623931	92459
263.094	439495	81135
263.118	423200	132767
264.102	999512	73426
264.137	408565	101235
265.097	411946	96552
265.105	450154	103890
266.117	4194420	91042
267.121	699859	88107
268.112	587919	95162
269.107	469080	99911
270.091	551150	72187
271.099	644107	81278
272.107	555130	100338
273.102	440284	103477
273.114	448720	101549
273.136	577653	125703
273.139	1012165	103632
274.122	3169720	84146
275.117	498911	74507
275.126	811423	91292
275.154	2241088	68878
276.099	431656	111794
276.102	1078664	108705
276.158	524251	108733
277.11	509574	110529
277.134	456431	94320
278.117	737656	102398
278.154	719233	99666
279.113	1303052	96957
280.116	404406	79763
281.128	997972	87449
285.139	695398	98163
286.123	653587	86502
287.116	581541	114123
287.118	610773	96337
288.102	1126683	96833
288.125	729285	83004
290.118	606052	110545
291.125	647365	105012
291.149	761552	101726
292.133	744769	83029
293.129	417154	105090
298.144	1543482	72574
299.147	490803	92086
301.134	898954	80428
302.118	577667	77694
302.141	464269	85738
303.149	1447143	91078
304.133	568351	81616
304.152	408385	85316
306.149	1102766	94365
318.149	505074	100254
319.144	513479	83646
335.175	3962346	77916
336.179	803864	79798
339.17	1056672	82261
365.186	1666005	72548
366.189	499798	78668
367.202	938074	71982

## Sheet: 6 hirsutine
m/z	Intensity	Resolution
104.491	849380	256093
110.096	914621	195955
115.054	447901	179382
117.069	987051	247119
125.577	863945	230646
127.979	865187	219904
129.054	1311859	229202
130.065	1038226	223563
139.075	427965	214250
142.065	481443	211915
143.072	1186419	193921
143.085	385118	176540
144.08	12757013	183208
145.064	550597	173749
145.083	2461927	192609
145.531	2605914	167587
146.096	385427	206471
151.075	473107	178223
152.07	664943	198727
153.069	472255	199364
154.064	1165336	164293
154.122	525998	189676
155.072	811206	159136
155.073	744550	192474
156.08	1193806	150979
158.096	3184171	178341
158.097	1323227	289783
166.085	1136176	215283
166.086	1030008	214125
167.072	1102813	196626
167.073	670369	231472
168.08	1795028	190574
168.081	835123	248142
168.101	487863	199329
169.088	494294	183793
170.096	3703198	188232
170.097	2169518	222399
171.099	581725	182660
171.101	1308277	178097
171.102	948309	219907
172.111	1158199	198846
172.112	887519	190439
174.09	543231	200210
178.122	651087	177449
180.08	3215617	181773
180.081	1917729	216980
181.084	439446	176679
181.088	1019232	177590
182.095	2639076	186746
182.097	2229236	196309
191.072	1428078	167922
191.073	809550	183171
192.081	416524	141271
193.088	560779	176339
194.095	1351151	182491
194.097	1321023	167881
194.116	1220848	184469
194.118	1311680	186732
195.103	600428	181354
196.111	676533	167251
196.112	429037	167002
197.106	1860201	173896
197.108	1552010	184874
199.122	801103	174578
199.123	477695	210930
204.08	646850	182093
204.081	822322	174397
205.088	919953	156826
205.089	667177	162086
206.095	3603698	158837
206.097	2985778	171115
206.116	1236227	160708
206.118	818891	165109
207.099	580476	132353
207.1	589252	157825
207.103	1884285	174310
207.105	1803229	175713
208.075	1635383	146130
208.076	1363975	144838
208.111	1128817	151859
208.112	942521	150302
210.127	587856	151743
210.128	590152	154864
217.087	1002014	132929
217.089	592518	211903
218.095	828470	131392
218.097	874098	128110
219.103	603822	111497
220.111	1005721	98035
221.106	3066900	83441
222.09	1018393	112901
222.11	583730	119714
222.114	1045459	88852
222.127	2128408	102738
223.098	527199	112010
223.123	623889	81787
223.131	409123	78522
224.127	1121275	90045
224.143	1535884	81986
225.138	1912097	77419
226.143	3024262	81181
227.147	469765	93457
230.096	845972	90505
231.104	1332278	87929
232.111	1012428	128400
232.112	953508	105030
233.083	628553	83381
233.12	409789	89156
234.09	1999051	96229
234.114	428371	104554
234.127	1454526	85997
235.094	608778	89721
236.107	945181	80776
236.13	546589	90949
236.143	4695764	81970
237.146	1031382	89976
238.085	419678	94927
238.122	1541109	92335
238.143	5143622	83661
239.147	742760	85960
240.102	1288489	84288
244.112	653847	100021
245.119	954413	89803
246.091	480783	115138
246.127	796226	89730
247.099	532007	111630
247.123	603523	72601
248.107	911506	91418
248.143	1037452	93916
249.138	3165152	81208
250.086	575849	118421
250.141	557760	102608
251.094	1017915	80114
251.154	13693719	85527
252.102	636585	95361
252.157	2111976	78534
253.17	2299000	78271
254.117	578548	92337
255.104	447065	108600
258.091	421009	89696
258.127	556951	98162
259.098	614808	90444
260.107	674099	106948
260.143	1516109	82892
261.114	405634	77200
262.086	493454	87792
262.122	1310448	93186
263.154	458223	75209
264.102	893810	97220
264.138	391511	109849
265.134	509169	105485
266.117	3779357	80184
267.121	699367	82057
273.115	570221	80733
275.118	1732525	85615
275.154	456559	103539
276.102	942011	82376
276.138	826717	89454
277.133	395897	93967
277.17	1285727	87361
287.154	455047	98849
288.138	1289579	86513
289.133	452357	103047
290.117	427333	86289
291.125	423391	89472
293.165	476846	101984
294.172	456320	105329
298.144	1412564	89653
303.149	405417	95472
305.165	1882090	82093
308.164	446841	92746
320.164	660065	94829
337.191	5622552	76953
338.194	1078482	78857
341.186	1069971	77389
342.189	410749	75644
367.201	2197976	72276
368.205	582460	78805
369.217	1618515	70921
370.22	467715	84029

## Sheet: 7 formosanine
m/z	Intensity	Resolution
100.551	636736	278932
104.491	751963	273678
115.054	947250	241399
115.054	481171	438920
117.057	695074	237725
117.057	534691	262231
118.065	929030	269896
118.065	413653	365693
124.039	852467	247011
124.039	401881	261100
127.979	835347	217865
130.065	1002722	213878
132.044	1503599	208009
132.08	5207715	210108
132.081	1147611	375527
132.548	423645	237891
133.084	387725	196578
142.065	4202589	191798
142.065	903717	307224
143.068	471481	249042
145.712	2460746	140751
150.091	1161130	189318
158.059	4211632	188387
158.06	1860528	268620
159.063	598966	211242
160.075	40157252	177170
160.076	18409030	204672
161.078	6017403	169939
161.079	2010683	185964
162.079	404333	188945
162.081	522735	227633
162.091	393109	172470
164.106	512057	185324
168.08	595557	181728
170.059	432909	167329
172.075	445852	166306
173.106	707239	195481
173.107	611695	215976
178.085	6425937	183726
178.086	4308945	210499
179.089	696284	157114
179.09	440980	188427
185.07	524608	171687
186.078	512156	175296
187.086	4549306	169607
187.087	3136410	194473
188.089	545892	147354
188.09	516628	131900
199.085	1700200	178550
199.087	1648872	176590
201.101	12559098	169823
201.103	11432058	177486
202.104	2697496	169114
202.106	2639768	176140
210.111	583968	166607
210.113	618488	163686
213.101	3415808	134346
213.103	3757568	146062
214.104	692389	153610
237.102	1007485	78359
239.118	1188731	81075
241.133	720000	85435
251.117	824355	94309
253.133	419611	71734
263.118	723810	81758
263.154	411729	97733
265.097	7218285	85067
265.133	5048688	83062
266.1	1256716	79560
266.137	966742	85029
267.112	985283	84568
267.149	2988910	77010
268.152	799132	93420
269.092	410412	87674
279.076	992919	86940
281.092	3274325	89148
281.165	2051354	89030
282.095	572531	90847
282.168	516760	90009
289.133	405363	109172
291.149	6097288	84369
292.152	1422638	81085
307.144	583247	90956
309.16	7953444	80514
310.163	1800593	82098
319.144	1642381	82416
335.139	542939	74520
337.155	7932728	76162
338.158	2089847	79600
367.165	756203	78719
369.181	683806	78270

## Sheet: 8 isoformosanine
m/z	Intensity	Resolution
100.551	593842	286123
104.491	757669	268420
115.054	543955	225295
115.054	476852	277585
117.057	705045	233942
118.065	893195	257635
124.039	1523129	219245
127.979	852042	225747
130.065	1066643	188311
132.044	1611921	221362
132.045	428298	292949
132.08	4983522	213356
132.081	1609914	264182
132.548	617748	230354
133.084	644170	201289
139.038	634226	196753
140.049	699561	214332
140.546	984896	201949
142.065	4242750	190067
142.065	920798	372606
143.068	669296	183352
144.044	590243	172693
145.491	2607541	162078
150.091	421194	208849
158.059	3236405	160508
158.06	1887685	275245
159.063	408773	214988
159.067	716146	182021
159.091	639841	188750
160.075	21991916	180355
160.076	12523373	203672
161.078	3007461	190931
161.079	1513309	206681
167.059	704502	179702
168.08	593346	178323
169.075	1854533	186170
169.076	758989	238092
170.059	2030540	174554
170.06	759595	235933
170.078	399421	179402
172.075	1289523	183585
172.076	588835	210515
173.07	869082	186532
173.071	426750	228384
173.106	811725	145329
173.107	533771	259007
178.085	2931973	176318
178.087	1471652	226108
184.075	394349	148926
185.07	1664948	189958
185.071	1438980	199338
186.078	477097	151194
187.086	17106204	173483
187.087	13174429	191790
188.089	2989122	181189
188.09	2847074	187504
189.092	487646	159606
197.07	474478	141622
199.085	1425091	178745
199.087	1478323	178902
201.101	10798259	177383
201.103	12363060	172115
201.104	614020	323269
202.104	1174792	183452
202.106	1745976	167085
204.081	625656	171104
206.097	530556	136045
208.074	500302	171962
208.076	602406	169926
210.09	542089	170820
210.092	498665	176181
211.085	623336	155867
211.087	510412	155402
213.101	1985483	143529
213.103	1346635	157069
219.09	526295	117432
219.092	481023	130868
220.074	448743	105297
221.106	541656	128545
221.108	429024	195523
223.085	459856	112880
223.087	392190	152808
235.086	2480557	81032
236.07	1345386	83242
237.065	478846	111242
237.102	3322345	78338
238.05	401254	87635
238.086	407303	110203
238.105	593546	78329
239.117	713519	93367
241.133	2539072	82540
242.136	614062	93801
251.081	626844	101399
251.117	484997	96085
253.097	828558	87371
253.133	399024	94001
263.081	2119354	88657
263.117	563491	82502
265.097	12084215	85822
265.133	3136985	84513
266.1	2401278	85941
266.137	655319	96949
267.112	867253	91430
267.149	4231687	87180
268.152	770069	89906
269.092	407402	96934
279.076	8772290	86296
280.08	1613141	85894
281.092	17794858	85059
282.095	2937281	88508
282.099	634737	96873
283.108	1060138	99754
291.149	2578191	90781
292.153	428678	99318
295.108	4029825	83521
296.111	805563	92000
297.087	4228835	82297
297.123	1220006	91250
298.09	872679	79426
307.144	399812	91850
309.16	4132408	79905
310.163	987014	88721
319.144	1104294	85106
337.155	3965366	75878
338.158	969064	81388
367.165	475686	80762
369.181	6294468	70717
370.184	1508772	72823

## Sheet: 9 pteropodine
m/z	Intensity	Resolution
100.551	623298	281522
104.47	723044	275294
106.551	4135152	252300
107.053	522498	282874
108.08	440396	243716
115.054	1239151	260632
117.057	871744	290129
117.057	615847	296832
118.065	746842	275104
118.551	1037372	247680
119.559	861356	245513
124.039	504226	213666
127.979	842510	209047
130.065	1538649	217454
130.065	487506	271198
132.044	2048184	199290
132.08	5540081	213943
132.081	1252333	318620
132.548	7884135	200837
132.551	602559	239523
132.554	484874	216994
132.567	1818241	206360
133.05	1879141	203875
133.068	490634	230010
133.574	755507	215263
139.038	464552	185275
140.049	594989	212485
140.546	597987	192061
142.064	4045685	198887
142.065	890457	287591
143.068	493993	206629
144.08	613744	180453
145.574	1731377	181578
146.054	2530450	141223
146.055	579593	245111
146.076	485471	191205
154.58	751960	179321
158.059	3330790	201877
158.06	2084710	219031
159.063	634443	210501
159.067	405876	124363
159.572	918373	175908
160.075	28687876	190572
160.076	15777028	206703
161.078	4747495	190109
161.079	2159991	237813
166.064	460789	182236
167.069	848882	192158
167.07	505534	257147
167.072	853786	188076
167.073	402230	227112
168.08	2664938	191285
168.081	1632266	223284
168.577	3386688	161044
168.581	438135	199918
168.586	425243	179766
169.075	700912	191411
169.076	478321	178234
169.079	702375	167552
169.083	388083	200507
169.085	390251	144480
170.059	475332	212636
170.06	412236	235540
170.095	1831751	195584
170.097	1265327	222853
172.075	2355552	192970
172.076	1885024	208716
173.07	818564	164656
173.071	769043	179192
173.078	513979	169800
173.106	2190518	181199
173.108	1028590	214744
174.09	490019	188440
178.085	4278290	185109
178.086	3526418	197737
179.089	529744	208212
179.09	533392	210362
180.08	426889	170530
180.101	535700	177115
184.063	434131	181277
184.075	2825391	171112
184.076	2229151	187328
184.59	622799	152958
185.07	1862985	182185
185.071	1577081	190435
185.078	463537	191760
185.082	959281	179984
185.084	641729	204062
185.106	1477016	180984
185.108	1191704	200165
186.074	462962	145548
186.078	950416	175317
186.079	495192	237902
186.09	1743144	179926
186.092	1457928	188693
187.086	7844252	163845
187.087	4978716	179750
188.089	752541	125426
188.09	504457	165306
195.091	676648	206527
195.092	813176	180720
196.075	558361	155073
196.076	464745	159713
197.07	690837	200349
197.071	850925	178590
198.078	918146	162821
198.09	484131	168306
199.085	2663891	171603
199.087	2305203	184116
200.089	564227	181348
201.101	13806479	167224
201.103	10224271	185346
201.104	673519	321352
202.104	2380642	157329
202.106	1137570	201615
207.091	498849	171271
208.098	624081	145091
208.1	791921	118311
209.07	738918	138752
209.071	951382	127689
209.106	515640	147376
209.108	488220	154575
211.085	570307	147209
211.087	607327	145482
213.101	40558888	118311
213.102	41504040	129147
214.104	7111225	106186
214.106	4968378	149958
215.109	448338	124341
215.117	545193	107491
218.084	494283	113585
219.092	1163216	81342
220.074	1649131	134721
220.076	1022716	147357
221.078	446006	142047
221.106	728813	122660
223.085	419762	124339
225.101	1115018	125945
225.103	1043834	130022
235.085	1009162	115845
235.087	1060547	118717
236.07	483318	116486
236.093	640817	109254
236.094	591117	107447
237.065	1039955	100027
237.102	15347766	82502
237.138	645282	107611
238.106	2937747	86603
239.118	9975471	72660
240.121	2286794	91143
241.133	1608453	82695
247.086	2221630	82147
248.089	521833	93442
249.102	433934	87638
249.138	508878	95282
250.11	1064936	91298
251.117	2631282	89951
252.12	604682	105777
253.097	3187326	90033
253.133	1526720	87176
254.1	509046	90599
255.113	556061	116490
263.081	1673874	99082
263.118	3366548	95449
263.154	1154918	83858
264.09	489965	114109
264.12	470211	85664
264.121	545383	102947
265.097	128253384	96842
265.133	28815818	92913
266.1	24664324	89048
266.137	6107654	87466
267.101	653431	122151
267.104	1479487	99482
267.113	1388007	67886
267.139	501235	70418
267.149	7607810	84547
268.15	830765	120128
268.152	1137293	98856
273.137	431422	121611
275.115	1365341	113549
275.118	1307262	101634
276.121	574148	93269
279.074	930014	105795
279.076	1425966	81060
279.11	412141	93001
279.113	444353	123783
279.146	919619	104072
279.149	777444	118961
281.09	3957396	99577
281.092	5787477	103724
281.162	971386	102325
281.165	2544826	98211
282.093	647946	110985
282.096	1189322	78930
282.1	1154835	97552
282.166	403936	101339
282.168	745392	99722
283.105	870555	74109
283.108	824219	101559
289.13	414313	117252
289.133	1247717	94355
291.146	13109827	97165
291.15	15639619	109325
291.153	801379	147888
292.15	3195587	84697
292.153	3637475	91514
293.125	1717953	109971
293.129	3075393	103587
293.153	509627	120831
293.156	445860	132558
294.129	411318	99428
294.132	849218	99814
295.105	399776	126485
297.087	1002776	82445
297.123	728404	82443
301.131	806820	98488
301.134	1488784	82107
302.136	480908	102325
303.11	869956	107463
303.113	1367764	97261
304.121	605550	101131
307.144	1953548	85595
308.147	415099	109272
309.156	2640424	109637
309.16	9718056	92745
310.16	572097	137810
310.163	1648785	99137
319.144	16988876	82243
320.143	614011	116591
320.148	4149676	87745
323.176	889219	88577
325.155	2297652	83913
326.157	473081	68222
335.139	671874	81038
337.155	75231936	78121
338.158	15549898	77374
339.157	494329	119725
339.162	1279817	94016
341.186	495390	85360
367.165	531677	72638
369.181	15179747	69443
370.184	3174046	71678

## Sheet: 10 isopteropodine
m/z	Intensity	Resolution
100.551	1155530	268990
104.47	736020	275406
106.551	802219	257358
108.08	599841	210825
115.054	574870	268859
118.551	567307	249078
119.559	652300	249160
127.979	808440	227977
130.065	5259708	214614
130.065	1798852	398187
131.068	787088	207363
132.044	954999	216395
132.08	2377882	210543
132.081	586820	377824
132.548	821977	216299
132.567	648654	227109
133.084	411551	249270
133.574	1108432	212076
140.049	436667	172640
142.065	1851681	188582
144.08	517926	200286
145.936	2765152	169756
158.059	8237474	197178
158.06	4406050	225625
159.063	1365002	142785
159.067	399876	190974
160.075	14819461	193505
160.076	7826117	210495
161.078	2210866	185082
161.079	1513746	185919
164.07	471770	180494
168.08	613064	176650
170.059	455459	191119
172.075	2055671	175392
172.076	698951	260807
173.07	1130414	180254
173.071	410126	237254
173.106	5452525	171441
173.108	2046508	224655
174.11	506454	193564
178.085	678191	171664
180.08	509143	145373
181.075	493895	157151
184.075	508616	172058
185.07	1104559	188747
185.071	932239	200719
186.078	2191449	166177
186.079	1170441	211902
187.086	5339259	166693
187.087	2871003	204051
188.089	677340	181834
188.09	436900	216826
197.07	592385	153333
199.085	4530909	175777
199.087	4167901	182270
200.089	599946	168897
200.09	498686	165428
201.101	21699690	161898
201.103	18521962	171597
202.104	4027572	176668
202.106	4106804	178773
203.109	438544	118181
207.09	591702	156558
208.1	430621	169213
209.106	460420	147503
209.108	519324	129027
211.085	549454	159820
211.087	633702	133942
213.101	8514728	150363
213.103	7546792	159124
214.104	1071735	147760
214.106	880351	168186
219.09	623373	158775
219.092	470925	163126
220.076	479069	159235
221.107	546653	131309
223.085	459631	96004
225.101	1331171	134629
225.102	1536915	135321
235.086	876656	87234
237.102	8126500	75838
237.138	693130	84978
238.105	1465341	80503
239.117	8206486	78243
240.121	1316984	76736
241.133	1575283	77843
247.086	468594	103210
250.11	506627	67162
251.118	2230900	96208
252.12	406653	68410
253.097	2740400	91194
253.133	697618	86171
254.1	449050	94199
263.117	1231044	85023
265.097	14745994	85069
265.133	10256781	84248
266.1	2915235	84636
266.137	2133062	88380
267.112	450027	82703
267.113	481681	172359
267.149	18709568	83766
268.152	3483418	79307
269.155	524100	103622
275.118	609114	94517
277.097	646210	109799
277.133	465541	99152
279.076	1641530	91152
279.113	959085	89573
279.149	1026480	96527
280.079	396625	89161
281.092	2964928	81291
281.164	539438	73221
282.095	506580	102691
283.108	513808	72498
289.134	418434	101223
291.113	1343211	84037
291.149	4192541	90086
292.152	917695	90119
293.128	1018765	79229
295.108	630360	92127
297.087	844632	82633
307.144	2922445	86310
308.147	749852	91605
309.16	2082205	81054
310.163	420158	63653
319.144	2467288	83938
320.148	535844	84017
323.139	929357	78291
325.155	2569933	78648
326.158	737566	81451
337.155	7530866	77582
338.158	1767742	77216
339.17	533504	76108
341.186	471002	84396
369.181	1223686	74336

## Sheet: 11 rhynchophylline
m/z	Intensity	Resolution
104.47	847001	271283
110.096	606259	258724
117.057	416375	236749
127.979	916977	211381
132.044	746528	204465
132.08	1893274	200310
132.567	539971	220561
134.582	693721	204584
142.064	1404454	197247
144.08	1280790	188335
146.015	2852643	169048
158.059	1163166	209569
158.06	732010	251161
160.075	22758314	173847
160.076	7302761	200909
161.078	3919605	184442
161.079	1005405	285137
162.081	396472	180572
166.085	1064460	199719
166.086	587328	252522
168.081	451582	140713
168.101	488336	181418
170.095	503471	218489
170.096	559679	201185
171.101	905335	188316
171.102	679151	215781
172.075	631460	177162
187.086	973738	162407
187.087	621854	192392
194.116	552045	185571
194.118	485037	194849
198.09	719147	171451
198.092	517475	175577
213.101	3219074	115899
213.102	2050450	124925
214.106	551465	115876
215.117	1169232	114395
226.143	828620	133422
237.101	441323	102200
237.103	417627	124897
241.133	2470869	84232
242.136	414063	92869
250.11	719436	94575
251.118	1897527	90116
265.097	707404	96199
265.133	10799757	91283
266.137	2286946	94184
267.112	626789	88744
267.149	5485623	87469
268.152	865565	76995
269.165	11400676	85216
270.168	2645005	73764
281.128	971139	69338
291.149	476783	94704
293.165	602329	85018
321.159	2226952	77153
322.163	477339	75194
353.186	3891886	71589
354.189	1081195	72299
383.197	480663	79867
385.212	2262161	68614
386.216	595625	67056

## Sheet: 12 isorhynchophylline
m/z	Intensity	Resolution
104.47	758437	278304
106.551	758753	252867
108.08	609903	275029
115.054	533074	231309
118.065	564122	248365
120.567	8004825	222492
121.068	1155814	236911
124.112	492967	237909
125.559	381507	264565
127.979	857194	204333
130.065	1455510	208563
130.065	402440	264724
132.044	682048	225762
132.08	2500860	205270
132.567	2502199	199360
133.068	606510	209627
133.574	4665984	196707
134.076	882039	201717
134.582	1459697	194016
138.054	487086	212994
142.065	1364779	180700
142.065	466946	281127
144.08	1298504	195033
145.942	2539728	151208
151.574	694352	196227
158.059	3566581	198496
158.06	2243989	213758
158.096	430674	154940
159.063	424295	203903
159.091	1013878	206101
159.092	468006	294261
160.075	17782390	193809
160.076	9065015	221554
160.58	1479667	167142
161.078	2469148	200595
161.079	1461420	238218
162.09	681368	202950
162.091	468498	206238
168.08	553201	199697
169.075	438463	254825
169.076	416539	209339
170.059	540489	176543
170.095	1828872	195681
170.097	1173640	227957
171.101	492723	154861
172.075	2335537	185800
172.076	1237809	234080
175.098	578075	186374
176.106	389406	183682
176.593	1502271	155139
184.111	1321168	176370
184.112	874872	196627
185.07	1965859	161374
185.071	936131	181179
186.078	984118	186465
186.079	786526	201645
186.09	785518	146976
186.092	700306	155800
187.086	38723232	173276
187.087	28148384	196463
188.083	431554	169050
188.089	5352658	174999
188.09	4180786	191518
192.08	515825	186723
194.116	662874	170608
194.118	567822	177169
196.074	608944	177183
196.076	458388	207399
196.111	3006863	166628
196.112	2117327	185520
197.07	930941	171637
197.071	725149	188347
197.114	398948	200104
198.09	1142594	179182
198.092	1249058	173581
199.085	2896761	160222
199.087	1828105	195373
200.089	491164	147125
200.106	856005	161866
201.101	1480546	140488
201.103	844498	210776
208.098	554050	160654
210.09	1565588	163538
210.092	2434244	148728
211.085	2197129	143411
211.087	1157769	156097
211.094	434029	166456
212.093	1880077	144169
212.095	1152637	154926
212.105	645654	182235
212.107	1068382	160652
213.101	6154016	159477
213.103	7691488	155913
213.137	1683955	128393
213.139	1442803	143001
214.104	1036585	130095
214.106	1063681	118659
214.142	460136	161186
215.117	1127824	155870
215.118	661192	189911
221.108	435191	128529
223.122	670646	134746
223.123	415010	192423
225.102	447315	112404
226.109	963256	106309
226.143	464406	98750
237.102	2510107	80407
237.138	667625	83467
238.105	584729	92295
238.109	413997	105463
239.117	1692279	83495
241.133	120777848	93758
242.13	980021	111033
242.136	18310694	87466
243.14	1950679	86745
247.123	430680	124097
250.109	1175249	83106
251.118	5359257	83934
252.121	1043855	70985
263.118	2151526	97422
264.126	568483	93988
265.095	1532301	116261
265.097	3177262	108394
265.131	13485649	117213
265.134	25896144	93377
266.099	421532	129084
266.101	594964	91746
266.137	5423335	90056
267.147	18925310	96128
267.149	50902400	99805
268.147	569853	120231
268.15	5066646	117258
268.153	9221718	86025
269.156	1246493	113968
269.162	9810990	97185
269.165	12324654	90408
270.166	1864182	85753
270.168	2302694	104167
275.151	399237	97531
277.131	1858451	90164
277.134	1229547	97809
278.138	481423	73024
278.141	595833	104911
279.146	765677	74908
279.15	713814	92472
281.09	2628462	100943
281.093	1309103	126797
281.126	1516465	117881
281.129	1378082	119739
282.093	638424	113920
282.129	397331	98662
287.119	458378	111862
289.134	509075	99877
291.146	941182	115016
291.149	2174655	102991
292.153	465198	70752
292.157	495726	64642
293.128	888274	90603
293.165	3199396	80766
294.168	781653	70326
295.144	1258274	90564
297.123	1497547	89009
301.133	454314	90287
303.149	8053993	82797
304.153	1432604	81457
319.144	963149	84744
320.152	922117	78146
321.16	30983356	82037
322.163	6790812	83038
323.167	549900	89351
335.175	1975565	77270
336.179	419373	86892
351.171	701171	75901
353.186	34860644	72838
354.189	8293005	73195
355.193	868412	74325
383.197	782249	77803
385.212	7997497	67543
386.215	1859152	70127

[truncated: 1 more sheets: 13 mitraphylline]
