# Supplementary material for: Boosting Sensitivity in Liquid Chromatography–Fourier Transform Ion Cyclotron Resonance–Tandem Mass Spectrometry for Product Ion Analysis of Monoterpene Indole Alkaloids
Source: Front Plant Sci. 2015 Dec 17;6:1127. doi: 10.3389/fpls.2015.01127 (PMC4681812; doi:10.3389/fpls.2015.01127)
Supplement: Supplementary file 1 [file Data_Sheet_1.ZIP › SupplementaryMaterials/Supplementary Dataset S3.xlsx]

## Sheet: 3 ajmalicine
Supplementary Dataset S3. Product ions in the MS/MS boost analysis.
m/z	Intensity	Resolution
102.04	1791183	260346
102.544	554339	267866
103.048	1786899	253697
103.054	398719	256335
103.552	458907	234983
104.048	510032	255233
104.056	453262	258273
104.491	757983	272345
106.065	433019	244666
108.544	1880048	242839
109.048	1616676	240689
109.552	496202	242388
110.038	478952	270222
110.056	526771	257928
111.045	440273	252213
111.064	465916	228641
113.038	458623	201769
114.046	403765	172162
115.048	501031	236474
115.054	15704737	232715
116.049	392945	211050
116.056	516268	223255
116.057	3051286	223701
116.062	1301075	204799
117.057	2962615	221625
117.069	28128452	224073
118.06	417812	258169
118.065	968629	218484
118.073	2642370	216006
120.08	635449	211420
122.023	3703222	206855
123.027	423696	181918
124.039	12686571	206280
125.038	400957	199920
125.042	1065821	211572
126.046	1418752	191537
126.051	720244	197481
127.054	6039171	201601
127.979	760874	216392
128.049	13081678	196100
128.057	980055	225471
128.062	9157618	197990
129.052	1187510	205687
129.057	728698	172321
129.065	1315350	195755
129.069	4023616	199203
130.065	8086916	194338
130.073	557067	193460
131.049	1173533	209843
131.068	918176	193350
131.072	496458	217232
131.54	1041866	194748
132.08	1818962	196270
132.548	635483	179548
133.064	798798	192921
134.06	983406	186224
134.096	2668003	185977
136.075	422911	196983
139.054	611242	231722
139.054	534154	130531
140.049	902230	166399
141.057	980605	153063
141.069	1279707	193103
142.064	9743023	179465
143.072	231194528	189375
143.085	998156	168208
144.076	20506656	195167
144.08	1701681920	181216
145.064	11072531	161347
145.077	3295527	169658
145.083	120799000	182592
145.661	2737198	165058
146.059	16868730	167621
146.067	1166946	145647
146.087	4994290	154828
147.063	1684625	135232
147.067	1744470	183354
148.075	1183386	183122
149.059	605515	210021
150.091	4927875	191518
150.091	1227639	189216
151.053	413006	220539
151.094	630898	208877
152.061	1433167	195716
152.07	545439	177933
153.054	440320	208692
153.069	2680831	195923
153.07	612491	242635
154.064	9532877	191514
154.065	2695853	190601
155.068	1422459	199158
155.069	507843	227240
155.072	3198676	186487
156.075	403079	213274
156.08	14421450	186979
157.083	1558663	201211
157.088	1229807	194088
157.089	433521	211508
158.059	2226939	198925
158.06	939619	244749
158.096	11922629	188440
159.063	517148	175981
159.091	707580	190426
159.099	1445237	163722
159.1	613808	166912
160.075	4682901	186686
160.076	1300693	216488
161.059	463803	214829
161.078	618122	197706
162.09	10076435	182893
163.054	418816	119868
163.094	816281	196035
163.095	529845	210467
164.049	414851	140505
164.07	622312	203079
165.069	4634167	175703
166.064	2432224	180220
166.065	1086248	257058
166.072	803216	173937
167.069	2965698	173268
167.072	58061728	171595
168.075	7210989	174813
168.076	2884749	209211
168.08	31473676	166586
168.081	12217164	187018
169.075	2545777	169631
169.076	1274937	187326
169.083	4083377	170755
169.084	1439153	207524
169.088	3223729	170068
169.089	1008617	203436
170.059	1689481	161286
170.06	642101	174264
170.078	477664	132167
170.095	13225423	166849
170.097	5590832	187123
171.091	1104330	174114
171.092	404338	194191
171.099	1515154	170744
171.1	855534	154428
172.075	1475793	142957
172.111	852888	162293
175.062	549903	164273
176.061	668207	126125
176.062	456609	170431
176.07	998343	174879
177.07	400681	132498
178.064	1887824	137866
178.077	5511976	145275
178.078	2497287	181696
178.085	25091942	145434
178.086	10508199	175346
179.069	587183	125265
179.072	1025839	131954
179.073	918339	153919
179.08	898142	147748
179.081	436666	135117
179.084	4257946	134008
179.086	1958522	144506
179.089	3191242	144354
179.09	992070	134641
180.08	49396112	137493
180.088	495038	147875
180.089	547328	135916
181.075	559558	123510
181.083	6708362	140476
181.084	3058057	167020
181.088	9390697	143445
181.089	4170473	148222
182.059	828896	148059
182.083	1500127	121408
182.084	862669	126632
182.095	55262792	132061
182.097	26062150	168998
183.067	1326762	136716
183.091	3455866	133940
183.092	1354774	148720
183.099	7678602	136434
184.075	1387331	135202
184.076	620913	138779
184.094	541071	110483
184.098	1508875	126327
184.1	809207	184985
184.102	564831	152461
184.111	449894	146052
185.106	647962	124109
185.108	481990	159756
188.07	828772	138769
189.069	1286675	111268
189.07	947907	170866
190.064	851847	125410
190.085	1649008	103901
190.087	908624	178388
191.072	26781848	112548
191.073	13501465	140907
192.075	3661440	111357
192.077	2170992	172216
192.08	10854320	117010
192.081	5465904	171918
193.075	793116	98359
193.083	2350892	114602
193.087	7470444	107345
193.089	5195308	144861
194.059	885888	119170
194.091	1432781	143327
194.095	28413038	101166
194.097	15831597	132059
195.09	2429986	125864
195.092	1106578	149027
195.099	4139507	114563
195.1	2186691	157155
195.103	1511107	120624
196.074	3010091	111132
196.076	2076075	131321
196.111	7438269	113395
196.112	3628061	143346
197.078	463918	134189
197.082	423058	118728
197.106	1143635	98771
197.108	716679	159242
197.114	1191123	126166
198.09	516648	153226
198.127	451418	105650
199.122	455954	110079
199.123	400092	141731
200.106	482030	136667
202.064	474018	73319
202.077	1375922	118235
202.078	707451	162180
203.072	699022	140985
203.072	613803	66937
203.08	393249	113520
203.084	747663	141904
203.086	459911	166447
204.08	28820246	86023
204.081	19983382	143265
205.075	574412	98062
205.076	527896	131612
205.083	4281505	98363
205.085	2663169	151693
205.087	10002785	93899
205.089	6422306	138121
206.083	2856222	103054
206.084	1863838	118363
206.091	1831847	110908
206.092	1436511	147944
206.095	24882480	97364
206.097	16695471	125940
207.066	1523469	119354
207.069	845181	128648
207.086	743062	96732
207.09	2769983	95200
207.092	1683295	139910
207.099	4369791	96104
207.1	3070687	155345
207.103	7186592	94018
207.105	4798336	132427
208.07	461711	109267
208.074	4238096	102913
208.076	2379392	145705
208.095	4782449	92841
208.097	3277233	137507
208.106	1173770	109491
208.111	7109619	96896
208.113	4232947	155757
209.078	571556	143559
209.08	483000	161532
209.082	1252756	93445
209.084	952765	129378
209.106	2039446	108016
209.108	1017767	143315
209.114	1486295	98840
209.116	823587	128486
210.09	2822332	109162
210.092	1429716	145246
210.111	2930925	94927
210.113	1685438	117582
210.126	931339	94228
211.093	532676	119215
211.115	406947	76692
215.073	424804	137126
215.084	732849	103342
215.086	667165	111358
216.079	1953964	87468
216.081	1445348	125950
217.087	22204294	88901
217.089	15536901	125731
218.091	3531239	103312
218.093	3402471	167479
218.095	20934246	103866
219.066	695610	88641
219.09	2615304	110007
219.092	1641448	119746
219.098	3038473	107040
219.1	2390057	137751
219.103	6230410	90496
219.105	4276106	126351
220.074	5219337	86497
220.076	3747977	127890
220.098	689811	101157
220.1	755723	94271
220.106	1174268	84773
220.108	996252	159312
220.111	5906669	103915
220.113	3333357	127664
221.07	622431	88648
221.071	459665	130616
221.078	1044108	96176
221.08	770596	127150
221.082	2076508	105446
221.084	1315244	128003
221.106	2519903	91227
221.108	1694079	126204
221.118	1607648	109848
221.121	1149496	105716
222.053	931744	84562
222.055	637982	136642
222.088	491855	187080
222.09	5255376	103900
222.092	3252144	118728
222.111	4211730	109508
222.126	5815763	106598
222.128	3444787	115569
223.085	825938	103568
223.087	473312	110812
223.093	862043	119744
223.095	476291	122389
223.097	549915	116776
223.114	650225	117323
223.122	799918	100725
223.13	1206854	104973
223.132	604343	190509
224.069	1971891	117656
224.071	1268403	153428
224.105	4737175	93888
224.108	3335735	111690
225.109	1061910	96535
225.111	630796	116133
225.137	849189	116312
228.079	1543437	103702
228.081	1292461	132342
229.083	522942	88013
229.087	635146	101931
229.089	624834	100699
230.095	6365343	104077
230.097	3848127	120737
231.09	607246	127169
231.099	863830	86834
231.103	5186879	104750
231.105	2619455	133414
232.074	1719458	91521
232.076	1065082	127762
232.098	755516	121273
232.106	982077	106546
232.11	7110206	105723
232.113	3453758	152543
233.082	3045880	115030
233.084	1888840	127379
233.106	1261234	103004
233.108	918138	135610
233.113	1032283	129190
233.116	955139	112109
233.118	1169167	84794
233.121	814459	134561
234.079	520027	86296
234.085	713448	100988
234.09	9013620	104481
234.092	6039989	126775
234.126	5140184	106543
234.129	2289144	144732
235.085	3865262	109837
235.087	2184494	148459
235.093	1606687	105646
235.097	2376207	86902
235.121	944425	100323
235.129	1152698	111504
236.069	718349	127310
236.088	512707	84695
236.091	413247	111435
236.101	621856	126213
236.105	1403840	105233
236.108	824633	134555
236.129	517306	93268
236.142	2329388	108811
237.077	399633	65131
237.101	1592463	107127
237.103	839199	140719
237.138	437118	94823
237.145	557791	110155
238.085	657543	89414
238.087	532391	116476
238.104	472532	119323
241.087	1586582	118675
241.089	1011350	138174
242.09	448875	107816
242.095	3263732	109986
242.097	1888180	138047
243.098	489794	69267
243.102	3154526	102762
243.105	1548511	123532
244.076	437800	83725
244.106	730150	89439
244.11	1789479	97184
244.113	966535	135026
245.082	1347114	97107
245.084	1179082	110998
245.105	969155	82532
245.108	720739	106701
245.114	403370	63025
245.117	514412	106924
246.089	3094124	104600
246.092	1675821	131828
246.113	736286	85255
246.126	2218495	109770
246.129	1134655	116025
247.084	712243	116793
247.087	702347	116670
247.092	501572	128766
247.097	2187212	104521
247.1	1471228	126630
247.121	2120318	100473
247.124	1271358	130835
248.068	965535	111853
248.071	641407	130581
248.093	520248	129396
248.105	2530025	104324
248.108	1552041	117793
248.141	888523	104764
248.144	567323	132692
249.076	710376	116028
249.1	2927106	107462
249.103	2305218	126709
249.113	951958	84243
249.137	2584580	111755
249.139	1751780	138061
250.072	394898	124960
250.074	423742	145810
250.084	1548742	101111
250.087	925894	139071
250.104	560727	116453
250.107	528535	123766
250.12	2894968	95976
250.124	1769368	137594
250.14	703165	80305
251.093	546125	82950
251.116	487874	92674
251.118	412698	110691
251.125	584371	84011
251.153	1279196	101301
252.097	423416	144861
252.1	6503417	102908
252.103	3380729	130654
253.103	1139588	106745
253.106	557453	130264
254.095	805077	82926
254.115	855662	119387
254.117	455142	87936
256.11	1009561	99267
256.113	637985	101595
257.116	409949	78400
258.089	758402	83194
258.092	671678	89065
258.125	1050339	97184
258.129	761411	88164
259.097	1418585	100812
259.1	687649	126483
259.121	1138122	110697
259.133	454394	80859
260.105	3147670	101631
260.108	3045366	118216
260.128	640599	101326
261.064	724257	73931
261.067	507249	126991
261.1	472702	104404
261.108	823394	111183
261.112	1130186	95945
261.116	599922	104286
261.137	759123	98085
262.084	736940	99522
262.087	633612	113838
262.12	651837	93897
262.123	660637	137526
263.079	9944166	101058
263.082	7022567	118433
264.082	1857792	89929
264.085	1264608	117335
264.136	1307201	113124
264.139	1030897	114151
265.095	5814874	105095
265.098	4212378	121825
265.168	871483	111653
265.17	441979	122947
266.098	1325331	119941
266.101	1122723	112419
266.116	422431	85313
268.112	425594	87283
271.096	515487	130954
271.1	564671	115065
272.107	486064	81604
273.1	634791	73310
273.103	636627	87870
273.139	450834	82467
274.083	432139	134569
274.086	396075	144952
274.088	429243	126351
274.12	584052	144804
274.123	1041772	98676
275.093	631646	78593
275.095	512814	168001
275.116	727598	78427
275.119	587542	115876
275.152	556264	108434
275.155	726448	121445
276.099	575090	91690
276.102	510538	87047
276.135	776412	107152
276.137	694712	120315
276.139	926268	99194
277.131	833635	114629
277.134	1205267	115788
278.115	1434892	88755
278.118	1396044	113453
281.089	700146	114666
281.092	2169178	95660
282.096	626289	97279
286.123	472907	114482
287.119	623636	104772
291.11	404157	106623
291.114	663909	102155
291.148	409828	65890
292.13	436484	86558
292.134	761029	99255
293.162	574655	106644
293.166	753344	111592
303.15	902117	96798
305.129	550501	108780
319.145	485808	95881
321.159	623122	45943
351.171	939241	70876
353.187	514002	73477

## Sheet: 4 catharanthine
m/z	Intensity	Resolution
102.04	3404564	253488
102.046	511176	227586
102.542	466751	262455
102.544	1028470	249014
103.048	808589	259712
104.491	804147	267285
108.544	867088	233307
109.048	7288691	236237
109.55	939494	241373
109.552	2480937	234446
110.056	874808	241679
115.054	3791497	224044
115.054	1650273	234499
115.552	453339	247631
116.038	414225	226127
116.049	423754	223192
116.056	625542	227002
116.057	868375	197627
116.062	465624	224959
116.56	677665	238898
117.057	823253	226173
117.064	808672	227448
117.069	8940033	226729
117.07	1449542	261803
118.073	585302	220295
124.071	879321	213062
126.046	531822	166201
127.054	1665674	221163
128.049	13882997	203379
128.062	2879793	211034
129.052	1420957	203618
129.057	929494	201736
129.065	387789	221167
129.069	2534005	197558
130.065	4190166	196653
130.073	415504	203324
131.049	506623	212439
131.068	685949	208072
131.072	641115	216210
133.064	17204768	192305
134.068	1311466	188658
134.096	397644	231754
140.049	599740	127748
141.057	391614	175592
142.064	8417972	186732
143.072	99353944	192421
143.085	424997	172277
144.08	2481596928	178020
145.064	6314914	162926
145.077	5292438	185212
145.083	172755136	187634
145.086	2436952	240212
145.699	2027861	112523
146.059	32199266	176199
146.061	3301122	309685
146.087	8242346	173682
146.088	882922	355179
146.096	1825076	167475
147.063	3118470	167618
149.059	403471	170109
153.069	503200	201818
154.064	5903650	186735
154.065	1368678	224117
154.066	642839	320649
155.068	562102	214933
155.072	1950123	184515
156.08	4737316	185701
156.081	543474	228196
157.075	446010	215857
157.083	418818	184947
157.088	458413	178291
158.083	471981	159759
158.096	403959	149160
160.075	2393312	193798
160.076	653839	285958
165.069	660899	176359
165.07	412191	175023
165.09	5303563	172756
165.091	1706779	197926
166.064	954417	173690
166.065	512553	181096
166.093	638045	169635
167.072	7212600	176123
167.073	2291096	227721
168.075	1079125	178947
168.08	11884389	169621
168.081	3916837	189960
168.924	823584	185134
169.075	1493380	160832
169.076	499860	189091
169.083	1526700	170642
169.084	828544	169080
169.088	499510	157207
170.059	2101016	167330
170.06	694447	307603
170.095	6668111	164969
170.097	2421950	200724
171.091	1517086	168177
171.092	538930	264513
171.099	740713	174844
173.106	602386	154516
174.091	407895	176494
178.064	1014297	161229
178.065	433945	172579
178.077	1672880	145168
178.078	846896	252141
179.072	811212	162532
179.084	998808	156395
179.086	398520	238812
180.08	9617740	135793
180.081	4487773	137949
181.083	1266829	142950
181.084	518731	146136
181.088	763733	142741
181.089	539945	168678
182.059	1060508	163083
182.06	493164	195937
182.083	491388	147125
182.095	1035928	145272
183.067	3863689	135359
183.068	2008105	155796
183.091	524393	113259
183.911	429223	110894
184.07	469679	158798
184.075	1269997	140103
184.076	407347	232938
184.111	512889	142394
186.934	797884	132809
188.07	589964	144537
189.069	456262	118410
191.072	7241537	122930
191.073	3501841	157045
192.075	1088634	102848
192.077	823938	154471
192.08	3359827	126422
192.092	481575	169247
193.087	1783577	121258
193.089	848361	165626
193.1	493714	102859
194.059	2961187	117818
194.06	1526707	135830
194.095	5660997	117664
194.097	3410725	120895
195.062	403543	112043
195.099	730865	105927
195.1	541393	133387
196.075	2265584	104996
198.078	521149	136561
198.09	1004838	117562
198.091	743560	109700
198.929	590580	107134
199.061	403335	143945
202.076	1058388	127830
202.078	578604	136445
203.073	500530	132474
203.084	1348567	99216
203.086	962531	131775
204.079	44014724	88107
204.081	28432132	142557
205.083	7920609	105913
205.085	4276866	153156
205.087	16103842	94108
205.089	9880610	137036
206.083	1016488	106610
206.091	2702273	102621
206.095	12573378	97249
206.097	7636322	126209
207.067	645713	104085
207.068	677715	110031
207.09	2534961	86397
207.092	1685002	137623
207.099	1897666	89282
207.1	1387802	151575
207.103	1090715	90156
207.105	838611	153220
208.074	1715633	108797
208.076	948677	147853
208.111	1532268	118638
208.113	530092	225795
209.078	415706	117360
212.069	667845	99718
214.085	686366	111148
214.087	542058	127295
215.084	666760	95258
215.086	489672	88395
216.08	570852	75925
217.087	10811674	103974
217.089	5939642	140032
218.095	63343540	93438
218.097	42481844	134399
219.098	10617288	101274
219.1	7691017	130717
219.103	28369160	98278
219.105	19852552	127398
220.074	1303514	94071
220.076	1049682	116081
220.106	4494909	94217
220.108	3601437	124879
220.111	11236765	100116
220.113	7188189	127717
221.114	1764655	98720
221.116	1275503	127193
221.118	1009591	124294
221.12	417205	200445
222.09	506928	105146
222.126	638357	77099
222.128	469254	151614
224.069	547320	72808
225.077	897879	113735
225.079	534807	132492
228.079	653860	127662
230.095	2834075	116666
230.097	1567804	131423
231.103	4483517	105692
231.105	2388669	132723
232.074	3779931	111361
232.076	2190939	144609
232.11	7172861	106052
232.113	4874174	129611
233.077	911754	110582
233.082	1431450	110291
233.084	949474	138927
233.118	7477180	100497
233.121	4916605	123513
234.09	1279816	93711
234.126	9746746	104056
234.129	5477562	142190
234.95	1600236	110907
234.952	784988	140292
235.085	1051196	111037
235.087	678516	140543
235.129	1720071	107162
235.132	1156535	126709
235.133	1207959	111489
235.136	538579	129491
238.084	1382547	101818
238.087	914675	115559
242.094	1529586	108119
242.097	854786	141253
243.102	2790456	110471
243.105	1866984	122027
244.106	534726	112219
244.11	756314	66327
244.113	392822	136505
245.118	776931	91433
246.089	3054327	113142
246.092	2249367	128595
246.125	1464633	109660
246.129	622465	99996
247.093	885907	110677
247.097	3243436	105052
247.1	1447180	141511
247.121	1125437	120737
247.124	777805	116146
248.105	2602752	97493
248.108	1584928	133205
248.141	10208834	108992
248.144	5852162	134707
249.108	742964	116438
249.137	863422	113316
249.139	601910	140529
249.145	1978486	109558
249.148	1322854	99134
249.152	405686	136001
258.089	419527	87151
258.125	1523015	99506
258.129	1217927	122716
259.097	462189	97621
259.129	443947	122136
259.132	410747	130075
260.105	852965	97741
260.108	616037	142263
260.141	558415	122180
260.144	513391	121274
261.112	1102385	123336
261.115	1078929	90613
261.136	740474	94571
261.14	678226	128917
262.119	470699	70482
264.1	903162	113594
264.103	648466	138871
275.115	960550	87612
275.118	1108566	116328
276.136	1174889	110871
276.139	936489	105508
277.167	1429676	88705
277.171	1555500	82436
278.171	522070	98075
278.174	431746	82655
279.123	904029	96154
279.126	1027309	105180
280.131	516502	79740
280.134	443942	103548
288.135	599737	112329
288.139	674833	99394
289.13	408009	106824
289.134	818290	81900
303.148	448606	87482
303.15	461714	98470
305.162	576156	103226
305.166	1032380	97857

## Sheet: 5 hirsteine
m/z	Intensity	Resolution
102.04	3809288	262621
102.051	906132	262056
102.157	541774	275697
102.544	1794669	269129
103.048	8340317	260895
103.049	623290	299308
103.049	944989	232628
103.546	559898	242550
103.55	648136	246590
103.552	728404	266857
103.827	573513	297413
104.038	951571	257874
104.049	452106	246237
104.056	2012600	259911
104.491	792118	273662
108.08	489096	283002
108.544	7018961	244698
108.545	735686	285175
109.046	530644	219388
109.048	439989	351927
109.048	4769459	249326
109.064	710816	257431
109.546	378480	231682
109.552	613367	230893
110.038	469423	263413
110.056	2473582	245464
110.553	1533941	236126
111.045	709615	246665
111.064	749126	240785
111.561	1119772	245978
112.064	722667	201410
113.043	2543377	244396
115.048	3025075	238909
115.054	2125321	192625
115.551	379850	237873
115.552	1908683	232485
116.049	478791	194580
116.056	2586237	241287
116.541	529499	218223
116.553	719184	208557
116.557	404703	273737
117.045	2028540	232542
117.057	630303	160855
117.064	845505	233551
117.07	2067634	225932
118.065	1032807	240906
119.043	402528	255306
119.061	1069047	235214
120.051	427935	208129
120.08	914155	227748
121.048	859079	197806
121.552	1142259	214110
122.056	1043556	205588
123.045	530275	222479
123.064	1727208	203592
123.561	2323385	220806
124.053	474098	237968
124.551	470658	243163
124.569	5668680	210990
125.071	635156	229662
125.547	495809	225030
125.577	796371	202164
126.046	693145	177112
126.091	575513	221442
127.054	1041977	196643
127.979	886591	207590
128.049	1249129	161404
128.056	613122	208644
128.062	4009621	202901
129.064	728823	216061
129.065	764427	210802
129.069	7881410	195503
129.549	529054	206041
129.561	423692	193027
130.053	803153	196926
130.065	8667307	198016
130.073	867590	195868
131.049	398868	203119
131.068	1431191	186717
131.073	1033972	211573
131.085	617040	219193
132.051	395980	185010
132.08	7560384	189956
133.058	1001305	188702
133.064	803816	198239
133.084	838165	207148
134.06	874801	193252
134.096	401312	185443
135.08	414865	178232
136.075	910239	199595
137.059	1776344	179528
137.061	816902	185088
137.577	737203	197731
138.046	402723	161531
138.054	3148853	188965
139.054	1094095	161452
139.556	428197	189708
140.049	1164800	139155
141.069	2062583	182520
142.065	5668578	190707
142.077	422745	204088
143.072	46835868	181594
143.085	4592111	188723
144.08	356761696	166522
145.064	1836335	158635
145.077	851475	150651
145.079	466562	208724
145.084	32617510	181298
145.657	1155088	111275
145.658	913550	289480
145.658	928525	179631
145.659	1236725	168859
146.059	10272364	180779
146.087	1639232	195877
146.096	2549446	162465
147.063	1765986	190436
147.067	664000	162415
147.08	895001	196402
148.075	4403033	182114
149.059	1916580	194585
149.078	675285	193281
150.091	2198165	186099
151.054	610247	195560
151.054	461802	201609
152.049	436082	152767
152.061	3392488	134904
152.07	2631538	189870
153.057	598127	111090
153.065	481003	213044
153.068	447114	328659
153.069	9050322	193565
154.064	37239804	188648
154.073	1071962	183688
154.077	521302	172391
155.068	4247030	188028
155.069	975550	226131
155.072	13881206	192318
156.076	1647068	199910
156.08	27523804	191523
157.075	396745	207434
157.083	3788466	190103
157.088	4368834	192576
157.089	1774586	229714
158.059	5668821	186148
158.096	42854648	188696
159.063	497896	217452
159.067	1222090	183489
159.068	472494	205264
159.091	606993	181847
159.099	5244876	187764
160.075	13267217	187170
161.059	430979	157787
161.06	413307	160801
161.078	1760107	177483
162.054	982452	177186
162.091	3263640	188440
162.092	1206936	225414
163.054	637426	113024
163.062	616336	171248
163.075	1795610	185448
163.094	599742	159873
164.049	504604	131841
164.07	9465074	183021
164.071	3809522	229485
165.069	7165953	174782
165.07	2700240	203912
166.064	6571367	170640
166.065	2234551	209281
166.077	516326	184168
166.085	3624102	172232
167.072	177649440	168650
167.085	2251341	166447
167.089	450585	141066
167.587	763514	156295
168.076	20133374	166321
168.077	8292926	188961
168.08	110618880	164802
169.064	750038	159606
169.075	14221778	166897
169.076	6048882	173856
169.083	13667985	164842
169.084	5750705	164850
169.088	4756785	169030
169.089	2524209	186209
170.059	1656482	163267
170.06	882818	176395
170.079	1708745	153913
170.083	1418160	168244
170.096	111965856	160553
170.097	40867488	195917
171.091	8483500	169562
171.092	4065100	177276
171.099	14236779	166748
171.1	5676524	196204
172.075	9029687	160699
172.076	3588855	176370
172.102	930585	151654
172.103	493943	162304
172.111	19417012	160219
173.078	773919	191746
173.079	497495	210105
173.115	2273373	165030
173.116	853413	177638
174.054	1099857	168388
174.055	498548	181254
174.091	5526375	159571
174.092	2592807	164577
175.062	1119465	128423
175.074	1743065	152436
175.094	819155	150417
176.061	717482	100379
176.07	3453900	156527
176.071	1504556	174770
176.106	2683562	155690
176.107	801042	192190
177.056	431644	153365
177.069	1092073	139219
177.07	596971	143779
177.078	475835	162193
177.109	562679	119289
178.064	3193051	141216
178.066	1502867	170538
178.077	7082843	151344
178.078	2900619	190126
178.085	8313946	147980
178.087	3007802	174311
179.068	639973	146812
179.069	524869	175653
179.072	4002785	134960
179.08	1051113	149381
179.081	817441	154345
179.085	9433873	143129
179.086	4027409	184933
180.08	182996144	145851
180.081	71003824	182357
180.101	8221229	143082
181.075	2345080	131104
181.083	22367120	139828
181.085	9821904	172529
181.088	31990032	140116
181.089	12194128	159219
182.083	8762619	136694
182.095	147523712	133851
182.097	63684220	185895
182.592	422827	144456
183.067	2540671	132268
183.068	1205539	190180
183.086	1306590	122908
183.091	14021102	132706
183.092	6440719	143625
183.099	17269934	132496
183.1	8498286	181158
184.075	3728940	133756
184.076	1587100	177411
184.094	1787116	116507
184.099	8747692	133904
184.1	3932092	231484
184.111	1896196	137475
185.078	543228	123989
185.102	1075820	127345
185.103	689860	154371
185.106	1685084	123483
185.108	991604	171631
186.09	1400117	139709
186.092	622621	164969
186.127	439004	121111
187.074	459159	147040
188.07	3179331	129145
188.071	1505699	152570
188.106	862472	139800
189.069	3032959	118458
189.07	1691286	113740
189.078	1114739	110137
190.065	1858019	102325
190.077	909283	112009
190.085	11889316	120741
190.087	5441444	183028
191.072	93802336	120588
191.073	42505952	135725
192.075	13305122	130706
192.077	5544611	155010
192.08	58556068	119686
192.101	52790692	119128
192.102	23197988	133248
193.075	1722396	108470
193.083	8141165	128320
193.085	3848077	170643
193.088	42993900	119401
193.089	20895982	132134
193.104	6160527	103671
194.059	7846268	120635
194.06	3949868	128235
194.091	5634462	134522
194.095	96286272	121626
194.097	43321536	122441
195.062	1084538	127709
195.064	542766	216524
195.067	2029186	101120
195.068	1189667	134133
195.091	5558197	114131
195.092	3235281	117750
195.099	12478549	116408
195.1	6258550	141824
195.103	6497590	123875
196.07	466231	117000
196.075	7218511	108622
196.076	4202959	158568
196.099	1718817	108344
196.111	26864626	119600
196.112	11486963	127657
197.078	1126361	135267
197.082	1179361	117431
197.106	31723476	100871
197.108	17662036	174607
197.114	3834420	118558
198.09	3721416	106887
198.092	2285880	126524
198.11	4722010	110824
198.111	2394434	126171
199.113	425711	132749
199.122	7404678	115494
199.123	3409078	129079
200.106	454370	135686
200.125	1246661	121185
200.127	453491	144801
202.064	470834	111407
202.066	408003	105268
202.077	4184390	107888
202.078	2190414	132581
202.085	1655503	98502
203.072	1166981	106099
203.073	1138341	112490
203.08	776414	121201
203.085	5519695	101244
203.086	3468575	157779
204.08	95038568	107228
204.081	48535144	138064
204.101	26403946	110498
205.075	1563787	109846
205.083	14868324	112608
205.085	7944484	143866
205.088	56744676	110535
205.089	27599588	132082
205.104	3532871	121132
206.083	10881761	110463
206.091	9463714	124839
206.095	165158752	112423
206.097	77520736	127194
207.067	3557117	94094
207.068	2156318	146585
207.086	1528184	108167
207.088	1034248	112886
207.091	20870752	105605
207.092	11487712	132096
207.099	23548130	105180
207.1	13028833	160097
207.103	21919330	108094
207.105	12026722	122358
208.075	27632860	104544
208.076	14953821	162422
208.098	9283232	99730
208.1	5201792	145403
208.107	3998081	117148
208.111	45579872	96884
208.113	25712610	145015
209.078	4120125	107015
209.08	2346701	152890
209.082	3611565	99692
209.084	1990365	159395
209.102	1317312	102871
209.106	7904416	109947
209.108	4281953	148076
209.114	7355617	104049
209.116	4259042	150526
209.119	1829106	123032
209.873	471013	69875
209.874	488261	120288
210.054	521968	106834
210.085	407960	102429
210.09	6989949	95808
210.092	4275197	154629
210.111	2391600	83782
210.127	5709602	113838
210.128	2818946	142998
211.062	1579008	111794
211.064	680736	206539
211.093	1069004	110607
211.095	675860	132782
211.122	1437855	113544
211.13	1112848	113845
211.132	455980	126631
212.07	1147790	96858
212.071	793542	154915
212.106	915118	103950
212.108	570738	128637
214.064	717571	74673
214.085	651545	130490
215.072	1039875	99806
215.074	550311	206767
215.084	3988101	106508
215.086	2478789	144535
216.077	465861	125561
216.08	8970809	111079
216.082	4616313	134565
216.101	752559	112493
216.103	538372	146924
217.087	114388136	107638
217.1	1257317	113916
217.102	805237	133033
218.091	17395226	111460
218.093	10626330	190151
218.095	88213784	104372
219.067	3697283	101216
219.069	2162291	142604
219.09	12712581	112899
219.092	7428101	131530
219.099	13317638	112121
219.101	7853958	135884
219.103	17283462	112332
220.074	15492971	113616
220.094	2132813	108825
220.098	5403598	112777
220.1	3049582	109997
220.106	2403006	120558
220.108	2903791	149418
220.111	53158896	109767
220.113	26664174	140137
221.078	2087952	118728
221.082	3638609	116430
221.084	1618673	133487
221.106	46348116	113696
221.108	22451540	151198
222.086	822194	143249
222.09	19534002	116408
222.109	6062005	106341
222.111	6649813	95640
222.114	2105541	91148
222.116	1502357	99240
222.126	20267318	110837
223.085	756985	99357
223.093	3074402	104226
223.095	2091314	166175
223.098	7750290	102695
223.1	3981970	138049
223.122	22449556	110632
223.124	9768981	141103
224.069	1773195	103904
224.071	1042412	125868
224.101	1540438	111918
224.103	889662	234709
224.106	5001679	108572
224.108	2597999	135309
224.127	9053681	94946
224.129	4132721	129321
225.077	2213301	117337
225.079	1468293	137067
225.109	710736	104086
225.13	1266106	87132
225.137	1932091	114500
225.139	1227083	117982
226.085	55621148	113892
226.141	514601	119726
227.072	631901	71843
227.084	498368	75472
227.088	7767409	114794
227.09	3731889	139599
227.882	466594	138083
228.079	9264898	117119
228.082	4134338	134863
228.1	415171	133304
229.083	1926513	117781
229.087	3817394	117003
229.09	1710466	119865
229.1	1875059	124165
229.102	1021883	118657
230.095	63346016	112333
230.097	27139424	145064
231.09	3481194	106312
231.092	1887194	124626
231.098	9844778	111921
231.103	50995116	117661
231.105	20815018	153918
232.074	6589874	113322
232.077	2950962	142540
232.098	8845172	114360
232.101	4461812	133756
232.106	8530740	115442
232.111	52926452	112040
232.113	23544308	155913
233.078	844353	126543
233.082	11188922	117158
233.084	4699258	148287
233.106	19089724	112398
233.108	9797819	146395
233.114	8828860	112962
233.116	4380924	125450
233.118	4814396	105315
234.086	1825295	106480
234.09	46170240	112347
234.092	18612352	155430
234.114	10487553	113680
234.116	5068482	141131
234.126	19857026	111858
234.129	7758722	160789
235.061	550037	105834
235.085	1731187	122291
235.087	975843	154893
235.093	5946436	114615
235.096	3453252	132122
235.098	2144372	117281
235.117	1862917	111534
235.121	8710853	110562
235.129	3354886	119604
235.132	1666150	137617
236.069	2050884	105704
236.093	498982	61417
236.096	590246	76949
236.097	616666	190082
236.105	4960967	112020
236.108	2097159	135655
236.126	4028424	84075
237.073	516649	109768
237.077	1174102	130645
237.079	545430	154386
237.101	979231	110372
237.103	530487	105931
237.109	563544	126701
237.111	486664	145221
237.13	521469	99289
237.133	632347	77589
237.137	1396825	105745
238.081	450105	98661
238.085	9793797	112351
238.087	4169542	142782
238.121	16091784	111765
238.124	6691848	147019
239.084	713416	108498
239.088	1646356	99687
239.091	879700	134052
239.092	684255	93140
239.124	2596342	104148
239.127	812166	100685
240.079	712864	133768
240.081	540409	145837
240.1	5325506	111244
240.103	2326722	150997
241.087	9286781	113353
241.09	4126717	146566
241.103	913174	100892
242.091	2024616	104468
242.095	24682104	110512
243.09	1890387	104884
243.098	5083891	109343
243.103	28764340	109639
244.074	3476395	115037
244.077	1799051	142511
244.106	4652813	102502
244.11	31660014	111173
245.078	688016	89580
245.079	530768	353782
245.082	4721445	110685
245.084	1959141	143737
245.106	8454694	111015
245.108	3897766	147116
245.114	5137319	111149
245.118	4672871	80289
245.121	2204007	127542
245.893	570474	109553
246.09	11602654	110174
246.092	4972830	140587
246.113	3163487	107092
246.116	1419503	139889
246.122	1355087	105739
246.126	35098976	109107
246.129	14000224	147396
247.085	2046677	111093
247.088	874310	111069
247.093	2048870	111951
247.097	3480854	93509
247.121	52705176	109818
248.069	2220972	116546
248.071	1299724	115022
248.093	764118	96779
248.101	845070	86088
248.105	11164494	110571
248.108	4875279	137463
248.125	9041039	110666
248.127	3856336	133318
248.141	1875008	110349
248.144	890992	134183
249.077	1243116	103444
249.1	12842630	113301
249.103	6018950	138497
249.137	69467656	98657
249.14	27883016	151733
250.084	5757117	105713
250.087	2355933	129885
250.104	2576221	109865
250.121	1974590	106488
250.123	870342	123419
250.14	11674175	107094
250.143	5175808	137020
251.088	923940	89174
251.092	11278580	107745
251.095	5321269	140568
251.144	997503	93816
251.152	15261304	109731
252.088	530300	87129
252.091	435128	139101
252.092	423630	121783
252.095	2026284	105175
252.1	6099948	99139
252.103	2669741	134902
252.156	2993263	114745
253.086	542799	105400
253.095	3077508	108960
253.098	1626212	137530
253.103	1110996	119901
254.092	476763	108270
254.095	5961051	108325
254.098	3286971	125086
254.115	2126012	109938
255.09	817162	122201
255.092	408586	167929
255.098	1100467	120062
255.102	2413715	83112
255.105	1151283	113622
256.074	688729	106412
256.098	1022346	125064
256.1	850602	137383
256.11	12977163	108298
256.113	5934731	136608
257.081	2401409	113857
257.084	1428497	126581
257.105	2597986	100122
257.108	995650	125039
257.114	2375027	91202
257.118	3480003	87500
257.121	1618859	100368
258.086	616580	91802
258.089	8941689	107502
258.092	4292217	121928
258.126	17374970	108962
258.129	8786171	133016
259.085	870704	124551
259.087	711264	114991
259.093	1887856	89769
259.097	11386160	104164
259.1	5674545	127974
259.121	10842546	109566
259.124	5382962	140905
259.129	4074866	110150
259.133	2551090	77956
260.069	886414	113198
260.092	941495	82312
260.095	833223	113692
260.101	2042888	82796
260.105	17572200	104871
260.108	8042088	136188
260.128	3904393	98051
260.141	1468074	103510
261.076	977757	113073
261.079	463173	120032
261.1	2065567	113841
261.103	1165519	135900
261.108	2708575	99272
261.112	2489695	101798
261.116	1065360	121650
261.133	757576	78576
261.137	4595617	101616
261.139	2845953	108167
262.084	4490517	110145
262.087	2563733	126543
262.108	652006	80687
262.112	394384	73681
262.12	3653815	107834
262.124	2142871	124640
262.14	953624	114151
263.08	471503	109211
263.089	668332	96849
263.092	1409612	94898
263.095	823692	107254
263.116	1596989	104902
263.119	813853	129392
263.124	554610	92876
263.128	1140670	81164
263.152	1874543	104610
263.155	966159	120684
263.903	1193488	93366
264.087	1094146	118692
264.09	490610	115096
264.1	7147715	108342
264.103	4053251	124292
264.136	1625925	103859
264.156	425362	94198
265.095	1835449	97600
265.103	1200393	115231
265.107	1380106	82659
265.131	1047259	118285
265.134	520555	126033
265.14	404387	125132
266.094	435127	109140
266.098	605095	99050
266.101	513967	102134
266.115	16891568	106750
266.118	10011696	120549
267.102	2037413	109087
267.105	1229653	117606
267.119	2470166	77092
267.122	1650246	100688
268.11	4320988	107029
268.113	2497372	131213
269.105	1952817	111930
269.108	1966737	112309
269.113	733369	112917
269.116	762681	103613
270.089	3491781	106093
270.092	2150597	130331
270.113	2289606	103203
270.116	1638662	121525
271.094	851282	69289
271.097	3722362	101172
271.1	2328666	119476
271.121	2201259	92688
271.124	1214699	112055
272.101	799223	84910
272.105	4220911	97169
272.108	2542575	119523
272.128	639424	75078
273.1	2978531	108809
273.103	2218211	124244
273.108	947579	91888
273.112	1445811	92232
273.116	1005460	93954
273.136	6204325	105827
273.14	4130789	125069
274.084	1801318	87693
274.088	975014	120557
274.108	1066999	92582
274.12	12977752	105397
274.124	8673624	119556
274.143	1634537	100257
275.091	760366	89644
275.095	619842	113387
275.115	2680299	109821
275.119	2143947	117058
275.124	2721387	103005
275.127	1635916	114227
275.152	11798925	109041
275.155	8278669	119853
276.1	5486333	105540
276.103	3091901	122875
276.136	910975	118420
276.139	811599	103015
276.155	2285312	111478
276.159	1583440	113991
277.095	1023568	102777
277.098	691664	132950
277.103	974920	106702
277.107	1913296	104367
277.111	1106208	127967
277.131	1699025	110091
277.134	1132146	116265
278.115	2495523	95863
278.119	1378595	128730
278.152	2305637	99010
278.155	1381445	128817
279.11	8014677	103756
279.114	5310421	121439
280.113	1450726	108195
280.117	1141574	108637
280.131	640391	112575
281.126	2019928	107147
281.129	1729368	113631
282.133	417244	110022
283.121	1413608	90397
283.124	807736	129737
284.105	543522	93621
284.108	1145254	83836
284.126	457531	68888
284.131	424839	87323
285.11	445977	103361
285.112	596789	94229
285.116	508654	116937
285.136	2682647	107418
285.14	2643959	105748
286.108	398516	75772
286.12	3337124	103179
286.124	2324516	108837
287.115	4038738	101598
287.119	3252562	101521
288.099	2983007	96290
288.103	2089535	116081
288.119	784191	93560
288.123	1846944	110999
288.127	1985536	106570
289.103	763740	77162
289.107	852804	88914
289.111	1208732	110945
289.127	498373	68340
289.131	1029605	91712
289.135	685189	101142
290.115	2194265	83613
290.119	2358073	106942
291.11	612869	91827
291.114	460281	88124
291.118	589781	95593
291.123	1423013	86948
291.127	1026085	114250
291.147	2428998	96871
291.15	1830662	115375
292.131	2596625	89572
292.134	1963505	104926
293.126	1197740	93796
293.13	908156	121762
293.134	582844	93786
293.137	528525	83754
296.129	405300	114385
298.141	3386575	80848
298.145	2735439	88163
299.119	505407	96215
299.144	678240	111463
299.148	774552	107442
301.13	2189417	103611
301.135	2624073	102865
302.115	1130704	83591
302.118	1140688	78330
302.143	552993	107988
303.123	524096	83942
303.127	630857	112429
303.146	4097721	97239
303.15	5645050	104743
304.13	821744	91788
304.134	1003776	101783
304.149	853437	62992
304.154	1127985	102583
305.126	833423	88130
305.13	1371880	97370
305.137	422796	93506
305.162	681057	109531
306.146	2813199	98542
306.15	3645872	101459
307.141	1170454	100546
307.145	1291030	114415
307.149	872998	96983
307.154	779662	98048
317.162	544961	83768
317.166	539386	82967
318.146	1005550	75106
318.15	1847606	94098
319.141	740395	94301
319.145	1450411	78098
321.161	544295	80989
323.176	417668	89933
324.16	484214	76748
333.156	429011	83304
333.161	1237027	69438
334.164	536309	78983
335.172	6432522	86380
335.177	14285450	87249
336.175	1523679	78867
336.18	3158208	87166
339.167	1184923	87937
339.172	2026891	93108
340.17	404041	91753
340.175	559985	88850
350.177	438670	97536
351.172	750682	79421
365.183	2550554	75954
365.188	8484827	76257
366.191	2321005	71768
367.198	1191039	69083
367.203	3620096	76196
368.206	1023649	78773

## Sheet: 6 hirsutine
m/z	Intensity	Resolution
102.04	2924047	269661
102.046	459836	283548
102.544	826468	237652
103.048	1363506	599025
103.048	12540708	259755
103.052	564530	296743
103.058	566703	215122
103.546	387696	207378
103.55	1255977	256538
103.552	1108492	240920
103.827	863601	275664
104.038	892587	232350
104.056	1833267	256567
104.491	775338	275192
106.065	432217	211387
108.08	1031249	304585
108.081	763547	332474
108.544	1163352	201747
109.048	3204038	253566
109.084	411566	264084
109.552	510895	224832
110.015	501560	269243
110.056	1136987	214481
110.096	2743959	272904
110.553	698489	403886
110.553	8769992	244884
110.555	997616	295399
111.045	673670	184979
111.055	553487	184715
111.064	2510569	257456
111.561	430014	257527
112.4	437548	196705
112.569	455134	256239
113.039	383255	225930
114.046	888775	231538
115.048	867302	192559
115.054	5004694	217337
115.552	928395	143513
116.056	1040027	204969
116.062	737363	216829
117.045	2367441	231536
117.057	1155214	213264
117.063	1190492	213306
117.07	3225508	235202
118.053	423506	231411
118.065	991344	222690
118.071	995284	181877
118.073	884540	213445
119.043	445686	247688
122.056	591628	189147
122.06	734960	224521
122.096	1327407	238284
122.56	576385	212586
122.74	384967	295608
123.045	374511	241349
123.063	421423	188241
123.08	385868	253813
123.561	605504	241800
124.569	3140566	227036
125.071	474669	186201
125.547	485425	250779
125.577	8783188	210838
126.046	632742	173328
126.078	975402	203276
127.041	405721	187387
127.054	1007020	211876
127.979	873219	220408
128.049	2383114	204454
128.057	429603	207972
128.062	7201246	202089
129.054	388783	188469
129.057	807609	188078
129.065	779546	219515
129.069	9531468	193122
130.065	21764656	199641
130.073	1244802	227780
131.061	462847	187338
131.068	1895642	208930
131.073	1836880	218783
131.085	980791	188135
132.051	436061	238054
132.08	5738439	186057
133.058	838803	193513
133.064	431621	208207
133.084	725799	204302
134.06	948327	186874
134.096	2726760	181600
135.08	492215	198691
136.075	1501959	163040
136.112	836872	166678
137.558	847056	182005
138.054	3773255	193082
138.091	1433061	200716
138.584	559419	193005
139.053	438111	316449
139.054	1086557	196867
139.075	531317	253706
140.057	526045	231247
140.107	893566	188774
141.057	510929	247772
141.069	3404572	190727
142.065	11668797	186081
142.078	404998	187820
143.072	82889144	183642
143.085	7860189	188606
144.044	496818	194507
144.08	832675584	171033
145.064	1889014	187414
145.077	2099766	189712
145.083	2543400	328941
145.084	69120840	183675
145.662	3005674	183472
146.059	663841	295213
146.059	9816337	169044
146.087	3050338	200430
146.096	13253532	188179
147.063	443515	204124
147.063	450731	211268
147.08	523563	180046
147.099	1818821	194047
148.075	2069412	185510
148.112	1298322	200013
149.078	424734	193843
150.046	432325	166946
150.091	2449672	208773
150.127	400645	236737
151.05	401088	189821
151.053	521943	269602
151.054	506149	195373
151.062	3377696	175643
151.094	394023	210307
152.057	759316	168018
152.061	3501065	200382
152.066	476966	222720
152.07	9853067	183788
152.106	872813	215630
152.582	809629	171936
153.065	702433	205723
153.068	755318	329490
153.069	11533102	189887
153.07	2993358	199722
154.063	1416533	257726
154.064	37921212	185061
154.065	9160189	194367
155.068	4211226	211789
155.069	2274202	257551
155.072	11966714	187987
156.076	1257964	221628
156.08	36660132	193198
157.071	503343	175567
157.083	3679422	194317
157.084	1150078	239222
157.088	7302622	197361
158.059	3499301	201540
158.096	90042824	187004
159.067	1735111	176893
159.098	551994	232883
159.099	10754112	194190
160.075	5118187	187817
160.103	1061124	168211
160.111	1153516	200980
160.112	591524	250276
161.078	416805	274546
161.096	426746	219457
162.046	423209	164156
162.054	523065	201237
162.091	5996476	187261
162.092	2711372	227345
163.053	604676	137732
163.054	689561	154190
163.075	953831	175703
163.094	752599	175222
164.057	424937	149215
164.061	440692	195144
164.07	3825120	181962
164.106	2877280	187905
164.107	1250336	202698
165.057	461015	159911
165.069	7926293	174013
165.07	2414500	198705
165.09	437116	141403
166.064	4684577	181472
166.065	1532913	215839
166.085	84666432	170076
167.072	80694312	169868
167.073	30670374	201089
167.085	2340038	177084
167.089	7102982	177154
168.076	9338437	157353
168.077	5847205	162138
168.08	122633224	163567
168.595	2200794	143296
169.075	18503776	168230
169.083	14073375	167535
169.084	5923359	185141
169.088	3991551	162883
170.059	1232919	177041
170.079	2496150	160810
170.083	1809574	175393
170.096	102909880	163095
170.097	41237428	188618
171.091	3473385	170529
171.092	1539177	183835
171.099	12216648	166122
171.1	4378121	189782
172.075	3270779	156613
172.076	1732875	183745
172.102	1242258	169986
172.111	30363994	161565
173.078	539580	184138
173.083	579095	170598
173.115	2704778	163166
173.116	1683898	159643
174.091	15922556	165668
174.092	6647548	187470
175.094	2226558	147876
175.095	1063570	198801
176.07	1750859	130330
176.106	1273170	146560
176.107	785849	177643
177.057	389913	172118
177.069	589332	134173
177.07	614546	145213
177.09	476734	150241
177.11	535773	163578
178.064	1728262	190672
178.066	1865606	195418
178.077	5688310	157716
178.078	2109110	173416
178.122	2379612	138710
179.068	1159731	135335
179.072	4093815	116445
179.08	845074	155613
179.081	999238	130017
179.085	11119478	138457
179.086	5595862	188725
180.08	281352224	144956
180.088	1631605	146691
180.101	8801117	141738
180.102	3277885	147133
181.075	1707780	127498
181.083	38533644	139546
181.088	31776780	138129
181.089	13761003	140063
181.1	2179691	151562
182.059	1541010	155456
182.083	8643074	137845
182.091	5367074	139072
182.096	122943488	135814
183.067	1694346	123084
183.068	1082610	150739
183.086	1256554	157828
183.091	13089666	128546
183.092	7256226	149970
183.099	17365378	135743
183.1	7693026	140350
183.599	408874	187810
183.6	1026350	155236
184.075	2087916	148558
184.076	765972	171642
184.094	2769500	132796
184.099	2180876	151857
184.1	1328644	146028
184.102	1245392	129964
184.104	641928	134000
184.111	3468013	106939
184.112	2416381	161413
184.608	529516	129310
185.078	404461	152622
185.102	808681	139458
185.107	833681	136449
185.108	437129	156133
185.114	756810	152167
186.09	3064704	132882
186.092	976624	143956
186.127	902869	149890
188.05	520382	133364
188.07	413724	129383
188.106	3570268	129465
188.107	1757464	133706
189.057	487242	150028
189.069	3237540	108844
189.092	674150	111078
189.109	659791	117053
189.111	449511	136108
190.065	2225376	102245
190.077	2248984	126372
190.078	1024844	118790
190.085	1142881	124441
190.087	1236977	149637
191.072	88146272	117974
191.073	45732324	133635
192.075	13363191	111029
192.077	7774871	231449
192.08	57088184	116350
192.081	30278520	122022
192.101	3904201	133743
193.083	9217234	123614
193.085	4167763	147748
193.088	36356884	113802
194.059	5995538	121333
194.06	2826718	114248
194.083	1398132	135199
194.091	4293877	144305
194.095	143647344	123664
194.097	60920436	123759
194.117	4055639	123028
195.062	944330	123811
195.067	1242378	127960
195.068	950702	103504
195.087	696536	138239
195.091	8563101	120284
195.092	3778765	141271
195.099	18133982	116584
195.1	9198814	143451
195.103	16707422	123334
196.075	4081897	116793
196.076	2970665	129925
196.098	3416636	108337
196.1	2185452	134064
196.102	1114144	106148
196.107	1629844	122710
196.111	27285324	118803
196.113	13127053	133695
197.078	1134829	130069
197.083	1048457	109326
197.106	38218944	114233
197.108	19494528	119361
197.114	4233345	119335
198.09	2096239	99832
198.103	407436	159646
198.11	4565145	95857
198.111	3108865	160825
198.127	3112827	119390
199.094	413315	141400
199.113	413897	130118
199.114	415864	132050
199.122	2725657	128735
199.124	1562377	152778
200.125	689387	125522
201.07	386133	146138
202.065	575394	125088
202.077	1885891	133750
203.073	1043735	136227
203.08	543880	105847
203.085	2416945	106749
203.086	1228673	138640
204.08	83231584	103742
204.081	42903904	132938
204.101	1763394	128070
205.083	13081649	107146
205.085	7884849	168109
205.088	44111600	108279
205.089	26332914	131310
206.095	311068800	116353
206.097	147080320	213044
206.117	35298184	112239
207.067	3056838	103199
207.068	1936574	123624
207.091	19380634	109465
207.092	9235386	121266
207.099	43713308	106104
207.1	24904732	161785
207.103	48582940	114133
207.105	23702812	123089
208.075	38423724	105023
208.076	20504622	158547
208.098	4779697	123429
208.107	7088850	119903
208.111	65043892	106090
208.113	33676980	168068
209.078	4786372	97231
209.08	3731428	133467
209.082	3024388	126051
209.102	958875	114958
209.106	9138440	110958
209.108	4006440	125993
209.114	9498569	102219
209.116	6135561	134531
209.872	910235	111120
209.874	657223	117457
210.054	674790	110097
210.055	558820	118212
210.081	434414	133073
210.09	5294268	114863
210.092	3391100	129221
210.114	972247	119369
210.118	855840	146470
210.119	404456	195505
210.127	5998177	103066
210.128	5948834	115066
211.062	544869	119563
211.085	950097	116441
211.094	970482	97588
211.095	763922	130163
211.122	725178	119030
211.13	1095104	150532
211.132	719984	178591
212.069	1002116	120103
212.071	456260	132936
212.106	984881	96073
212.107	677366	134063
214.066	562846	135130
215.074	702573	134928
215.084	943470	139174
215.087	525482	120670
216.08	8323660	101851
216.081	5923756	119174
217.085	2380888	969180
217.087	47669976	109777
217.089	28318424	133244
218.091	8545314	113794
218.093	6084322	241177
218.095	80567136	110663
219.067	2507524	114761
219.069	1437668	127830
219.09	10441767	104677
219.092	5289064	134831
219.099	12703336	114486
219.101	8729192	140331
219.103	20379240	113924
219.105	10836201	135340
220.075	10951783	119750
220.076	6735592	120376
220.098	5162315	111642
220.1	2437755	107906
220.107	3919371	123085
220.109	2978860	160561
220.111	44634476	116635
221.078	1842551	112601
221.082	3679079	111699
221.106	166612208	110257
221.108	75281640	190964
221.114	7890475	116552
222.088	1231299	185461
222.09	26820708	116011
222.103	1289949	128742
222.109	22345958	114163
222.111	13301350	144535
222.114	15204198	125057
222.116	6143015	136227
222.127	69042024	113336
222.128	35148136	146877
223.093	3258556	120641
223.096	2187580	196493
223.098	6869277	113368
223.1	3538141	135029
223.113	1485934	119363
223.117	2768783	117164
223.119	1849407	154597
223.122	15777119	116969
223.124	8853344	126166
223.13	10713248	117914
223.132	5357601	132894
224.07	1441886	127156
224.097	652081	120212
224.101	672669	126593
224.103	682786	199357
224.106	3689746	122876
224.125	1444932	121340
224.127	1340613	145173
224.129	657637	136096
224.133	663349	138419
224.142	12260054	120344
224.144	6917783	144043
225.077	984656	118932
225.079	1016792	126257
225.102	418296	83770
225.109	836059	109506
225.137	17423430	114530
225.145	2143607	125367
225.148	1345960	135874
226.081	460806	78975
226.085	1698718	124536
226.087	1168542	127307
226.14	2397556	113566
226.143	1420516	113781
226.149	569701	113066
227.084	443518	89592
228.079	2026829	122720
228.082	1069149	153981
228.101	575715	137800
229.083	634420	118708
229.087	1364624	114772
229.1	534407	85824
229.102	540526	104084
230.095	41054144	115970
231.098	5893146	116577
231.101	5388698	183237
231.103	38818844	118479
232.074	5127854	112754
232.077	2531982	147366
232.098	2244896	110538
232.106	5943537	116640
232.111	35661936	115534
232.113	15799921	154926
233.078	676633	157343
233.082	11488065	117524
233.084	4969153	152839
233.106	10192195	123930
233.108	4912963	140101
233.114	5737732	120048
233.116	3518148	136639
233.119	4331524	122394
233.121	3042372	134333
234.09	63026192	115113
234.109	1466465	110571
234.114	7228818	125053
234.116	3984530	134806
234.126	33359378	117711
235.085	1390921	131811
235.087	1168362	139287
235.093	8770714	120788
235.096	4639450	142034
235.118	1111788	109145
235.121	11515484	117965
235.124	6118812	145031
235.13	5861597	112805
236.069	2373454	109302
236.072	1239486	160022
236.096	1083432	102026
236.105	10734369	121739
236.108	5848161	142190
236.129	3209890	99771
236.132	1882322	106460
236.142	43545252	119584
237.078	732944	113931
237.101	1669842	107846
237.109	3235938	119001
237.133	1206652	111387
237.137	2349908	115497
237.145	6543333	123491
237.148	3621541	141567
238.081	452518	144911
238.085	8578782	121126
238.087	4833822	140731
238.119	433352	220606
238.121	5218336	113448
238.124	2875168	155550
238.142	1505833	103795
238.148	591482	141554
239.088	1068887	153512
239.09	1486247	109312
239.094	398427	135561
239.124	830785	106410
239.146	526110	122839
239.153	809530	120040
240.093	498639	123742
240.1	1957691	125975
240.103	932172	149650
241.087	2143930	107740
241.09	1108347	153016
242.09	413069	129406
242.095	3525702	119520
242.097	1382230	130193
243.09	970388	91652
243.093	590212	129644
243.099	664892	133740
243.103	3109964	105598
243.105	2454796	120760
244.074	3597325	110972
244.111	22859310	113916
245.082	877626	95915
245.105	1016451	110246
245.108	842155	157182
245.114	4514187	115305
245.118	17805130	108856
246.089	7540130	122551
246.092	3784130	117634
246.113	1875747	122848
246.122	2666131	103094
246.126	14366051	108660
247.084	702157	110505
247.087	1304629	113253
247.093	1680453	105647
247.097	6982389	102305
247.1	3303285	146806
247.121	17229302	109061
247.129	2913974	110055
248.069	1282083	112575
248.071	757203	133522
248.092	684163	116250
248.095	864051	137346
248.101	996939	90731
248.105	12955267	110773
248.125	2934307	116331
248.129	1975315	74612
248.142	12363652	120210
248.144	5635076	141728
249.098	855964	149702
249.1	7936204	110614
249.103	4314124	141426
249.109	3209772	115744
249.137	67489424	108891
249.14	34395788	149094
250.084	5063440	115607
250.087	2858256	132787
250.103	1377072	122350
250.121	1692856	97823
250.124	1043632	156759
250.138	767728	209221
250.14	10484368	123820
250.143	6298960	111922
251.088	1409286	86979
251.092	12385166	111607
251.095	4891599	126938
251.116	3014510	117944
251.153	146634896	94432
252.096	2176216	101338
252.1	7645960	104523
252.103	3772744	135321
252.156	24516744	119449
252.158	13056392	133995
253.095	1841437	115820
253.098	1228957	136650
253.103	522373	134632
253.105	863229	98102
253.159	1659533	124315
253.161	1121117	118693
253.168	2418493	115412
253.171	1389116	134547
254.095	7917103	107448
254.097	3735662	123862
254.116	1762878	115191
254.119	987790	153140
254.172	634853	95037
255.098	1168524	76780
255.102	7510940	110600
255.105	3815963	129206
256.097	492437	97175
256.106	1607749	90375
256.11	2055453	78678
257.084	553544	84705
257.106	3849771	99649
257.109	2446603	128254
258.089	7360144	108950
258.092	4089743	122736
258.113	1701647	78956
258.126	5148559	111076
258.129	2870158	135460
259.093	1653313	102404
259.097	6616689	97237
259.121	2073056	89817
259.124	2046544	124225
259.13	1530415	104591
259.133	1546975	116788
260.093	784463	81547
260.105	7682063	107669
260.108	4396751	127103
260.141	16203470	112802
261.077	789949	125560
261.1	3238508	107724
261.103	2834732	123846
261.108	2283628	97305
261.112	2481500	98940
261.115	1393948	108218
261.137	4436971	105179
261.14	1537291	125769
261.145	3032619	114974
261.148	1880555	102942
262.084	2519017	105368
262.087	1748649	131231
262.107	813324	78533
262.108	809726	93226
262.117	500239	218030
262.121	10315271	110593
262.124	6276615	127403
262.157	737790	86120
263.087	708443	95983
263.09	483155	99964
263.092	552403	95158
263.116	1672642	92917
263.119	1135202	120346
263.124	1634802	91151
263.127	1301290	85854
263.131	963849	108389
263.152	4535009	112357
263.155	2471713	132275
264.1	7791613	107161
264.103	4664892	125756
264.131	442395	79590
264.137	1419323	108483
264.139	713355	130732
264.155	976642	89600
265.095	1223318	132758
265.098	1198854	128255
265.103	1561830	104997
265.107	1026949	114257
265.109	633997	108068
265.131	2546548	114351
265.134	1879092	109395
265.168	844547	124396
265.171	859027	121514
266.098	402759	116161
266.116	21589742	104480
266.118	13139438	115553
267.119	2562504	97227
267.122	2356871	117434
268.11	1082242	122440
268.113	619266	125362
268.123	528125	99543
268.131	2726177	98863
268.134	1362945	145246
269.119	402724	97748
269.134	544364	124282
270.126	3491417	96311
270.129	2187384	120105
271.099	389911	98848
271.121	1739254	107678
271.124	1400134	113729
271.129	1061446	99979
271.133	745838	121045
272.105	3541719	102916
272.108	2369335	123015
272.128	1041510	114858
272.132	1495174	105073
272.141	434078	116810
273.108	818929	112081
273.112	3301881	109503
273.116	3533624	116272
273.136	791800	124809
273.139	1531128	103233
274.084	406294	102676
274.116	933765	102193
274.12	2223869	104108
274.123	1565949	111206
275.112	739333	174569
275.116	15878341	107823
275.119	13526981	116864
275.152	3973572	117492
275.155	3651268	118757
276.1	6731312	100023
276.103	5177712	107707
276.119	2570512	95511
276.122	3136592	101567
276.127	1272367	116393
276.136	5967791	107149
276.139	5258607	118855
277.103	1629438	118910
277.106	1739838	109939
277.125	517342	69487
277.131	2782334	112274
277.135	1842014	124895
277.139	973870	135705
277.143	827774	94291
277.168	9645853	94966
277.171	7686558	92319
278.115	1514769	123476
278.118	1142705	127889
278.137	596993	97090
278.152	775064	99101
278.155	423992	151326
278.171	2162896	108695
278.174	1658160	110912
279.111	2271304	85721
279.114	1862984	92089
279.126	542864	105727
279.147	906800	92044
280.115	959123	112965
280.118	412931	154699
280.131	567107	138619
280.134	691651	120696
280.169	580175	98548
280.17	581951	98916
281.126	1938340	102604
281.135	469604	114909
282.129	430010	110320
285.136	657000	109022
285.14	560736	130630
286.12	624509	92078
286.124	912013	103759
287.116	495748	92412
287.152	3102722	104898
287.155	3904578	114983
288.136	11120553	100239
288.139	8346282	115217
289.131	2087031	86768
289.135	2046935	86792
289.139	2742456	100872
289.143	1908376	115915
289.171	679081	100910
290.115	3105033	101786
290.119	2869705	109099
290.135	725394	101659
290.139	800258	100936
291.114	471488	93570
291.123	698213	65615
291.126	452941	96107
291.144	530866	83520
291.146	512590	89036
291.15	1151250	98403
292.131	2262685	106847
292.134	1702493	107386
292.167	734319	120024
292.171	1019359	109766
293.126	581244	98542
293.129	568389	105963
293.133	484213	76394
293.162	2801279	97818
293.166	2897919	111969
294.146	2372946	80293
294.15	2135938	108642
294.166	812531	91717
295.149	469634	93405
295.153	839306	100587
295.179	476804	107231
298.142	415404	97011
298.146	476557	129644
302.155	667526	96146
303.146	2181747	93811
303.15	2479795	111207
304.13	643760	84727
304.135	842304	100315
304.152	736498	119139
304.156	594058	94091
305.162	13094707	96843
305.166	14928948	106065
306.15	560220	106516
306.165	2126166	101677
306.169	3550422	97629
307.141	1244246	100949
307.145	1334198	96245
307.173	586273	112549
307.178	669033	94493
307.182	505922	104380
308.129	549508	71397
308.148	552234	96951
308.162	1071195	90402
308.166	1714044	104424
309.156	685575	101449
309.161	522983	79968
309.194	655890	82176
309.198	652779	95092
310.171	432016	81611
319.178	1615794	70071
319.182	1477010	86864
320.161	2445804	99006
320.166	2962220	99496
321.156	567781	106888
321.161	1478421	89772
321.169	425766	110471
322.142	430708	96016
322.169	436318	80396
323.177	573006	87926
335.172	849483	98104
335.177	2088699	88648
336.175	439316	78990
336.18	595993	68759
337.187	20374564	97584
337.192	52037156	88079
338.19	2814599	90608
338.196	11898216	82032
339.166	702791	110090
339.172	1567975	83263
339.195	770793	95686
339.199	654865	86678
340.175	395599	75101
341.182	2404422	94121
341.187	7271078	81895
342.186	977107	76471
342.191	1594740	73956
351.208	903459	82520
352.187	619915	92712
352.192	1615331	87873
353.181	1117651	107514
353.187	2612467	71946
354.191	598218	94740
367.196	7288875	99103
367.202	30474796	72287
368.2	1582074	110663
368.206	7216986	66179
369.212	3058826	93357
369.219	10153994	72384
370.216	780570	77500
370.222	2325946	77248
371.226	730347	85719

## Sheet: 7 formosanine
m/z	Intensity	Resolution
100.551	16911844	249634
100.554	876735	273826
100.603	381757	275846
101.053	2505332	257633
101.115	3048972	260226
102.046	428046	244960
102.177	479758	260371
103.054	592040	257323
104.049	533668	230094
104.491	796184	260341
105.543	481662	246554
106.065	378319	220186
106.385	669468	257726
106.551	7314948	245824
107.053	677631	248083
108.08	1174572	256475
112.723	495216	224957
113.038	386742	170895
114.046	484133	213002
115.054	69771832	232677
116.049	2468380	227913
116.057	9226337	236014
117.057	58124560	225928
117.061	634400	221182
118.06	5746391	223677
118.065	16171383	219891
118.551	1121922	214904
119.068	1500978	228580
119.559	602730	219971
122.023	5662707	214226
124.039	12527682	210345
125.042	946145	205369
125.559	743410	189889
127.054	1156019	198263
127.979	906618	218663
128.049	5946428	191262
128.062	1762834	214909
129.052	717240	214478
129.057	708669	179859
129.069	524867	203435
130.063	2113556	329355
130.065	138888464	198733
131.062	484588	214267
131.068	13360625	191336
131.072	1917217	196181
131.559	1556594	199010
132.044	24301962	189984
132.08	117881592	186246
132.548	10219351	195437
132.566	4865502	192085
133.047	2791835	187843
133.05	1149430	192166
133.064	955067	197782
133.068	720685	195707
133.084	12996977	188919
133.556	651576	180565
133.574	1566530	187574
134.06	486826	174682
134.087	716710	183996
134.096	2368705	199532
136.112	1124481	193477
139.054	548096	225646
139.538	475497	200590
140.049	49374400	177877
140.546	2429375	181713
140.582	906643	185313
141.047	427105	203317
141.052	5993775	175288
141.057	734769	184399
141.069	1083541	170458
142.065	64905752	162240
143.062	428292	183646
143.068	7656803	178295
143.072	2169441	167941
144.044	1198828	127657
144.08	7784983	160162
145.052	1472416	181858
145.083	1090102	183356
145.574	4116795	176078
145.817	561715	243466
145.818	2081497	113146
146.059	2370102	173261
146.076	760563	175904
146.096	1077585	161540
148.075	1449902	193311
149.059	1123578	190377
150.091	23922720	182870
151.053	627513	194350
151.094	1558503	158031
152.049	2506118	176730
152.061	541789	198973
152.07	554922	209193
152.106	811137	209493
152.107	439953	287248
153.056	450734	143169
153.069	1032338	179287
154.064	12671029	184097
154.579	4353964	163986
155.06	497614	192352
155.068	1731003	196201
155.081	766876	151907
156.067	481708	199445
156.08	1486975	218744
156.081	786495	219168
157.075	1160752	202219
157.076	456420	225940
157.088	392235	162359
158.059	97882208	176658
158.06	21976160	179411
158.083	1038835	203000
158.096	2427244	180924
159.056	424307	154511
159.063	11997796	185151
159.067	3426452	172373
159.068	1096496	187318
159.091	2539029	196198
159.572	1073872	163750
160.075	1304028928	163018
161.059	416860	186181
161.072	2645727	191832
161.078	89840384	179297
162.079	1586481	178400
162.08	589545	290041
162.082	3755529	183338
162.083	1747353	211237
162.09	2174937	188003
162.092	1044761	182676
164.106	1516058	184401
164.107	758294	186684
165.069	783211	203988
165.07	679007	207952
166.064	5240980	169337
167.059	5421180	163212
167.061	2122892	169676
167.072	6550844	174516
167.073	2371724	207845
168.063	732277	172633
168.064	405685	204477
168.067	858529	171008
168.075	1018753	171084
168.08	8750428	167858
168.081	3629660	180650
168.577	2851995	150611
169.075	8065751	171621
169.076	3594007	186518
169.083	1181867	163663
170.059	7574861	170139
170.06	3565677	183342
170.096	1737187	155484
170.097	646315	170882
171.054	457783	187608
171.062	1036077	169845
171.064	583041	170056
171.091	890439	137412
171.092	572095	171976
172.075	7911817	162784
172.076	2748377	183414
173.07	3728163	160778
173.071	1747379	168321
173.078	991074	176940
173.106	13421681	154098
173.108	5829649	177382
174.054	399464	162837
174.073	607059	141902
174.09	1082606	154819
174.11	1490097	161441
174.111	683820	171430
176.07	1049920	142961
176.071	638844	172351
176.106	908034	145340
176.107	394170	145629
178.064	1741345	151364
178.065	625277	187778
178.085	41296088	140048
178.087	17824600	167258
179.059	4789477	149435
179.061	2159413	159224
179.089	3913540	142660
179.09	2038339	152860
180.063	711252	139461
180.064	458876	162812
180.067	454380	143410
180.08	4018739	143405
180.081	1977107	160962
180.101	1277778	146809
181.075	14060294	139881
181.076	6581927	165254
182.059	1605448	146020
182.06	646564	185887
182.078	2363167	138580
182.08	1014247	234413
182.083	966603	144866
182.095	636770	145524
183.067	637600	110440
183.068	507412	140667
183.091	6224669	129739
183.092	2935245	152590
184.062	1614284	148386
184.063	679428	163400
184.075	8056067	135730
184.076	3246083	132050
185.07	20975952	129581
185.071	10148368	176661
185.082	1102456	144055
185.106	2108704	130495
185.108	1505432	135774
186.073	2817092	138355
186.075	1073780	165145
186.078	12371204	122199
186.079	6308420	117422
186.09	3454436	134063
187.086	79278528	107955
187.087	43866560	172446
188.083	588453	125482
188.084	476075	168921
188.089	9601729	108314
188.09	5679506	170138
189.092	690754	127571
190.064	707228	102233
191.059	453007	118154
191.072	1420821	129227
191.073	812229	165294
192.067	1331656	132190
192.08	2382289	100259
193.075	2061033	114647
193.076	1106905	167757
193.088	707398	115411
193.089	555019	125271
194.078	425688	120678
194.08	426555	115011
194.095	1517496	101829
194.097	927048	179248
195.067	430708	131536
195.091	4166124	107184
195.092	2262524	145658
196.075	2279868	122140
196.076	1367700	140009
196.094	739793	106341
197.07	22291042	99862
197.071	12730338	138202
198.073	2911181	126445
198.075	1603565	136471
198.078	1794181	108016
198.079	986273	135088
198.09	735438	101080
199.085	82886496	105858
199.087	45191516	123351
200.089	11142689	97212
200.09	6103841	170317
201.101	471234016	123138
202.098	2864470	115875
202.104	46566456	100154
202.106	27365686	129813
203.105	920654	122471
203.108	2388023	103741
203.11	1786871	126018
204.079	2308920	114391
204.081	1647784	122514
204.101	564422	108019
205.075	1615718	92019
206.082	1721489	114705
206.084	843877	152127
206.095	1427818	83555
206.097	1171030	144021
207.067	430161	128134
207.086	460007	115651
207.09	3746487	96021
207.092	2313495	138506
208.062	459438	104959
208.074	1592838	98238
208.076	964046	162742
208.094	639787	135890
208.098	1961376	94058
208.111	789677	97064
209.07	3091912	102731
209.071	1687752	158019
209.106	1827907	85505
209.108	1305148	139933
209.872	935869	108280
210.073	392301	152217
210.078	699444	96644
210.09	1542439	111301
210.092	829239	143995
210.111	3282449	88613
210.113	2134721	131272
211.085	8044470	93875
211.087	5019158	144607
212.069	426185	113342
212.089	802860	105389
212.09	644872	135492
212.093	621124	95549
212.095	507976	113862
213.101	72539472	87655
213.103	45410892	135984
214.1	505229	165171
214.104	9462969	86963
214.106	6121082	136031
215.08	1187357	118166
215.082	834005	127931
215.108	583292	91899
215.11	457168	122732
215.117	750649	93609
215.118	711165	126633
216.08	602817	89259
217.075	814833	95062
217.087	899358	107661
217.089	562399	145142
218.082	858359	101946
218.084	913888	96998
218.095	1602873	100624
218.097	1341081	117368
219.088	518546	141756
219.09	4095307	94792
219.092	2982923	123007
220.074	4150236	99986
220.076	2244316	142477
220.111	1391248	91967
220.113	999464	132006
221.07	945039	108873
221.072	508151	150518
221.078	864804	95250
221.08	495109	130472
221.106	2885203	112439
221.108	1647699	115695
222.078	477647	150063
222.09	1197197	97774
222.092	521949	234677
222.114	1473200	108939
222.116	670856	140068
223.085	3443368	88774
223.087	1983497	127225
223.122	881885	99259
223.124	798373	113738
224.089	559125	113541
224.093	412593	175685
224.106	753347	89653
224.108	555935	131006
225.064	462300	102743
225.101	1291835	106454
225.103	757091	150747
227.116	913780	102991
227.119	479665	143690
227.882	424201	107671
228.08	664411	98500
228.081	472704	108981
230.095	871458	92799
230.097	763259	104191
231.09	730627	121160
231.103	688785	111857
232.098	398205	80263
233.106	1380357	105189
233.108	855926	124447
234.077	1060169	116160
234.079	826265	126453
234.09	767306	99356
234.092	441210	145351
234.114	416473	74035
234.126	521662	98628
235.085	4304175	109890
235.087	2319151	144578
235.122	1331475	118415
235.124	983635	124821
236.069	1046681	115375
236.072	776601	153637
236.088	602043	131176
236.091	692131	161399
236.093	1144603	106863
236.095	455620	151461
236.105	1184661	114438
236.108	734693	138084
237.064	815115	117397
237.066	403211	144594
237.1	13491686	108263
237.103	7390183	144195
238.085	626153	103014
238.104	2496815	116459
238.106	1230560	132383
238.121	785097	78692
239.079	445612	121699
239.082	546076	114091
239.116	7433272	105084
239.119	4477560	142004
240.119	1476749	113783
240.122	1035565	125251
241.086	394432	126957
241.132	3897057	112389
241.134	2020673	138688
242.135	543134	100345
245.892	704983	111353
245.895	474023	139896
246.09	784064	103556
246.092	413596	138071
246.126	678431	95011
246.128	658627	128756
247.084	2453308	120208
247.087	1668220	125216
247.121	1445407	110722
247.124	846223	143472
248.088	621585	110433
248.093	970710	97138
248.105	1044455	117679
248.108	537303	128392
248.128	594048	120611
249.1	2578876	107192
249.103	1276604	127117
249.137	1014303	106600
250.104	498495	132158
250.108	1896968	93627
250.111	796608	108191
251.079	1250621	84071
251.082	914397	115185
251.112	639740	111842
251.116	8102608	110234
251.119	4827600	115756
252.119	1464532	117109
252.122	1207941	108259
253.095	2328948	113522
253.098	1255620	123446
253.131	3667639	105048
253.135	1499015	136594
254.098	578055	98554
254.135	608133	117821
256.11	640646	83520
256.113	425308	122755
257.105	423965	136039
258.114	404427	85581
261.065	442768	105111
261.1	1478910	88932
261.103	1337870	93766
262.108	1016777	91064
262.111	589673	126832
262.12	592402	131851
262.123	395226	128688
263.079	1665377	104783
263.082	681465	121678
263.113	866530	799637
263.116	13840083	105192
263.119	10074707	119905
263.152	3038964	98408
263.903	1032242	104255
263.906	504546	112804
264.083	414928	132782
264.086	413237	81042
264.119	2317306	108087
264.122	1957210	114834
264.137	841083	110315
264.155	591347	131234
264.158	582011	127649
265.095	68938400	95550
265.098	53138592	122669
265.131	41460384	101567
265.134	28989600	123669
266.093	601275	105224
266.098	11143107	104114
266.101	8327107	106509
266.134	7720004	112048
266.138	5344068	115760
267.101	1317670	110020
267.105	914198	123268
267.11	7043942	105456
267.114	5450214	121209
267.147	15970791	105369
267.15	8945639	120364
268.114	1382631	103647
268.117	920423	108956
268.15	3057353	107800
268.153	1866857	116464
269.09	1568679	107507
269.093	982999	117362
271.086	504236	94656
273.136	622463	110834
273.139	683292	89809
274.12	821051	89908
274.124	691451	122424
275.115	2542935	112770
275.119	2774295	93470
276.122	873450	84225
276.127	400130	80038
279.074	4280962	97739
279.077	4847555	104937
279.146	1247108	89664
279.15	1605348	94640
280.077	1063774	117103
280.081	963150	118809
280.118	423011	76989
280.153	440688	100183
281.089	19390074	100116
281.093	19530618	108212
281.162	8947963	103569
281.166	6964092	109819
282.093	2838549	85002
282.096	3112022	106031
282.165	1737463	103082
282.169	1414040	113364
283.097	539290	84314
283.17	427640	77162
286.111	455700	93698
289.131	1597580	87275
289.134	1947852	87557
290.102	524680	75102
290.106	576452	88345
290.134	461749	91658
290.138	573574	92652
291.146	28791728	95111
291.15	33345968	106379
292.15	5817747	101617
292.153	7628243	105520
293.125	852686	79618
293.129	958918	105752
293.154	713823	92923
293.157	817415	107756
293.162	419895	105683
297.084	1188284	97461
297.088	1081452	105591
301.13	862395	87752
301.134	2343763	99071
302.138	421463	122171
303.109	845866	93883
303.114	1150602	110474
304.121	472920	93796
305.125	500851	74154
305.129	534827	66189
307.141	2013832	99546
307.145	3702344	96366
308.145	860745	100266
308.149	663929	109816
309.156	25930156	89560
309.161	39127724	98561
310.155	449008	134707
310.159	5861216	91466
310.164	8152929	93879
311.164	836701	79441
311.168	726085	110036
319.14	5550176	97685
319.145	12701408	90105
320.144	1157631	89615
320.148	2839583	92095
321.148	416478	104161
335.135	736797	99753
335.14	2387917	85660
337.15	13414083	89116
337.156	39624132	85883
338.154	2889486	93312
338.159	8525711	84151
339.163	1112618	88939
367.161	1625914	106125
367.166	8262362	75725
368.165	453590	153119
368.17	1881038	79864
369.176	789859	81751
369.182	3111876	76421
370.186	824265	76982

## Sheet: 8 isoformosanine
m/z	Intensity	Resolution
100.551	6102477	250313
101.053	714628	257707
101.115	1189933	260604
103.054	443182	247371
104.038	493057	251375
104.491	783554	273493
105.045	426262	239605
105.543	479211	240749
106.551	1295141	235662
108.08	479201	273044
109.546	429078	207810
110.553	389564	230839
115.054	2783277	238785
115.054	660583	271378
116.049	582831	226561
117.057	1459300	206372
117.543	1855606	219794
118.035	753235	210123
118.065	3022298	218671
118.551	2361317	212069
120.567	515319	205180
122.023	634213	218024
123.399	586885	213201
124.039	10469569	203791
125.042	995281	197207
126.548	413740	201110
127.979	877194	215047
128.049	1244779	198447
130.065	19512428	194779
131.068	2522555	198898
131.072	763357	193460
131.54	660284	181873
132.044	20603798	192149
132.08	87468768	190445
132.548	6910287	196641
132.566	1132718	187338
133.047	2243980	193333
133.05	845141	192225
133.064	662635	199779
133.084	8873367	185797
133.574	744542	184939
134.06	1204039	195771
134.087	442372	203860
134.096	668123	179721
136.112	475931	184635
138.054	2800336	183353
139.038	6070678	182086
139.538	5940683	189115
140.034	387471	201960
140.039	712233	171687
140.042	549216	189869
140.049	9212979	180301
140.546	9029012	184136
141.047	1220037	169919
141.052	978875	183480
141.057	554167	147700
142.065	69472624	172040
143.068	7742642	183667
143.072	919384	183363
144.044	10271802	177444
144.08	5410519	167212
145.047	1321774	176657
145.052	1010167	168596
145.075	809079	182055
145.084	682664	162698
145.574	923350	169618
145.64	913648	117286
145.64	897804	124579
145.642	960633	141515
145.642	887420	182233
146.059	4994500	182431
146.096	812893	196731
147.063	618227	182057
147.067	521302	177574
147.553	1574867	165838
148.075	1058769	185797
148.543	1101943	166719
149.059	413202	170968
149.059	431183	175620
150.091	8789312	193815
151.062	874537	181732
151.094	952897	189661
153.07	433854	162350
154.064	1313513	120167
154.579	1136725	160850
156.044	799204	205262
156.08	1000552	205056
156.081	493640	251935
157.075	663604	180005
158.059	99934200	176883
158.083	715106	182554
158.096	2089217	190353
158.097	595913	228675
159.063	9030668	189569
159.066	727576	1322690
159.067	10888172	185446
159.091	18836590	184964
160.075	1102515328	156170
160.094	1637777	201003
161.072	2093774	190891
161.078	72672360	181002
162.054	1057074	181747
162.055	444030	193443
162.079	1044570	179193
162.08	493286	202205
162.082	3283326	188252
162.083	1255702	223710
162.091	827058	185930
164.07	398391	193663
164.106	642859	184951
165.069	447115	212370
165.07	565943	183646
166.064	1501005	167002
166.065	515501	185915
167.06	1543719	165609
167.061	574401	163138
167.072	1593654	182359
167.073	779398	216957
168.067	782247	175894
168.068	512403	167190
168.08	4431343	168264
168.081	1883759	200317
168.577	962741	148564
169.075	10521585	164652
169.076	4003729	182050
170.059	18990638	160153
170.078	1347285	170999
170.096	1269068	163866
170.097	710708	188623
171.054	404139	143121
171.062	2113237	173984
171.064	909301	192688
171.091	639175	143868
172.075	7223224	160797
172.076	3216824	166253
173.07	6463113	152458
173.071	2871305	183214
173.106	7651366	154291
173.108	3810694	178908
174.073	731243	142564
174.074	418082	148806
174.09	1505814	159841
174.092	706174	174315
174.11	1105500	150046
176.07	3106771	152536
176.071	1447771	184825
177.073	400982	113723
178.064	637724	147520
178.065	442554	144670
178.085	13699762	146487
178.086	5946898	170580
179.089	1394486	140459
179.09	729658	137323
180.08	6124256	139927
180.081	2446607	152174
181.075	1626013	105867
181.083	892921	143022
181.088	537811	123551
182.059	2811474	137731
182.06	1381430	181563
182.095	1689592	134941
182.097	641820	131420
183.067	1065481	109606
183.068	752271	157421
183.091	1985164	126703
183.092	1265359	143298
184.062	631266	123639
184.075	8450687	125323
184.076	4291232	146243
184.59	2072188	140065
185.07	60128540	127919
185.071	27395868	157224
185.106	2086458	130442
186.067	545491	143311
186.073	6699007	126708
186.075	3543999	133884
186.078	7708415	127588
186.079	3466471	119930
186.09	4977727	129329
186.092	2202511	138310
187.086	389072608	133770
188.083	2383599	129470
188.089	42794208	122080
188.09	21221790	130699
189.09	907402	120991
189.092	2215514	115037
189.094	1060910	168960
190.049	993516	135004
190.05	668332	129594
190.064	1561140	124562
191.072	1271717	111261
191.073	736825	128057
192.067	756916	102489
192.08	3120516	117172
192.081	1850276	127138
192.101	848781	105666
193.075	1195802	103182
193.076	879742	161062
193.084	415190	128037
193.087	663818	97419
194.059	1925909	110579
194.083	526788	94294
194.095	3514998	117531
194.097	1702654	142738
195.067	598776	115139
195.068	421772	115996
195.091	3684359	109208
195.092	2669095	144386
196.075	7479309	111475
196.076	3848125	138926
196.111	630591	133333
196.113	459517	140546
197.07	9056409	106297
197.071	5283097	135314
198.073	1201681	113239
198.075	646565	144228
198.078	1060817	104158
198.079	686921	134046
198.09	2066186	103491
198.092	1205598	145634
199.086	48018432	110492
199.087	25058814	129569
200.089	4849560	97543
200.09	3159608	143173
201.101	178370672	110444
201.103	89140344	140271
202.098	1029054	104062
202.104	20690870	98496
202.106	11394294	144073
203.105	411620	130367
203.108	1313978	114389
203.109	689818	136618
204.08	10068799	101812
204.081	5760895	158308
205.075	1501336	103342
205.077	1167320	131395
205.083	1459032	107478
205.085	973016	139605
205.087	472420	105248
205.089	429761	125064
206.059	835882	97352
206.083	2588260	97089
206.095	6771221	111843
206.097	3059637	136946
207.067	585332	90839
207.069	441848	151016
207.086	401980	115603
207.091	4744162	94811
207.092	2984994	158401
207.098	1046051	103563
208.062	408825	94892
208.074	9366769	106436
208.076	5334257	141515
208.098	2926915	95005
208.1	2393795	135953
209.07	2369009	88205
209.072	1827505	131422
209.078	1362122	90841
209.106	4564676	93249
209.108	2989012	152565
210.054	3175218	101587
210.056	1818722	142893
210.078	877288	104419
210.079	536256	154929
210.09	6158453	102665
210.092	4023541	137966
210.111	1501487	81623
211.057	397074	140566
211.062	1229294	97515
211.085	8719848	88988
211.087	5456360	142134
212.069	2816651	100314
212.071	1596171	144206
212.089	1019552	103379
212.093	2157229	96167
212.106	853898	117101
212.108	543130	148723
213.101	22100498	93192
213.103	13584401	154223
214.085	436534	99976
214.104	2695126	97584
214.106	1979350	118439
214.121	958363	82379
215.08	655200	115525
215.117	1229067	96618
215.118	719479	133524
216.067	713898	103542
216.069	622470	110312
216.101	439467	96583
217.075	3223581	89547
217.077	2577325	124115
218.078	458597	110858
218.083	2426159	93548
218.085	1797951	136914
219.086	543264	108562
219.088	600824	166728
219.09	6641760	103884
219.092	4143008	124272
220.074	6032079	101121
220.076	4303759	124988
220.111	689061	113614
220.113	408910	131598
221.07	1920893	85300
221.072	1510573	125022
221.078	1054486	93686
221.08	930530	116795
221.082	467088	98028
221.106	6739392	103980
221.108	4092640	132526
222.054	536152	92431
222.077	940468	98467
222.079	1009468	114147
222.09	4685869	96545
222.092	2912653	130696
222.109	1106510	101177
223.049	472763	95271
223.085	5088890	113097
223.087	3339322	136885
224.069	1051989	110843
224.072	546677	153015
224.089	950979	73820
224.09	772855	142017
224.093	633891	108267
224.106	1650216	114921
224.108	882408	137793
225.064	4285490	110576
225.067	2469106	125404
225.101	3657972	115602
226.068	646202	111102
226.07	390842	125318
226.085	610799	105585
226.087	564255	113141
226.104	546920	122515
227.08	705859	114330
227.117	651429	121551
227.882	436377	117309
232.11	475191	117662
233.069	487940	130907
233.106	455887	117293
234.053	748724	114149
234.056	394364	114848
234.077	817830	111545
234.079	513922	107318
234.09	620459	120334
235.085	26141132	110987
235.121	572070	120689
235.124	403518	113897
236.069	12570648	114084
236.088	4294554	110071
236.091	2401546	120259
236.092	2059858	110718
236.095	1152538	124659
237.064	1259046	101580
237.072	2466950	112042
237.075	1172439	134567
237.101	34428008	111196
237.103	15614057	151607
238.048	3017236	107610
238.051	1541556	149730
238.085	2441543	114921
238.104	5084952	107720
238.107	2457368	148432
239.051	442456	124107
239.08	1291846	118139
239.083	491750	139943
239.09	424807	115688
239.107	504816	116990
239.116	3896905	116115
239.119	2161897	139452
240.064	759493	129075
240.066	648918	134013
240.12	782158	111143
240.122	471066	147800
241.095	443646	128175
241.129	407637	146322
241.132	5496109	112545
241.134	2481901	137399
242.135	1201488	100894
245.069	1586347	113817
245.072	941596	144677
247.085	2367823	115215
247.087	1588527	132820
248.069	693525	99478
248.088	429603	112749
248.09	449507	91424
248.092	403203	140317
248.105	547733	72692
249.1	1032682	125755
249.103	720018	121952
249.137	562305	81710
250.072	447470	122699
250.084	734175	118499
250.087	440352	137462
250.108	791946	103977
250.111	475354	149694
250.121	535779	93847
251.08	4151144	111890
251.082	2591144	133458
251.116	3487084	106040
251.119	2076460	133085
252.051	614584	122736
252.054	547512	127443
252.083	785651	103666
252.087	976740	76676
252.09	534828	118603
252.119	850151	113711
253.059	1087133	95287
253.062	659694	120189
253.095	5927281	112955
253.098	4225585	132217
253.132	1366741	108256
254.08	750757	119000
254.082	485925	133603
254.099	1092823	101627
254.101	481327	95944
254.135	445611	105978
255.074	434311	100883
255.111	832799	108153
255.114	512367	147854
261.064	1276988	106502
261.067	738756	123785
261.1	550928	80036
262.12	430133	106196
263.079	9153788	111466
263.082	6957052	118956
263.116	2725951	109345
263.119	2170880	120314
263.905	864592	86289
264.063	701704	111690
264.066	516272	124570
264.083	1549138	111134
264.086	1406306	107198
264.09	442690	85161
264.119	503841	79741
264.123	452398	106587
264.136	403971	106238
265.095	62710216	88721
265.098	48039368	115611
265.131	15550411	110118
266.095	1070010	142476
266.098	11454890	108947
266.101	8400299	119597
266.135	2835854	95857
267.102	817260	101874
267.105	1012172	123443
267.11	2592013	107683
267.114	2487149	118538
267.147	9335952	107850
267.15	7365521	119424
268.114	534972	123272
268.117	648436	110404
268.15	1791071	106193
268.153	1682064	102892
269.09	587438	105056
269.093	793143	112371
273.139	456550	109023
275.116	1204233	100265
275.119	693713	113853
276.121	456760	82602
277.098	444108	75906
279.074	53677624	91697
279.077	46811704	118327
280.072	451435	89875
280.077	8786411	107396
280.081	7778668	108570
281.089	74823320	70392
281.093	72823448	89317
282.093	13970118	101684
282.096	12877766	112728
283.093	525811	95796
283.096	1334715	91823
283.1	1206523	122627
283.105	1012587	128305
283.108	1071963	93903
289.131	798681	109509
289.134	744969	117973
291.146	10334812	92911
291.15	10192604	108234
292.15	2105769	81054
292.154	1996793	113912
293.089	402128	87469
293.093	425644	83918
293.126	437204	104549
293.13	395564	117503
295.105	14912836	97404
295.109	17874244	103199
296.108	2662874	96626
296.112	3220602	102245
297.083	5119536	88103
297.088	5903728	89713
297.12	3591599	98872
297.124	4024623	103721
298.087	1105125	85850
298.091	1092325	114934
298.124	552516	82479
298.128	841412	77994
301.131	496205	113867
301.134	631045	106125
303.11	423355	84866
303.114	418495	78149
307.141	998485	100227
307.145	1381877	99357
309.156	10478346	91900
309.161	11389962	100278
310.16	2150107	89080
310.164	2635739	100554
319.141	2689535	81476
319.145	4048383	97939
320.144	640257	81716
320.149	964241	90737
335.136	666664	89361
335.141	574544	100239
337.151	5189153	92976
337.156	15395105	85055
338.154	1397293	86061
338.159	3266414	89308
339.163	463617	91821
367.161	761806	84651
367.166	3920894	76350
368.17	939234	81601
369.177	10533669	92814
369.182	50710820	76907
370.181	2283702	71500
370.186	11104214	75608
371.189	1199719	69035

## Sheet: 9 pteropodine
m/z	Intensity	Resolution
100.551	6413254	250841
101.053	699780	267623
101.115	846385	281798
102.04	900474	251852
102.538	1350224	264857
103.042	806476	256465
103.546	1152564	258858
103.822	486362	256633
103.823	424846	310222
104.049	561034	214875
104.491	781277	273768
104.535	1024189	270790
104.553	453693	286015
105.543	583015	261740
106.381	529951	274811
106.551	30545700	219482
106.552	6446252	153773
106.718	397314	271024
106.719	617666	283165
107.053	5314428	242988
108.08	495008	311269
109.042	952263	255036
109.546	4399401	224934
110.038	1650567	239059
110.047	748301	243330
111.543	434061	252263
112.385	1803782	218501
112.386	1020944	240369
112.388	6167144	228507
112.551	454974	239873
112.719	398285	244845
113.038	401923	170514
115.054	15435361	236511
116.049	747764	224599
116.057	2950337	247431
116.058	704811	307105
117.057	22789606	224379
117.543	1930666	227778
118.06	1874469	219179
118.065	3461828	230637
118.533	483163	252226
118.551	11184344	215927
119.052	1196440	235929
119.068	570873	210862
119.559	5701197	220337
120.06	665599	230345
120.566	653159	228334
122.023	447022	203064
123.399	499357	221244
123.543	4021695	212650
123.561	440094	214042
124.039	1242178	211181
124.045	506921	185780
125.038	475674	202817
125.559	1162521	213365
126.046	694396	183269
126.548	1054909	216210
126.566	591576	221916
127.054	1437186	195213
127.979	848774	211438
128.049	3990479	201463
128.062	4931303	196077
129.052	635184	215996
129.057	469487	157480
129.065	558290	209074
129.07	391430	180264
130.065	70379904	195581
131.062	516172	208057
131.068	6942964	186219
131.073	577353	189206
131.54	674833	213407
131.559	2329625	201531
132.044	3817791	186012
132.071	409566	190748
132.08	16368932	188667
132.549	39489580	198695
132.55	17016012	145671
132.552	3496754	147974
132.567	15922963	190206
133.05	12194370	192511
133.068	2256800	202005
133.084	1240742	172733
133.551	601211	224834
133.556	556356	208903
133.574	3575536	199935
134.076	480056	215499
137.558	971257	187376
139.038	423374	209920
139.054	4167537	184918
140.049	30419284	170975
140.546	2106349	188635
140.582	584835	181887
141.052	3661633	167191
141.057	574575	158354
141.069	2845031	159563
142.065	8703482	174470
142.073	432056	174920
143.068	783619	130994
143.072	3442711	162926
144.044	1384494	178001
144.076	446609	163247
144.08	5706090	174224
145.052	532917	190583
145.084	923978	175872
145.574	11735935	181632
145.705	1311645	172692
145.705	1280725	217039
145.706	1058190	183726
145.707	1094744	118289
146.059	713346	200758
146.076	1714220	176461
146.096	497812	208087
146.564	1046620	180661
148.543	532907	164264
150.046	591766	135091
150.091	1118689	193483
150.566	727181	174032
151.053	3058223	177039
151.556	752618	177180
152.049	3454818	181052
152.057	617791	170434
152.061	7550772	177536
153.057	1119931	197697
153.065	1082805	180902
153.069	2044941	203054
153.571	533564	181775
154.064	16509761	183970
154.579	2848267	171082
155.06	599191	157930
155.068	1934980	191194
155.069	647700	214346
155.072	463357	195601
156.068	392993	198788
156.08	3258503	191794
157.075	562965	144911
157.083	589367	191981
157.088	907592	167085
158.059	19533446	191138
158.096	5344490	192218
158.097	1659913	233778
159.063	2066890	189800
159.067	1875603	192794
159.068	797571	215455
159.091	810920	196336
159.099	792236	200192
159.571	7038875	165207
160.075	271914688	174204
161.072	770601	195657
161.078	20848210	185597
162.082	1049967	203651
162.091	900107	170117
162.577	461404	160977
163.054	450526	143409
163.054	454657	105015
164.049	639080	182883
164.062	519614	145476
164.106	747062	181187
165.057	450066	162027
165.069	4886474	185142
165.07	2125002	239499
166.064	20397914	172886
166.072	847290	177099
167.06	1682156	161936
167.068	3123076	166094
167.069	2877172	129523
167.072	51189188	168050
168.067	1140347	169218
168.069	724925	123601
168.075	6747431	163959
168.077	2329975	195236
168.08	22267686	164036
168.081	7969063	188497
168.577	18418326	149839
168.586	785543	166142
169.075	8005670	172297
169.076	3567814	198863
169.078	3671573	149146
169.083	2830501	166867
169.084	1815901	159919
170.059	3127857	170242
170.06	1401368	185275
170.078	829380	176627
170.096	5484799	167225
170.097	2197679	189023
171.063	418753	150229
171.091	1628926	148183
171.099	640358	191212
171.1	430020	194146
172.075	6563148	161483
172.076	3344668	168343
173.07	2730720	152648
173.078	874027	153907
173.079	503909	179150
173.083	772579	160365
173.084	455391	244191
173.106	4426558	148115
173.108	2119446	200800
174.09	986970	166143
174.092	455102	214940
174.11	447967	152373
175.086	717763	155981
176.061	815349	145949
177.056	1280989	151613
177.058	520769	172786
178.064	3994289	152958
178.066	1687825	178194
178.077	1341168	156505
178.085	14185744	140466
178.087	6550128	157115
179.059	11100721	146357
179.061	5512753	151552
179.072	821800	153251
179.073	406742	150045
179.089	1840648	136576
179.09	958858	139473
180.063	1730854	138805
180.08	18299862	144290
180.081	9011029	155722
181.075	9260609	137353
181.083	3246945	136640
181.084	1281785	135845
182.059	10543860	141775
182.06	4313716	168932
182.083	1361168	120791
182.084	817416	133841
182.096	1385292	129928
182.097	618172	155860
183.062	1137591	148265
183.064	613771	160245
183.067	999003	144390
183.091	4353167	134978
183.092	1974215	148577
184.062	2806947	120367
184.063	1582539	172976
184.075	20220722	128750
184.076	9961587	188995
184.59	2294681	142894
185.07	15373952	125064
185.071	7727552	132867
185.078	2815088	128380
185.083	4585792	117027
185.084	2644288	146679
185.106	10036737	127729
185.108	5089889	158560
186.073	2151071	125482
186.075	1132539	124737
186.078	4888119	116020
186.079	2825623	169768
186.09	17023190	122890
186.092	8198807	128988
187.086	41218296	114849
187.087	21469302	234184
188.089	4582638	111249
188.09	2805886	140014
189.069	1318228	111275
190.064	6537667	116002
190.065	3532755	179476
191.072	42928832	116831
191.073	19638722	141671
192.067	5103975	125119
192.069	2868055	159143
192.075	5837447	99945
192.077	3779367	163235
192.08	12247943	113585
192.081	6609768	168150
193.071	931922	143073
193.072	565222	169765
193.075	9490387	118788
193.076	5154323	128037
193.083	1959123	131282
193.088	2060092	115974
193.089	1286500	129573
194.059	863047	132708
194.061	450655	130480
194.078	1388853	136159
194.08	638321	161210
194.083	2101701	123528
194.084	1112925	152623
194.095	3357990	101360
194.097	2395462	146323
195.067	2446171	115007
195.068	1210807	134568
195.091	17618942	114421
195.092	8740734	144789
196.075	5898937	107548
196.076	3608825	162510
196.094	2161915	125608
197.07	15896378	107665
197.071	9296443	134370
198.073	2215121	104024
198.075	1553490	147658
198.078	6365122	104243
198.079	3496450	153800
198.09	3125891	99118
199.086	27266190	103411
199.087	15897806	132830
200.089	3674141	102108
200.09	1979757	165625
200.093	1414830	125722
201.101	149344624	107458
201.103	77459312	137686
202.064	868230	115146
202.066	945307	117731
202.077	1142572	113591
202.098	988826	119741
202.104	16633063	100827
202.106	9436967	140825
203.059	782934	115243
203.067	400453	146982
203.072	862720	127696
203.073	585728	131012
203.08	391137	95740
203.086	458932	99745
203.108	1211424	102046
203.109	742440	136070
204.08	17071704	98451
204.081	10095704	159341
205.075	23426260	108867
205.083	2822053	112481
205.085	1529414	156273
205.087	1523478	109242
206.059	844497	134225
206.078	2614276	119415
206.08	1766756	145243
206.083	12947988	104265
206.084	7925653	147529
206.095	3671974	116027
207.054	1827121	112461
207.056	1014017	141976
207.086	1997493	117758
207.088	1357221	154941
207.091	19107542	98438
207.092	10389398	136540
208.062	1542323	96865
208.064	913715	168408
208.075	5300405	101970
208.076	3380789	145595
208.094	2723127	101861
208.096	2018872	122723
208.098	7944568	95983
208.1	5459448	127461
209.07	17825494	94195
209.071	11219158	136292
209.106	10289563	91157
209.108	6876443	154396
209.872	515371	107063
209.874	500533	102178
210.054	530856	96690
210.073	2436121	111294
210.075	1555497	127168
210.077	908745	123765
210.09	2506107	98098
210.092	1800979	122438
210.109	1556702	127100
210.111	2607038	76967
210.113	1442150	122529
211.085	9710301	107808
211.087	5403197	140982
212.07	1708588	95665
212.071	1050349	207972
212.089	1506999	121198
212.091	720583	151446
212.093	740183	94949
212.106	522889	124186
213.101	508370784	112949
214.098	3157121	97729
214.1	3164737	125481
214.104	61375456	88893
214.106	36558048	161879
215.08	771389	109323
215.105	634398	98357
215.108	3801248	97692
215.11	2289568	142752
215.117	3640737	97277
215.119	2947266	114133
216.067	4140151	113582
216.069	1395480	124792
216.08	1712769	110957
216.081	1035449	126408
217.07	487038	135448
217.072	466718	176805
217.075	5302739	107769
217.077	3175987	138244
217.087	4050644	110127
217.089	2731828	121704
218.08	827307	188888
218.082	13644747	109108
218.091	639636	123147
218.093	540804	206665
218.095	3753164	110066
218.097	2460621	129016
219.066	1835918	116828
219.09	79438400	110654
219.098	1050186	144812
219.103	519450	130191
220.074	25673778	111071
220.094	11214707	99475
220.096	7143348	127681
220.111	3105910	110729
221.07	5187617	100038
221.072	2805601	145221
221.078	4266306	114401
221.08	2168434	132953
221.106	5181413	105298
221.108	3172357	134379
222.054	583580	109397
222.073	704823	110474
222.075	483007	236852
222.077	2638095	118750
222.079	1794831	127535
222.09	3344272	102607
222.092	1879249	131559
222.109	942378	95356
222.114	1933619	122315
222.116	1042451	128121
223.081	508286	99446
223.083	563035	112909
223.085	6952123	112388
223.087	4348923	132236
223.122	1663247	91693
223.124	1131287	138883
224.069	711630	120288
224.089	1024132	115225
224.091	547316	135269
224.093	631588	133587
224.105	808269	123294
224.125	400678	121535
224.127	445705	105811
225.064	706519	130202
225.101	6712395	107994
225.103	3807883	128040
226.085	679233	104931
226.105	699171	104699
226.106	655735	164571
226.109	496175	126296
227.08	478981	121719
227.116	3157137	113681
227.119	1547713	125473
228.079	1444580	109143
228.082	1189628	135752
228.124	685940	106031
229.074	1655144	106389
229.077	1260712	154271
229.087	411017	132922
230.082	1051251	124240
230.084	562607	101341
230.095	2320596	122786
230.097	1611828	141770
230.14	2121816	111930
230.142	1150728	146744
231.09	3480987	119752
231.092	1647467	138795
231.098	782124	110344
231.103	597008	95576
232.074	748295	92853
232.076	600087	108877
232.094	565344	119909
232.098	2838001	114832
232.1	1237217	144916
232.11	716678	109103
233.069	1166953	111105
233.072	742506	153721
233.082	516206	126788
233.102	665124	110733
233.106	4658117	109897
233.108	2158309	128486
234.075	514274	137004
234.077	4129907	119662
234.08	1486627	144072
234.09	1813028	120331
234.109	846805	119524
234.111	479685	115099
234.114	576289	122239
234.126	448730	109365
234.128	503459	107925
235.085	28195906	110793
235.087	11610562	160845
236.056	2492091	102869
236.059	1269676	134581
236.069	1784972	112320
236.072	752309	120367
236.088	3875630	112965
236.093	4522958	108552
236.095	2033230	122267
237.064	7277718	113946
237.101	116392152	107643
237.103	51696856	163316
238.067	1270238	121593
238.07	817814	148031
238.085	1648719	113491
238.098	1012008	116360
238.104	16042784	109451
238.107	8127905	148317
239.107	1289974	86274
239.116	57640296	103720
240.064	1077854	111296
240.066	519982	141736
240.08	502355	114572
240.1	523664	125666
240.114	784209	112383
240.119	8860073	112499
240.122	4060074	141616
241.087	783440	110869
241.09	532672	115036
241.095	637165	113167
241.123	555130	103621
241.132	9392235	108283
241.135	3961131	152437
242.135	1610282	103566
243.09	1244356	115224
243.092	843916	128190
244.094	509774	103971
244.11	661471	132693
244.113	424487	151004
245.069	788009	85373
245.071	478353	138561
245.106	4487351	108676
245.108	2172407	141743
245.893	1484866	115961
245.895	743738	146262
246.077	844020	99644
246.089	733740	89917
246.091	442510	66703
246.109	1057565	107106
246.112	427658	106539
246.126	1576462	112524
246.129	692838	132777
246.902	402473	86264
247.085	49423680	103031
247.087	22223168	147658
248.069	1911697	119739
248.071	1008169	119534
248.088	7246194	112850
248.091	4226035	124310
248.105	1650147	112391
248.125	1247188	120972
248.128	620092	68478
249.064	1198305	120067
249.066	628651	91129
249.072	487233	104866
249.077	443938	114359
249.091	705666	115328
249.095	509702	82626
249.1	3979875	109830
249.103	1704323	147249
249.137	2771700	97748
249.14	1564037	148524
250.072	893311	120004
250.074	548575	130581
250.104	1239897	104182
250.108	5239889	103578
250.111	2586385	109374
250.14	738146	101219
251.08	1749819	108890
251.112	986845	93970
251.116	16979324	111921
251.119	8588925	136425
252.1	531030	108556
252.119	2783783	99719
252.123	1393255	118259
253.095	14135246	105454
253.098	6725070	141907
253.132	7320528	107421
254.067	477775	92048
254.079	579020	112339
254.095	550380	125319
254.099	2262036	106893
254.101	1414340	117710
254.135	1397590	107559
254.138	769950	123583
255.111	1469514	108295
255.114	1148106	129796
256.097	479668	103715
256.1	393460	128554
256.11	598189	104889
256.113	558617	81202
257.105	1722175	86027
257.108	887615	145649
258.109	421475	119756
259.084	421658	117085
259.121	517879	96622
259.124	499483	99692
260.105	463689	97903
261.1	2152859	102952
261.103	1310235	106785
261.136	1293660	111686
261.139	805612	127668
261.888	517106	116554
262.103	523504	114343
262.108	1005856	93125
262.111	470754	112386
262.12	1364488	108094
262.123	829928	125288
262.141	432489	115248
263.079	8583955	103026
263.083	4373204	112518
263.116	27162004	101471
263.152	6029782	105116
263.903	749258	107939
263.906	497114	109236
264.083	1395663	109389
264.087	2918064	91068
264.09	1313040	126330
264.119	4770545	100472
264.123	3020401	101192
264.155	946457	111013
264.159	645529	136489
265.082	2032459	108187
265.096	1812901376	86997
265.132	176287184	95089
265.168	1239181	111506
266.095	5779686	173880
266.098	108018152	90075
266.101	59148776	132209
266.135	27227880	100846
266.138	13286887	130477
267.102	8046593	101919
267.105	6463233	124590
267.111	9194369	106779
267.114	5755266	129874
267.138	2473826	99789
267.147	39346692	98519
267.15	21275650	136798
268.094	412564	114853
268.103	653132	98733
268.105	819868	84940
268.114	1367708	106130
268.117	930172	133918
268.15	6523677	103742
268.154	3851869	128852
268.91	481810	102809
269.09	1528070	96879
269.093	1490535	91747
269.153	539244	96967
271.085	615189	101535
271.121	411014	125932
271.123	493134	83191
273.1	650413	105880
273.103	588701	122739
273.136	1866694	107807
273.139	1375078	112200
274.11	400382	83896
274.12	598034	107974
274.123	561634	122646
274.14	457443	86831
275.115	12912608	105532
275.119	8717664	117546
276.119	2424382	111250
276.122	2151423	90080
276.127	725263	107054
277.095	663333	117487
277.098	463157	127639
277.122	444870	89737
277.131	1095318	80081
277.135	666206	111459
278.135	441071	88722
279.074	2943615	106156
279.077	2342399	111254
279.11	2492352	100678
279.114	1643424	125571
279.147	2538209	91645
279.15	1733153	126546
280.078	715874	85322
280.081	466698	100965
280.114	537999	62537
280.118	458607	85088
280.13	576812	117839
280.134	481800	102255
280.151	568509	93419
280.153	499965	88400
281.09	24282278	98892
281.093	14791591	122717
281.162	7010858	98534
282.093	3715405	99135
282.097	3334637	94264
282.101	1890893	111594
282.166	1542800	97153
282.169	894384	102878
283.096	636453	97068
283.105	2983573	96826
283.109	1801046	121998
284.108	440411	98482
285.1	736402	92708
285.104	420178	160539
285.121	423055	119532
286.107	462240	69408
287.115	1258439	108664
287.119	786343	117307
289.095	500440	109950
289.131	5129738	104064
289.134	4085834	112830
290.134	1209198	91587
290.138	971150	72585
291.147	87652720	80445
291.15	65345908	110421
292.15	19342506	95381
292.154	14321066	113852
293.126	10806879	94812
293.13	8534496	110000
294.129	2581912	98637
294.133	2013208	110714
295.105	906816	102768
295.109	1031824	102398
295.141	814066	91565
295.146	516435	114710
297.084	4962053	91762
297.088	3264133	109523
297.121	1973431	87133
298.088	774010	78599
298.091	725002	88934
301.131	8478910	96438
301.135	8009150	107192
302.134	1747773	85111
302.138	1831262	90870
303.11	7770428	92128
303.114	6968508	105837
304.113	1940428	86932
304.118	1446332	89308
304.122	589316	98204
305.126	739437	84765
307.141	6766784	93447
307.145	5322432	106556
308.144	1311297	85354
308.149	653233	136875
309.157	25941954	85622
309.161	19026116	109709
310.16	4866373	91180
310.164	4197381	103477
311.163	521958	116007
311.167	498354	90778
317.125	956372	102667
317.129	572781	103317
319.141	54420544	85104
319.145	53283908	104089
320.144	11740928	90460
320.149	12543616	95423
321.148	1644957	89090
321.152	1271262	90941
323.172	1784952	93013
323.177	1739320	100828
324.176	690268	70723
324.179	478429	62732
325.151	4504111	82166
325.156	4361263	100295
326.154	887995	98215
326.159	950603	91930
335.135	1518559	69399
335.14	1894624	79662
336.139	456863	79701
336.144	564268	88557
337.151	111957112	69581
337.156	143619200	97460
338.154	26481588	79984
338.159	30389940	93206
339.158	2548465	97099
339.163	3586673	82024
339.172	893682	84099
340.158	427662	73540
340.162	402278	92917
341.182	827405	92651
341.187	767589	83906
351.168	418648	55462
351.171	667750	71889
367.161	528252	99068
367.167	973869	82833
369.177	18624748	85575
369.182	35020012	83437
370.18	3580723	68786
370.186	8233524	80946
371.185	534954	85234
371.19	906122	85342

## Sheet: 10 isopteropodine
m/z	Intensity	Resolution
100.551	12076173	248505
100.552	4874425	215236
101.053	2767875	257803
101.115	3632807	249717
102.04	604121	257108
102.177	442716	295371
103.042	459098	211028
103.048	406034	278826
103.054	725215	256656
103.546	1158279	263888
104.491	796977	262341
104.553	692373	263108
105.543	653873	261634
106.065	379797	211241
106.551	7080011	241097
107.053	710456	260971
108.08	1920607	275607
108.081	815199	472081
109.546	1845570	241744
110.038	544510	265023
110.096	381964	340554
110.553	555339	238838
112.551	1405476	226074
115.054	49251696	233251
116.049	1251542	171718
116.057	4015827	241122
117.057	25462628	224816
117.543	1199032	225829
118.06	3215002	230781
118.065	9605613	222073
118.551	10376332	221352
119.052	1210013	217281
119.068	1133808	223391
119.559	6450172	220871
120.044	1340256	188358
120.06	722931	224896
120.08	1408349	227095
120.566	723507	214990
122.023	1036102	230353
122.096	906100	207092
123.543	601418	202592
124.039	1155412	211324
125.559	1457496	209508
126.046	993419	182646
126.548	1652375	198579
126.566	422184	220065
127.054	2429525	190667
127.979	862610	200164
128.049	20197972	199199
128.057	787238	196514
128.062	4547241	199053
129.052	2238296	200629
129.057	1030978	183334
129.065	698233	218766
129.07	682155	206964
130.063	7457783	290233
130.065	461995488	203015
131.062	1658435	190780
131.068	43321524	187975
131.559	1749392	199874
132.044	5807959	188725
132.071	2118823	181232
132.08	39440156	186737
132.548	16782500	196787
132.566	10091626	196789
133.047	867956	199137
133.05	1960537	190044
133.068	1408176	187518
133.084	4794765	186121
133.574	10215079	194289
134.06	1681456	195371
134.076	1430278	194074
134.087	383435	244299
134.096	1966078	187909
137.558	420884	204318
138.054	868895	180757
138.548	397303	185693
139.054	1839491	160846
139.075	448585	169481
139.538	508935	155865
139.574	400660	179576
140.049	48045164	171330
140.546	1645734	182766
141.052	5244443	183841
141.057	1842413	178366
141.069	2187445	167507
142.065	12624806	172901
143.06	384285	213150
143.068	1680964	180571
143.072	5446838	183393
144.044	2695943	173807
144.076	530659	196276
144.08	17184282	174164
145.052	424044	168457
145.083	1631374	165297
145.556	917586	174813
145.574	2664254	172393
145.645	2743779	166562
146.059	2646516	193530
146.076	546641	192327
146.564	437291	159018
147.043	399965	211562
147.553	405149	173869
148.075	466908	188105
148.543	674504	163422
150.091	1162387	202938
151.054	2230316	154069
152.049	3475278	182421
152.057	472445	149680
152.061	2975505	186459
153.044	810298	196730
153.045	404548	198840
153.052	670979	195613
153.056	700580	208517
153.057	734236	219181
153.065	409450	146818
153.069	2367490	193867
153.572	942187	157580
154.064	43214432	181751
154.579	603412	180619
155.06	1359389	186920
155.06	481281	225537
155.068	4301698	186042
155.068	1574366	209500
156.044	449046	236680
156.067	1523700	191846
156.071	451467	214699
156.08	3141686	177352
156.081	884630	316468
157.075	2058951	192019
157.076	908159	234156
157.083	529072	154069
158.059	115418632	179811
158.06	29529864	251813
158.083	3044170	185538
158.096	3842011	194696
159.056	561829	196496
159.062	504373	313229
159.063	10656589	188987
159.064	3725197	246441
159.067	2902926	190979
159.091	1723311	205587
159.092	890503	250728
159.103	617768	210314
159.104	524994	193569
159.572	1179279	153791
160.062	1066860	185258
160.063	658776	216456
160.075	229267584	179114
160.076	58108548	278937
161.078	19354798	181774
161.079	5567087	253543
161.569	412963	146565
162.079	467413	186829
162.082	1077361	186618
162.083	458171	217561
162.091	586729	190757
162.577	519643	151740
164.049	751576	177001
164.07	2497385	174575
164.071	810472	227594
165.056	950984	171394
165.057	442500	159050
165.069	4606376	179532
165.07	1535320	226448
166.052	522381	138270
166.064	12157087	172865
166.065	3804511	224333
166.085	1087727	174074
167.059	7457295	175452
167.061	3473999	192226
167.072	20735310	171161
167.073	6777039	213201
168.063	1098048	175889
168.067	2003047	177054
168.068	838831	206245
168.075	2526631	171863
168.076	1388599	174007
168.08	14859703	170700
168.081	5925079	194218
168.577	1697393	144593
169.075	12634266	172469
169.076	6859290	191364
170.059	11662840	167699
170.06	5333592	187072
170.096	2084743	167761
170.097	652455	289488
171.054	1223610	159631
171.055	638042	193288
171.062	1065546	182081
171.064	635402	203985
171.091	1916353	164863
171.092	754817	133494
172.075	10976423	166175
172.076	4071464	184956
173.07	6837180	157241
173.071	2652475	187311
173.106	22371578	154621
173.108	9608954	175273
174.073	1113637	166097
174.09	419067	181834
174.092	413301	165604
174.11	3005244	149058
174.111	1358380	184738
176.061	410601	143209
176.062	388865	137793
176.07	443028	174062
177.056	470357	178076
178.064	4338951	141660
178.065	2254855	167424
178.077	992914	140947
178.085	3679494	140874
178.086	1948710	239017
179.059	12603822	149818
179.061	4670990	176849
180.063	2034504	135630
180.067	756800	160449
180.08	20225352	147016
180.081	9916295	158234
181.075	47561640	136150
181.076	20756006	164427
181.083	3630678	145658
182.059	3795594	133314
182.06	1916618	187892
182.078	6266410	144954
182.08	2679290	171019
182.083	2749162	127584
182.095	1458985	135939
183.063	556956	130041
183.067	1875732	136470
183.068	877948	171996
183.091	16859956	135524
183.092	7127348	150263
184.062	6776901	114399
184.063	3929749	179953
184.075	11079269	137331
184.076	5822021	145805
184.094	2861108	139025
185.07	25591004	128355
185.071	11660317	154742
185.078	1618397	141056
185.106	2591404	120383
185.108	1574748	178815
186.073	2526092	144937
186.075	1789420	159224
186.078	23643228	115950
186.079	12954524	177107
187.081	3306994	123609
187.083	2045361	230464
187.086	51798368	113250
187.087	27374818	171875
188.089	7755374	122556
188.09	3481406	144748
189.069	554628	137587
189.07	463328	125312
189.092	537674	112184
189.094	527353	133275
190.064	5104825	116180
190.065	2700449	127271
191.059	858264	131871
191.067	933264	151969
191.072	10791416	123277
191.073	4825497	220455
192.067	6048701	117705
192.069	2747325	142339
192.075	2325213	112755
192.08	11428445	108674
192.081	6501053	172386
193.07	944695	132607
193.072	476427	177573
193.075	6325159	113371
193.076	3187527	141832
193.083	1534823	115543
193.088	1981736	94898
194.059	511153	117708
194.06	529245	117516
194.078	817618	116269
194.08	397186	252029
194.083	1476639	126210
194.084	726447	146119
194.095	4703959	115637
194.097	2919319	158277
195.067	938826	132399
195.091	10409259	122675
195.092	4646860	169503
196.075	4046980	103855
196.076	3356292	127203
196.094	1220189	104391
196.111	555726	160060
197.07	23978208	104457
197.071	14038305	159307
198.073	3172307	112330
198.075	1934451	138755
198.078	2415132	106514
198.079	1566088	122452
198.09	1848772	107529
198.092	1290037	143416
199.085	100576360	101689
199.087	55695212	141627
200.089	12430517	97833
200.09	7163253	145966
200.093	3359541	92522
201.101	567256320	136125
202.064	1632130	102356
202.098	2038149	111626
202.104	50681172	106619
202.106	26533846	150250
203.072	538595	108948
203.073	400691	163887
203.106	739148	111659
203.108	2843866	109092
203.11	1626898	151761
204.067	421184	115143
204.08	12567359	112953
204.081	5720544	154400
205.075	7451193	100700
205.076	4322202	136946
205.083	2075410	105090
206.059	917553	115285
206.078	1590919	114728
206.08	723375	252780
206.083	10598263	97234
206.084	6900599	151636
206.095	8171896	97615
206.097	4606169	163553
207.086	2414871	115553
207.088	1174759	245032
207.09	18140696	113133
207.092	9290071	135517
208.062	1290646	91881
208.064	871158	130141
208.075	4541271	90884
208.076	2928023	144103
208.094	2500729	130559
208.098	3595529	113900
208.1	1955610	132572
208.111	943163	93888
209.07	6031994	93252
209.071	3789690	139213
209.106	10841565	103009
209.108	7623134	133981
209.872	715487	85788
210.054	557503	110959
210.056	651057	124370
210.073	779555	106722
210.075	631735	170473
210.078	1672120	103754
210.079	1235504	126332
210.09	2505201	93271
210.092	1857489	125489
210.109	1886547	114380
210.111	2142067	93038
211.081	481847	155480
211.085	8210087	84392
211.087	6377767	128691
212.069	637461	104249
212.089	1255751	120014
212.091	650167	141152
212.093	817424	125602
212.095	572996	140231
212.105	698673	134846
212.108	481285	120801
212.127	570609	79279
213.101	67869816	92613
213.103	48757368	138781
214.104	9339747	102683
214.106	5952996	132739
215.072	425856	123185
215.08	450037	79586
215.108	959262	109290
215.117	1451359	99145
215.118	728575	126047
216.067	1035180	102385
216.069	1193508	132216
216.08	1264077	98414
216.081	907118	148492
217.072	397277	107567
217.075	4169088	113438
217.077	2715712	134085
217.087	3262705	109426
217.089	1838033	140852
218.078	720739	148482
218.08	509051	244449
218.082	3333579	115141
218.085	2496267	150897
218.095	3088268	109547
218.097	2090221	133984
219.09	26432758	111848
219.092	15369846	129528
220.074	8290079	111216
220.076	4368991	129179
220.094	3749601	103910
220.096	2750465	117837
220.111	4630467	101101
220.113	2843651	125206
221.07	2975480	110163
221.072	1710185	127541
221.078	1144149	101454
221.08	1228761	113907
221.106	8319500	107408
221.108	5093517	123265
222.073	717066	87911
222.077	1321763	114687
222.09	2443108	105594
222.092	1134412	143596
222.109	1628342	114430
222.111	1095334	134485
222.114	1366335	110450
222.116	1396295	155173
222.126	596168	107264
223.082	401356	177986
223.085	5422141	112842
223.087	2950429	125064
223.122	2394833	114583
223.124	1664337	125124
224.088	712222	125626
224.093	682782	108809
224.105	841648	113445
224.107	462072	134374
224.13	486466	114530
225.065	966228	117621
225.067	697948	158962
225.101	17478512	107869
225.103	9109104	127136
226.104	2680951	108645
226.106	1351879	138590
227.08	428079	113208
227.082	591672	104289
227.116	743655	92427
227.118	663671	115714
228.079	797817	106004
228.081	572578	119261
230.084	407931	125720
230.095	1571676	120473
230.097	818396	144853
231.09	1698863	116322
231.092	778975	161934
231.099	490032	116579
231.103	539308	119965
232.074	521519	87349
232.076	426816	131612
232.098	2150034	104922
232.1	1029442	140532
232.111	927907	114485
233.069	526656	130982
233.106	2950227	120616
233.108	2047508	135399
234.077	1832672	119188
234.079	1637345	148046
234.09	1079842	116697
234.092	604322	157637
234.109	665479	101919
234.113	472544	102532
235.085	16451535	112856
235.087	9561424	144986
236.057	825450	128768
236.059	430018	166630
236.069	2418795	117488
236.071	1432587	143737
236.088	2362189	118860
236.093	2000917	105706
236.093	2151277	179736
236.106	859790	101872
236.108	967111	119492
237.064	1832006	107654
237.101	96844552	104819
237.103	49269512	154232
238.084	1100522	99362
238.087	466874	195813
238.098	730091	116277
238.104	15154532	107763
238.107	7152228	146742
238.14	930575	124474
238.143	517335	126348
239.116	55878076	100623
239.119	23832510	161283
240.119	9195092	109751
240.122	3574293	150704
241.087	454031	117095
241.095	821127	104532
241.123	724762	107946
241.132	8953195	108956
241.134	3402603	148203
242.135	1367862	104227
242.138	637702	162662
243.09	486852	101727
243.092	474116	131385
245.069	533991	141581
245.106	2284762	101304
245.108	1362538	146303
245.893	972269	101538
245.895	584837	145272
246.09	747700	134684
246.092	559588	140349
246.109	548729	116817
246.126	665686	102147
246.128	457631	108844
247.085	7221373	109443
247.087	3683645	144537
247.121	3058719	102053
247.124	1969215	147226
248.068	587122	140932
248.088	1368692	118614
248.092	1292052	78888
248.095	466384	119084
248.105	1093413	126564
248.108	577197	126280
248.125	732534	101615
248.129	637071	73473
249.1	3296457	116183
249.103	1812201	135014
249.137	2036540	101623
249.14	1132684	140647
250.072	495645	117047
250.084	430682	73867
250.103	591975	106365
250.108	3280876	97703
250.111	1178572	157854
250.144	456958	119753
251.079	2182682	110996
251.082	1389434	134885
251.116	18033740	107588
251.119	9955532	135476
252.083	488671	119769
252.086	443475	89128
252.119	3996970	109367
252.122	2007146	121318
253.059	495961	110116
253.095	18082498	103067
253.098	10015427	126376
253.131	4042693	113570
254.079	667123	112137
254.099	4161596	101776
254.101	1719484	143376
255.101	416519	98325
255.111	594755	116937
257.105	617642	114677
257.108	450462	106774
261.1	1476161	99439
261.103	765841	131291
261.136	547242	158373
261.137	537794	201422
261.139	538754	101622
261.887	398858	110551
262.106	661963	88830
262.11	496915	78919
262.12	485359	94209
262.122	432427	181051
263.079	2856642	109000
263.082	1696482	87078
263.116	18544548	103162
263.119	10715811	124955
264.084	604208	77268
264.086	802097	87700
264.119	4323466	106491
264.123	2563242	105829
265.095	121253360	87675
265.098	77139440	121152
265.131	78697968	96520
265.134	45847024	129076
266.098	21792274	103420
266.101	13905170	127452
266.135	13739155	102451
266.138	9323283	122150
267.102	2339413	104478
267.105	1478645	127995
267.11	2665909	101970
267.147	75279928	92003
267.15	47836728	133628
268.114	600311	115208
268.117	434519	109309
268.15	13224536	99287
268.153	7738968	119711
269.09	1146039	104961
269.093	643687	137759
269.154	1372953	98034
269.157	829673	132112
273.101	475836	97268
273.136	724921	118247
273.139	490481	109510
275.115	4930088	102655
275.119	3581864	116554
276.119	1113700	103660
276.123	728084	99595
277.094	4444382	110235
277.098	3665694	106100
277.131	2593695	106712
277.134	1716223	115244
278.098	905152	68838
278.102	453724	109968
278.134	479089	77049
278.137	419457	111253
279.074	4986258	110703
279.077	4708306	108606
279.11	2843987	99025
279.114	2176851	124805
279.146	4212564	111268
279.15	3516628	112988
280.077	1328044	107872
280.081	864172	130871
280.114	706493	99676
280.15	705670	95534
280.153	811222	85042
281.089	14333894	98692
281.093	11573318	113718
281.129	979655	110889
281.162	2906600	101954
281.166	1966536	120113
282.093	2974880	105840
282.096	2070880	111250
283.097	515842	104431
283.105	1500090	102759
283.109	1171450	107100
283.143	485619	85524
287.115	474147	110513
287.119	461019	117204
289.131	2990489	99765
289.134	2438234	109978
290.134	801141	112726
290.137	422005	68249
291.11	8747472	94893
291.114	7207889	111590
291.146	23215826	95317
291.15	20932562	111512
292.113	1407357	96634
292.117	1513885	103274
292.146	398442	104410
292.15	4945646	101165
292.154	4279086	112648
293.126	3824970	91750
293.129	3586570	104803
294.129	614720	97940
294.133	804824	107120
295.105	3344005	96584
295.109	3722054	107315
296.108	734540	75293
296.112	777476	80950
297.084	4917315	97513
297.088	4407555	105007
297.124	752996	111379
298.088	972515	104280
298.091	929683	113104
301.13	1509818	83946
301.135	1873706	106045
302.134	401518	93707
302.136	460354	87045
302.138	463414	114533
303.11	1256833	90179
303.114	1679345	102311
305.125	617166	77094
305.13	1228414	72572
306.128	412309	114235
307.141	7784943	98771
307.145	11059182	101393
308.144	1755640	106171
308.148	2200889	94767
309.12	831322	85816
309.124	1226450	102157
309.151	479628	120651
309.156	4772036	91693
309.161	6273348	100908
310.16	1034640	91089
310.164	1331328	99134
317.125	456274	96634
319.14	8507067	92458
319.145	14041916	92795
320.144	1772918	93109
320.149	3207991	91823
321.121	494617	73426
321.124	512513	94578
321.149	682214	70242
323.135	2237325	95106
323.14	4802862	88498
324.139	802645	79991
324.143	1192445	72783
324.179	447624	75144
325.151	4040303	95362
325.156	6778671	93768
326.155	1223937	90619
326.159	1185857	102488
335.14	884503	91710
337.15	9619323	80708
337.156	16689403	90282
338.154	2041061	92511
338.159	4074182	86876
339.158	640080	81308
339.166	949121	63610
339.171	1400609	78084
341.182	652680	102410
341.187	1467384	79431
342.187	435899	82136
351.172	415570	102508
369.176	1835846	84847
369.182	4375430	80434
370.18	842404	94337
370.186	927188	90143

## Sheet: 11 rhynchophylline
m/z	Intensity	Resolution
101.634	1024857	254984
104.491	810515	269035
106.551	14258220	235130
106.555	473860	268530
107.053	1476032	244247
107.559	2408380	237177
108.08	640241	269579
110.096	3777821	269493
113.072	396795	243642
115.054	1911672	231323
116.057	491745	183851
117.057	1740485	217401
117.057	841656	385628
117.732	479704	325553
118.065	2362038	224920
118.551	793743	222121
118.569	488159	249294
120.566	4900757	216647
121.068	617975	213751
124.112	1885966	204531
125.055	1000118	213871
125.559	7001327	206550
126.06	845169	210653
127.979	837875	220373
128.049	468399	180078
128.049	554302	180982
128.407	416234	233362
128.744	550262	216522
129.069	384493	165562
130.065	6021486	174058
131.068	718823	205508
131.068	468039	181844
131.073	390899	230197
132.044	11840142	186763
132.08	50804604	190291
132.548	1028993	197097
132.567	22507912	176957
132.569	4454520	214944
133.047	1289357	178880
133.068	6122147	196099
133.084	4995936	198606
133.556	1002402	188384
133.57	411882	214142
133.574	14972112	190555
134.076	2141373	193329
134.096	727566	208044
134.582	22259644	153715
134.584	4269501	225964
135.084	6681586	193252
135.585	405417	207976
136.075	437173	202409
136.112	659891	201193
138.054	1947309	188511
139.075	2425737	169859
140.049	6519400	189484
140.564	1521491	181154
141.052	722394	160431
142.065	40984024	177844
143.068	4669323	173701
143.072	2010420	190166
143.085	864018	194852
144.08	36631972	170541
145.052	539661	204614
145.064	448160	199427
145.084	4171383	187742
145.718	2011322	162712
145.719	863665	130608
146.059	3562956	189609
146.096	842797	171072
146.582	487208	184792
148.111	715820	151768
150.091	529498	194893
151.574	470685	170061
153.069	1292700	150053
153.09	455456	198564
154.064	1896168	212315
154.065	956424	218374
155.072	934416	191480
156.08	1478646	197385
157.075	1138320	176055
157.088	616029	205805
157.089	402147	243135
158.059	112375536	180301
158.096	14930611	189625
159.063	11858353	184710
159.067	2927938	183415
159.068	660462	205512
159.091	1591267	200712
159.092	803555	228768
159.099	2252052	183117
160.075	1499366784	159272
160.579	1872970	158252
161.072	3150523	188287
161.078	105951624	179141
162.075	444647	183503
162.079	2035485	178753
162.082	4293494	188227
162.083	2287174	192601
162.09	6673958	181769
162.092	2496678	218203
163.094	584145	200181
164.07	621805	134118
164.071	456605	262440
164.106	1320575	163328
164.107	639967	185096
166.064	1309080	132899
166.065	973612	200617
166.085	18040108	172033
166.087	7373291	200122
167.072	2713241	173989
167.073	1298264	186276
167.089	1884880	176007
168.08	10369087	168825
168.081	4155103	183025
168.101	2706894	176082
169.075	1108600	167042
169.083	1961335	156630
169.084	599713	176628
170.059	1940412	154698
170.06	951836	203509
170.095	22212538	161719
170.097	10401915	189430
171.054	387815	166936
171.099	2647459	155085
171.1	5004403	151446
172.075	31274986	157346
172.076	13513897	170068
172.111	1839392	164488
173.07	410230	208364
173.078	3282812	155755
173.079	1940236	172694
174.078	453316	116638
174.09	5875085	150312
174.092	2332573	201125
175.086	2223999	140987
175.094	453828	149421
176.089	391644	153347
176.093	534918	151475
176.106	2456112	164775
176.107	959776	190724
176.592	6394522	149519
176.603	421939	156093
177.09	421319	141829
177.094	1118867	145622
177.101	594211	161091
178.064	519086	115314
178.065	415664	134791
180.08	3189886	145790
180.081	1352446	176654
180.101	1573629	147044
181.083	642567	136820
181.088	511047	162049
182.059	591046	120045
182.06	506246	135651
182.083	796870	144375
182.095	434681	149198
183.067	1590923	116578
183.068	912351	178342
183.091	904331	128410
184.062	715384	145090
184.075	8010456	125756
184.076	4500472	162305
184.111	1685632	139122
185.07	6749268	128070
185.071	3338164	174503
185.078	1449820	108486
185.082	3164244	131113
185.106	7123796	120912
185.108	3570164	144459
186.073	929516	109771
186.078	2595464	128570
186.079	1301856	131952
186.09	11556920	125336
186.092	5478808	180101
187.086	52983620	110643
187.087	29129540	146835
188.083	556765	133590
188.089	6349877	118507
188.09	3278997	143662
191.072	457348	135918
192.101	857072	92140
192.102	707946	126014
192.605	1866603	122264
193.076	521068	101381
193.107	421065	99845
194.096	577772	91193
194.117	5729697	102295
194.118	4096401	144847
195.091	3247161	109523
195.092	1922009	161186
195.12	888275	103239
196.075	3429254	121005
196.076	1879534	151685
196.111	2315240	120183
196.113	1443361	133787
196.132	969386	104423
197.07	1944144	110920
197.071	1283296	134657
197.078	682392	99571
197.083	630111	112954
197.084	722421	100394
197.106	3073386	102698
197.108	1968275	155817
198.078	2345407	112689
198.079	1315599	152002
198.09	40484160	97474
198.092	23408448	129400
199.081	434042	116924
199.086	2739337	92507
199.094	5711178	96223
199.095	3252714	130239
200.097	496515	139305
201.101	1232543	116973
201.103	961535	115853
204.08	582805	93643
205.087	587943	94569
206.095	1919802	103857
206.117	470772	114092
207.091	1392046	103906
208.098	1381212	103147
208.111	740461	102704
208.132	1127839	100608
208.134	734995	132862
209.106	3677234	95345
209.108	2169299	134475
210.09	1661095	95851
210.092	1055907	162907
210.109	518717	114426
211.085	3185245	95049
211.087	2092925	147562
212.089	606495	120900
212.093	948744	89356
212.106	1126973	100054
212.108	777649	150881
212.142	520548	108307
213.101	175988336	97570
213.103	97127528	164488
214.098	1052206	102776
214.1	998663	133296
214.104	21606214	90802
214.106	13787591	133739
215.117	31033892	105915
215.119	18209444	130857
216.12	4342303	89516
216.122	2860447	134542
218.082	686930	134163
218.085	530907	160559
219.09	392732	106201
219.092	547972	118996
220.111	2601445	97443
220.113	1380997	143436
221.106	1468527	89921
221.108	1157359	124380
222.09	597794	82090
222.092	511246	148072
222.11	470771	122276
222.112	389671	149905
222.114	3546040	108632
222.116	2090232	138859
223.085	489072	125797
223.117	641823	125627
223.119	488943	240053
223.122	3011575	105789
223.124	1937991	123911
224.105	1293596	99661
224.108	818844	123743
224.127	945281	88751
224.142	1072462	86066
224.144	724663	132446
225.101	502728	109777
226.121	1393621	96378
226.123	1149261	116596
226.142	4644783	114269
226.145	2906639	139894
227.127	394712	126041
227.145	733041	101463
227.148	796833	105820
232.098	1248673	124019
232.1	665737	134745
233.106	1171801	100849
234.126	715593	86446
235.085	495265	103968
235.122	1580776	108837
235.124	544732	115871
236.093	799565	119599
236.095	580637	134135
237.1	11859781	112589
237.137	7469576	112911
237.14	3102184	143387
238.104	1399501	116107
238.107	946125	139317
238.109	660269	117249
238.14	1127503	105937
238.143	932239	110637
239.116	2201733	115568
239.152	611316	114578
240.12	543590	87757
240.137	1588351	115963
240.139	562647	136811
240.158	2235217	107969
240.16	870057	129059
241.132	55194344	107280
241.134	24123112	150532
242.129	521225	105832
242.135	8631153	104116
242.138	3354802	145503
243.138	707596	115514
243.141	501984	124980
243.147	522765	133759
247.121	1696302	116728
247.124	857774	136727
248.124	467222	122965
249.1	651633	92305
249.137	533144	107903
250.108	12823841	112333
250.111	6559777	127100
251.113	2653781	106766
251.116	72842744	103028
251.119	30363126	144868
252.113	532015	82823
252.119	12180940	107960
252.122	6189004	133823
253.123	1339523	111648
253.131	577320	84197
253.14	495501	106453
261.221	599193	84582
262.109	421418	93874
263.116	2505806	104977
263.119	1185918	105583
264.12	522474	74140
264.123	1638441	100110
264.127	811305	114849
265.095	12812128	99167
265.132	439192288	68444
266.098	1860921	110071
266.135	61046076	98904
266.138	31862076	132038
267.111	12907026	102980
267.114	8837650	126519
267.138	5632725	103068
267.141	6185365	138307
267.147	137393040	90721
267.15	79082392	111277
268.114	2038441	100430
268.117	1415753	128625
268.144	1037756	106353
268.15	26228204	102946
269.163	390587456	56214
270.166	63633560	98305
270.169	37828760	130564
271.163	464512	100793
271.166	594488	116252
271.169	5707881	104720
271.172	3739433	117915
272.173	488689	92427
273.1	457097	114254
273.321	573812	70568
274.108	605829	87703
274.111	440390	101895
275.115	938039	108264
275.119	770800	109230
275.151	532490	115408
275.155	406610	99029
277.095	397785	107955
277.131	1277123	91398
277.134	760979	111809
278.139	558101	115913
278.142	431221	98921
279.11	808361	112291
279.113	474997	100493
279.147	1924803	97919
279.15	1308211	92988
281.126	17811348	95926
281.13	11006868	121945
282.129	3436776	103377
282.133	2479240	121581
287.115	556761	89962
287.118	757865	105338
288.123	595424	69285
288.127	429128	101651
289.131	1079604	92418
289.135	760956	120393
291.11	1138172	97541
291.114	708124	115344
291.146	3917693	96572
291.15	3157181	108430
292.15	870218	90276
292.153	578843	99436
293.125	1998662	104238
293.129	1362230	103693
293.162	5925287	96066
293.166	4839271	106733
294.165	1348841	101162
294.169	1458985	102020
295.105	669962	100119
295.109	832522	111161
295.141	1091755	97216
295.145	1126251	100897
297.121	1144684	98356
297.125	1072236	105017
303.146	3828955	93140
303.15	3624667	107372
304.149	961649	93276
304.154	1138305	99153
305.126	878537	103007
305.13	812889	107666
305.162	421426	96076
305.166	722818	99831
309.157	2469830	96904
309.161	2736390	98340
310.16	421493	94175
310.164	518933	100767
319.145	632355	86241
321.156	18030982	89861
321.161	23570310	97601
322.16	3030086	86739
322.164	5280550	93729
323.164	508090	69623
323.168	734834	84753
325.156	572612	97850
335.172	788930	95834
335.177	1426659	95275
351.172	481615	87065
353.182	37373776	86999
353.187	101421904	84822
354.185	8218268	91778
354.191	22199708	83180
355.19	1032690	106138
355.194	2388835	82530
356.194	422937	73124
383.191	1593028	89202
383.198	6450597	71399
384.194	486606	73692
384.201	1875294	71821
385.207	9966235	75979
385.214	48071068	71997
386.209	2176474	89583
386.217	11189210	68426
387.213	473124	69309
387.22	1422940	69115

## Sheet: 12 isorhynchophylline
m/z	Intensity	Resolution
101.051	615245	254532
101.115	598627	280642
102.697	687018	257353
104.491	807109	257189
105.045	2732726	259456
105.543	2593640	258795
106.047	793228	261950
106.053	514347	226489
106.551	7756501	253323
106.552	639488	236676
106.552	607482	268023
106.569	731628	229740
107.053	589466	222326
107.053	1599606	230006
107.054	469972	300871
107.056	4025007	270889
107.39	600605	300133
107.39	457581	242911
107.391	1423069	262788
108.08	1621304	283106
108.081	998094	352619
108.162	471001	203996
110.096	525021	241668
111.561	381916	271872
111.729	458135	223070
113.055	398908	290749
114.046	666898	202533
115.054	1480086	207455
116.049	681047	197219
117.057	914927	223046
117.729	1562406	210185
117.73	618271	227637
117.732	2651089	241054
118.065	1070898	155971
118.066	702129	261860
118.551	2036480	220440
119.559	833662	217886
120.044	446825	195040
120.566	2141541	278276
120.567	43656712	210563
120.568	22394810	220696
120.57	5525454	196752
121.065	434577	242750
121.068	13507315	207212
121.57	483899	248488
124.112	550473	217115
125.055	426758	246399
125.559	3913195	221337
126.06	519419	225308
127.054	458895	180643
127.979	931353	207053
128.049	1137302	207777
128.744	482609	222593
129.057	515746	174786
130.065	9749414	199641
131.068	1039220	165680
131.558	844570	199570
132.044	4749272	189996
132.08	21273564	190201
132.548	1737078	209865
132.567	21924216	189701
132.569	3265144	225631
133.047	551107	212679
133.068	2954646	208619
133.084	2331907	201878
133.574	1026630	331951
133.575	18601118	186276
133.576	2795527	229823
134.06	644091	209617
134.076	3057914	203123
134.096	1409291	180604
134.582	6092289	201966
135.084	684771	215685
138.055	1372852	168930
138.566	447944	206414
139.054	487806	177228
140.049	1964705	141672
140.546	720011	188377
140.564	491293	201735
141.057	391723	161231
142.064	771791	311704
142.065	18645000	182260
143.068	1847075	175043
143.072	1644720	185563
143.085	1357760	202673
144.044	1379092	141886
144.079	790501	332605
144.08	17246714	179753
145.052	683957	158711
145.064	489139	206995
145.075	448175	225785
145.084	1793676	195471
145.088	543302	182685
145.574	672481	192377
145.714	1738270	129657
145.714	1632162	170004
146.059	2724854	165362
146.096	1201457	161611
146.582	937567	180654
147.063	549099	175536
148.075	492223	232553
148.112	968338	183292
150.091	638798	204542
151.054	507030	189690
151.574	3018487	179828
152.062	531452	168463
152.07	656435	137602
152.076	618281	182488
153.069	577253	233638
154.064	6368239	182111
155.068	753312	196125
155.072	1162741	158202
156.08	1805646	203083
156.081	548758	303684
157.075	416963	207758
157.076	527609	221861
157.083	490910	194039
158.059	116497560	182643
158.083	1248041	142624
158.095	397415	244830
158.096	5569883	198683
158.097	2276379	252133
159.056	521816	174838
159.062	557267	317286
159.063	12485579	187626
159.064	3363595	277498
159.067	5392236	191582
159.091	33992208	186991
159.092	9191694	276526
160.075	628337024	160264
160.094	2932216	184832
160.579	12135143	171799
160.588	538299	167249
161.072	1435608	162558
161.078	55832532	184126
161.079	17643220	250793
162.079	909782	181226
162.08	399670	273938
162.082	2560906	186052
162.083	991826	259913
162.091	12795819	179957
162.092	4930507	196037
163.094	1277047	187967
163.095	642927	233462
164.07	449306	194437
164.106	1813331	184853
164.107	517487	244187
165.069	1457236	172798
165.07	461380	195615
166.064	1813071	144810
166.072	554815	184509
166.086	4200152	168799
166.087	1647336	193879
167.059	418728	212402
167.061	461392	164756
167.072	4503956	173019
167.073	1614100	259342
167.085	1071397	172946
167.089	561047	174200
167.106	799830	166280
167.107	438428	174017
167.587	430536	152356
168.067	543280	185544
168.08	15887419	165353
168.081	6269595	253367
169.074	532315	197435
169.075	11459163	160174
169.076	6051451	178860
169.088	1288211	156487
169.089	558470	166343
170.058	967542	291352
170.059	19649718	154409
170.06	8943030	170337
170.096	43007416	160553
170.097	17121846	200482
171.055	2922765	162934
171.056	1393924	176184
171.063	2201821	166579
171.064	890973	206868
171.091	1950821	165033
171.092	1091173	155665
171.099	6102318	158190
171.1	2945293	127314
172.075	40070880	154179
172.076	16297823	177222
173.07	1038834	153119
173.071	499210	161760
173.078	5013678	158834
173.079	2248494	177914
173.107	606932	130180
174.091	4551354	155398
174.092	1530138	250518
175.086	647883	171044
175.098	2912931	149975
175.1	1600035	158957
176.106	5744523	142819
176.107	2659211	157228
176.592	12574093	155372
176.603	683234	160826
177.094	2075096	145845
177.109	867456	167014
178.065	1005985	130732
178.065	879401	113287
178.085	462787	150098
178.122	692286	167321
179.059	520550	138639
179.085	695966	164701
179.086	487646	167360
180.08	4541760	138267
180.081	1977392	143727
180.101	1537816	146833
181.075	850951	112189
181.076	887484	140052
181.083	665594	113153
181.085	484550	235911
181.088	6524102	150681
181.089	2755334	181418
182.059	3138685	139467
182.061	1379877	192455
182.083	1234901	143090
182.091	1013322	126180
182.096	9841838	137992
182.097	5152654	173899
183.063	480375	150220
183.067	4340727	145314
183.068	2546647	142290
183.091	6506103	114962
183.099	1206639	128164
184.062	879563	156972
184.064	537919	181282
184.075	15742787	130327
184.076	7158259	137668
184.099	1574147	108305
184.111	29384644	129398
184.112	13973188	142264
185.07	75260496	129342
185.071	33645904	149494
185.078	1999186	143008
185.106	6591155	131424
185.108	3216387	180790
185.115	4740851	126576
186.073	8620132	141324
186.075	3162500	164859
186.078	27188964	123977
186.079	14542756	134184
186.09	13040612	126324
186.092	6587780	131362
187.086	1312486528	130974
188.083	5709744	113780
188.089	123012240	117518
188.09	62517136	138848
189.086	885850	105859
189.087	628374	171671
189.09	1619786	142828
189.092	6148106	117066
189.094	3152842	132392
190.064	476981	115529
190.066	395745	146056
190.122	408741	129478
191.072	1250849	119666
191.074	536329	225576
192.067	561630	117982
192.078	422026	204545
192.08	7378759	113400
192.101	2605895	108119
192.605	1441793	131072
193.075	1452530	120066
193.083	1081150	123252
193.088	635885	147769
193.089	681871	115738
193.104	500905	85490
194.083	715997	89046
194.095	4767378	114635
194.117	5757586	103678
194.118	3179458	170043
195.067	475973	134764
195.091	6126554	100244
195.12	747031	138106
196.075	11980644	106794
196.076	7859973	155864
196.111	70584232	115583
196.112	33629480	129085
197.07	18721490	110049
197.071	10514258	120318
197.106	4006595	112055
197.108	2120419	112475
197.114	9106260	99929
197.116	5490724	169268
198.073	2556353	105145
198.075	1524969	216501
198.078	4638498	115440
198.079	2249802	126105
198.09	16910722	103703
198.092	10402658	164221
199.086	37167668	112108
199.087	18955060	126777
200.089	4333448	102795
200.091	2829592	135447
200.093	982576	116900
200.106	4773289	99820
200.107	3812793	131587
201.101	11967199	106175
201.103	6639295	161407
202.105	1382095	107737
202.106	1086507	123926
204.08	1051620	119137
204.082	779516	143093
205.076	388837	97940
205.087	395735	108655
206.083	877050	117525
206.085	594358	146022
206.095	3907771	95473
206.097	3078123	135674
207.091	2667437	98629
207.092	2346013	130930
207.103	720965	134942
208.075	1189231	109829
208.076	598087	127077
208.094	450906	115184
208.096	483072	131444
208.098	8005841	108590
208.1	3887649	165926
208.132	1024467	119511
208.134	574243	150767
209.07	462876	137540
209.083	1222189	96043
209.102	1421158	121135
209.103	759502	149131
209.106	5609655	82647
209.108	4108247	144603
210.09	55997404	95017
210.092	34639580	134304
211.086	57082404	94248
211.087	32894756	162730
211.094	8295206	114297
212.089	7567535	110207
212.091	4566672	136209
212.093	19805680	105660
212.095	10843504	149549
212.106	16482289	98503
212.108	9084081	136174
213.097	4304604	123560
213.101	119474616	99499
213.103	68494272	152303
213.109	2678909	125566
214.104	16099210	101537
214.106	9557322	145870
214.141	3002445	104193
215.105	443669	119777
215.108	915641	122121
215.117	9406873	113654
215.119	5045050	122992
216.08	416711	77405
216.12	1620618	112280
216.122	679088	117703
217.088	519147	91861
218.082	813873	77589
218.085	465300	174831
218.095	690909	102998
219.09	2210224	119989
219.093	878617	155632
219.103	528094	102529
219.105	674022	104938
220.074	1028284	120671
220.077	468685	164974
220.098	568334	126271
220.111	3336168	100405
220.113	2104424	138050
221.07	699131	88779
221.082	425920	107940
221.106	3692270	107675
221.108	2066254	125372
222.077	805075	119941
222.09	1464932	112909
222.092	1068740	130173
222.11	730406	132462
222.114	3635142	107930
222.116	2255894	130847
222.126	902615	112119
223.085	1390764	109743
223.087	954525	124706
223.119	794719	166153
223.122	12741504	112596
223.124	5799488	138176
224.069	540053	122862
224.093	651559	140624
224.105	3205528	118819
224.108	2814936	134169
224.125	2045434	91781
224.127	1605226	123905
224.142	927971	112031
225.101	7519731	110854
225.103	3617715	134847
226.085	516121	110155
226.104	653062	144221
226.106	1026463	149824
226.109	9874063	120469
226.111	4398863	140877
226.142	2460402	115027
226.145	1502770	157011
227.112	1609676	114995
227.114	558924	202619
227.117	738444	129994
227.146	425431	107565
230.095	423696	137950
231.09	458975	135175
232.098	1589764	116661
232.1	775460	140200
232.111	757437	124054
233.101	469624	141255
233.106	2271525	111089
233.108	1059093	184360
234.077	508723	150053
234.09	871868	116134
234.092	524996	116002
234.109	397930	129273
234.114	418602	107791
234.126	1995624	110715
234.129	1032776	121862
235.085	1622837	128071
235.087	966805	134813
235.121	2009304	120975
235.124	1078185	153181
235.134	962642	110485
236.093	1460519	107519
236.095	817848	130114
236.105	511879	96206
236.108	456289	103831
236.125	431306	118687
236.127	416195	97671
236.129	625499	119211
236.132	442451	128683
237.101	45225004	112759
237.103	16910890	157707
237.137	6785646	107753
238.099	462492	95595
238.104	6846925	111641
238.107	2869901	148462
238.14	1142080	103811
238.143	513488	138113
239.116	20027120	113394
239.119	8604912	138635
240.12	3255699	114253
240.122	1464739	121246
240.158	821975	104297
241.133	2887214080	106331
241.168	927435	122635
242.129	7527514	113531
242.135	187669536	96573
243.132	999096	73250
243.139	11808381	100836
243.141	3264701	128932
244.142	535140	103715
245.106	935607	111321
245.108	415279	136167
246.09	616624	127751
246.11	402650	113098
246.114	471138	91037
246.116	459874	98689
246.126	474339	149517
247.085	1366113	120516
247.088	685985	165639
247.098	457170	115470
247.121	2444309	102482
247.124	1302069	147832
248.095	467248	110678
248.105	1065149	108664
248.108	676709	118903
248.127	493399	112662
248.142	457813	117598
249.1	2437606	112923
249.103	1256262	126487
249.137	1272850	107269
249.14	480202	161269
250.108	11378728	114442
250.111	6107688	130930
251.112	2823305	83785
251.116	72626056	107894
251.119	33247114	149761
252.114	732953	108877
252.116	657393	139087
252.12	11789801	109455
252.122	5558314	138317
252.156	556637	96433
253.095	1087031	115729
253.123	869217	123320
253.125	757433	127817
253.131	1466618	95175
253.134	750986	138527
253.135	761114	179589
254.099	421525	105345
254.116	412379	118702
254.135	498353	111151
256.11	667305	94870
258.09	726869	108952
258.126	655096	111687
258.129	464216	129881
259.122	574544	64866
260.093	422017	107875
260.105	932382	106555
260.108	697575	100763
260.129	627144	108884
261.1	1071708	122318
261.103	697980	145525
263.116	16305603	108981
263.119	10749636	125594
264.1	413274	117321
264.119	3093588	86519
264.123	4221109	79135
264.127	1503669	145826
265.095	32764512	102801
265.098	16895840	133173
265.132	332504160	79415
266.098	5252845	109318
266.102	3385837	111988
266.135	46758064	101305
266.138	27995312	130295
267.111	10657528	105264
267.148	341294336	71699
268.114	1977087	117634
268.117	1409935	109784
268.151	46076224	98588
268.154	26328898	124115
269.154	3209287	111806
269.157	3814791	128874
269.163	77503880	102561
269.166	52695432	135546
270.166	12890058	104410
270.169	8618698	118104
271.169	1288105	103660
271.173	1080585	129305
273.1	806683	123902
273.103	581731	127582
274.108	1128434	113736
274.111	890099	123242
275.116	3446886	98726
275.119	2203494	125404
275.152	1631560	109170
275.155	1048632	113483
276.12	654918	89569
276.123	468350	76243
276.136	433063	81516
276.158	424752	78177
277.095	631130	112078
277.098	780938	111324
277.131	10796227	102245
277.135	7118788	118584
278.116	440680	89410
278.134	2038172	97511
278.139	2560141	96820
278.142	1457133	116142
279.074	737600	117557
279.077	803904	119640
279.111	3777873	106241
279.114	2366033	111896
279.144	1038114	110406
279.147	8094738	101422
279.15	4933651	126025
280.114	592563	88458
280.117	767219	66122
280.15	1379428	101366
280.154	1128532	117933
281.09	12661456	104531
281.093	10037584	115764
281.126	7327505	95092
281.13	6040785	114782
282.093	1779113	113118
282.096	2022730	108767
282.13	2154858	103071
282.133	1249370	125976
283.097	430899	89746
286.12	435427	87240
287.116	3855981	97615
287.119	2184237	120809
288.119	610200	102749
288.123	2007472	93562
288.127	918576	131136
289.127	531479	127663
289.131	2225407	82331
289.135	1794799	110306
290.135	498628	71286
291.11	1933751	92713
291.114	1654119	115062
291.147	11534758	99561
291.15	9520038	111448
292.114	628791	106828
292.119	396657	109179
292.15	2748607	101588
292.154	1581631	100784
293.126	2649718	106812
293.129	2777654	109137
293.162	16243477	98785
293.166	12825109	111854
294.129	755579	90697
294.134	480443	62366
294.166	3007338	96148
294.169	2590442	107397
295.106	947311	66020
295.109	768847	111606
295.142	6898367	96414
295.145	4759551	111965
296.145	1183857	99966
296.149	1028545	113490
297.088	524893	95443
297.121	5351332	97030
297.125	3881252	110519
298.125	1520294	91725
298.128	700086	133327
301.131	3032173	94737
301.135	2301517	115061
302.134	1058977	88469
303.147	46565780	96190
303.15	38371220	112022
304.15	9216779	94833
304.154	8388619	103774
305.126	1626852	91910
305.13	1553012	95264
305.153	906051	109922
305.157	1037251	112109
305.162	1278627	96117
305.166	1145411	111312
307.141	618234	105712
307.145	569322	98591
309.12	713682	104808
309.125	693402	86863
309.157	1372346	103768
309.161	1412730	108056
311.136	867031	93267
311.141	575247	120339
319.141	3429993	87007
319.146	2911273	99009
320.144	601924	90509
320.149	2006076	88649
320.153	1236588	97448
321.157	110274776	66249
321.161	135942352	97165
322.16	28189456	90592
322.165	26853648	99014
323.136	435791	99779
323.14	457247	103520
323.159	417873	166191
323.163	3123665	91822
323.168	3182417	103423
323.172	1390545	94190
323.177	1366722	92022
324.168	410582	102069
325.187	563991	106923
325.192	657208	98524
335.172	6791002	90029
335.177	8434138	86342
336.175	1515807	89870
336.18	1619871	87875
351.166	1078090	82091
351.172	1460443	88384
352.175	419141	81086
353.182	97172640	64994
353.187	173604000	89337
354.185	24835326	85492
354.191	37209344	87725
355.184	750651	110803
355.189	2357884	90533
355.194	4113244	87385
383.192	1271658	80210
383.199	3660203	75192
384.196	513045	80323
384.202	815925	69220
385.207	15258816	83029
385.214	34701504	77563
386.21	2639498	87287
386.217	9122698	74213
387.213	435164	95718
387.219	1092501	63207

[truncated: 1 more sheets: 13 mitraphylline]
