# Supplementary material for: Boosting Sensitivity in Liquid Chromatography–Fourier Transform Ion Cyclotron Resonance–Tandem Mass Spectrometry for Product Ion Analysis of Monoterpene Indole Alkaloids
Source: Front Plant Sci. 2015 Dec 17;6:1127. doi: 10.3389/fpls.2015.01127 (PMC4681812; doi:10.3389/fpls.2015.01127)
Supplement: Supplementary file 1 [file Data_Sheet_1.ZIP › SupplementaryMaterials/Supplementary Dataset S4.xlsx]

## Sheet: 3 ajmalicine
Supplementary Dataset S4. Chemical assignment of product ions in MS/MS analysis.
Meas. m/z	#	Ion Formula	m/z	|err| [mDa]	err [ppm]	rdb	e- Conf	N-Rule
115.054	1	C9H7	115.054	0.4	3.9	6.5	even	ok
115.054	1	C9H7	115.054	0.1	-0.6	6.5	even	ok
117.057	1	C8H7N	117.057	0.4	3.2	6	odd	ok
117.069	1	C9H9	117.07	0.4	3.8	5.5	even	ok
117.07	1	C9H9	117.07	0.1	-0.7	5.5	even	ok
124.039	1	C6H6NO2	124.039	0.5	3.7	4.5	even	ok
127.054	1	C10H7	127.054	0.5	3.8	7.5	even	ok
128.049	1	C9H6N	128.049	0.5	3.7	7.5	even	ok
130.065	1	C9H8N	130.065	0.5	3.8	6.5	even	ok
142.065	1	C10H8N	142.065	0.6	4.2	7.5	even	ok
143.072	1	C10H9N	143.073	0.6	4.4	7	odd	ok
144.08	1	C10H10N	144.081	0.7	4.5	6.5	even	ok
144.081	1	C10H10N	144.081	0.3	-1.8	6.5	even	ok
145.064	1	C10H9O	145.065	0.7	4.9	6.5	even	ok
146.059	1	C9H8NO	146.06	0.6	4	6.5	even	ok
150.091	1	C9H12NO	150.091	0.7	4.7	4.5	even	ok
154.064	1	C11H8N	154.065	0.7	4.7	8.5	even	ok
	2	C8H10O3	154.062	2	-12.7	4	odd	ok
155.072	1	C11H9N	155.073	0.8	5.4	8	odd	ok
	2	C8H11O3	155.07	1.8	-11.8	3.5	even	ok
155.073	1	C11H9N	155.073	0	0	8	odd	ok
156.08	1	C11H10N	156.081	0.8	5	7.5	even	ok
	2	C8H12O3	156.078	1.9	-12.2	3	odd	ok
158.096	1	C11H12N	158.096	0.8	5.2	6.5	even	ok
	2	C8H14O3	158.094	1.9	-11.8	2	odd	ok
158.096	1	C11H12N	158.096	0	0	6.5	even	ok
162.09	1	C10H12NO	162.091	1	6.2	5.5	even	ok
162.091	1	C10H12NO	162.091	0	0.1	5.5	even	ok
167.069	1	C9H11O3	167.07	0.8	4.9	4.5	even	ok
167.072	1	C12H9N	167.073	0.8	5	9	odd	ok
	2	C9H11O3	167.07	1.9	-11.1	4.5	even	ok
168.08	1	C12H10N	168.081	0.9	5.6	8.5	even	ok
	2	C9H12O3	168.078	1.7	-10.3	4	odd	ok
168.081	1	C12H10N	168.081	0.2	-1.3	8.5	even	ok
169.088	1	C12H11N	169.089	0.9	5.1	8	odd	ok
	2	C9H13O3	169.086	1.8	-10.8	3.5	even	ok
170.096	1	C12H12N	170.096	0.8	4.7	7.5	even	ok
	2	C9H14O3	170.094	1.9	-11.1	3	odd	ok
178.085	1	C10H12NO2	178.086	1	5.5	5.5	even	ok
178.086	1	C10H12NO2	178.086	0.2	-1.3	5.5	even	ok
180.08	1	C13H10N	180.081	1	5.8	9.5	even	ok
	2	C10H12O3	180.078	1.6	-9.1	5	odd	ok
180.081	1	C13H10N	180.081	0.2	-1.1	9.5	even	ok
182.095	1	C13H12N	182.096	1	5.7	8.5	even	ok
	2	C10H14O3	182.094	1.7	-9.1	4	odd	ok
182.097	1	C13H12N	182.096	0.3	-1.5	8.5	even	ok
191.072	1	C14H9N	191.073	1	5	11	odd	ok
	2	C11H11O3	191.07	1.7	-9	6.5	even	ok
194.095	1	C14H12N	194.096	1.1	5.5	9.5	even	ok
	2	C11H14O3	194.094	1.6	-8.3	5	odd	ok
194.097	1	C14H12N	194.096	0.4	-2	9.5	even	ok
196.111	1	C14H14N	196.112	1.2	6.1	8.5	even	ok
	2	C11H16O3	196.109	1.5	-7.5	4	odd	ok
204.08	1	C15H10N	204.081	1.2	6.1	11.5	even	ok
	2	C12H12O3	204.078	1.4	-7.1	7	odd	ok
204.081	1	C15H10N	204.081	0.3	-1.5	11.5	even	ok
206.095	1	C15H12N	206.096	1.1	5.6	10.5	even	ok
	2	C12H14O3	206.094	1.5	-7.4	6	odd	ok
206.097	1	C15H12N	206.096	0.4	-2.1	10.5	even	ok
207.105	1	C15H13N	207.104	0.3	-1.5	10	odd	ok
208.096	1	C11H14NO3	208.097	1.2	5.6	5.5	even	ok
208.111	1	C15H14N	208.112	1.1	5.4	9.5	even	ok
	2	C12H16O3	208.109	1.6	-7.4	5	odd	ok
210.111	1	C11H16NO3	210.112	1.4	6.6	4.5	even	ok
210.113	1	C11H16NO3	210.112	0.3	-1.3	4.5	even	ok
217.088	1	C16H11N	217.089	1.1	5.1	12	odd	ok
	2	C13H13O3	217.086	1.6	-7.3	7.5	even	ok
218.095	1	C16H12N	218.096	1	4.7	11.5	even	ok
	2	C13H14O3	218.094	1.7	-7.6	7	odd	ok
219.103	1	C16H13N	219.104	0.9	4.3	11	odd	ok
	2	C13H15O3	219.102	1.7	-7.9	6.5	even	ok
220.112	1	C16H14N	220.112	0.5	2.3	10.5	even	ok
222.09	1	C15H12NO	222.091	1.1	4.8	10.5	even	ok
222.126	1	C13H18O3	222.125	1.3	-5.9	5	odd	ok
	2	C16H16N	222.128	1.4	6.1	9.5	even	ok
222.128	1	C16H16N	222.128	0.4	-1.8	9.5	even	ok
224.106	1	C15H14NO	224.107	1.3	5.7	9.5	even	ok
224.107	1	C15H14NO	224.107	0.3	-1.4	9.5	even	ok
230.095	1	C17H12N	230.096	1	4.5	12.5	even	ok
	2	C14H14O3	230.094	1.6	-7.2	8	odd	ok
231.103	1	C17H13N	231.104	1	4.1	12	odd	ok
	2	C14H15O3	231.102	1.7	-7.5	7.5	even	ok
232.112	1	C17H14N	232.112	0.1	-0.3	11.5	even	ok
233.083	1	C16H11NO	233.084	0.8	3.3	12	odd	ok
234.091	1	C16H12NO	234.091	0.7	3.1	11.5	even	ok
234.091	1	C16H12NO	234.091	0	-0.1	11.5	even	ok
234.127	1	C17H16N	234.128	1.2	4.9	10.5	even	ok
	2	C14H18O3	234.125	1.5	-6.5	6	odd	ok
248.107	1	C17H14NO	248.107	0	-0.1	11.5	even	ok
250.122	1	C17H16NO	250.123	0.3	1.1	10.5	even	ok
252.102	1	C16H14NO2	252.102	0.1	0.3	10.5	even	ok
260.107	1	C18H14NO	260.107	0.1	0.2	12.5	even	ok
263.081	1	C16H11N2O2	263.082	0.7	2.6	12.5	even	ok
265.097	1	C16H13N2O2	265.097	0.4	1.4	11.5	even	ok
276.139	1	C19H18NO	276.138	0.2	-0.8	11.5	even	ok
278.117	1	C18H16NO2	278.118	0.8	2.9	11.5	even	ok

## Sheet: 4 catharanthine
Meas. m/z	#	Ion Formula	m/z	|err| [mDa]	err [ppm]	rdb	e- Conf	N-Rule
115.054	1	C9H7	115.054	0.2	1.8	6.5	even	ok
117.069	1	C9H9	117.07	0.4	3.8	5.5	even	ok
128.049	1	C9H6N	128.049	0.5	3.6	7.5	even	ok
133.064	1	C9H9O	133.065	0.5	4.1	5.5	even	ok
142.065	1	C10H8N	142.065	0.3	1.9	7.5	even	ok
143.072	1	C10H9N	143.073	0.6	4.2	7	odd	ok
144.08	1	C10H10N	144.081	0.7	4.7	6.5	even	ok
144.081	1	C10H10N	144.081	0.3	-1.9	6.5	even	ok
145.064	1	C10H9O	145.065	0.6	3.8	6.5	even	ok
146.059	1	C9H8NO	146.06	0.6	4.2	6.5	even	ok
154.064	1	C11H8N	154.065	0.8	5.4	8.5	even	ok
156.08	1	C11H10N	156.081	0.7	4.7	7.5	even	ok
165.09	1	C10H13O2	165.091	0.9	5.2	4.5	even	ok
204.08	1	C15H10N	204.081	1.2	5.8	11.5	even	ok
204.081	1	C15H10N	204.081	0.4	-2	11.5	even	ok
205.089	1	C15H11N	205.089	0.3	-1.5	11	odd	ok
206.097	1	C15H12N	206.096	0.3	-1.3	10.5	even	ok
217.088	1	C16H11N	217.089	1	4.6	12	odd	ok
218.095	1	C16H12N	218.096	1.1	5.1	11.5	even	ok
218.097	1	C16H12N	218.096	0.2	-1	11.5	even	ok
219.104	1	C16H13N	219.104	0.1	-0.6	11	odd	ok
233.119	1	C17H15N	233.12	1.1	4.6	11	odd	ok
234.128	1	C17H16N	234.128	0.3	-1.3	10.5	even	ok
248.143	1	C18H18N	248.143	0.6	2.3	10.5	even	ok

## Sheet: 5 hirsteine
Meas. m/z	#	Ion Formula	m/z	|err| [mDa]	err [ppm]	rdb	e- Conf	N-Rule
108.544	1	C16H11N	108.544	0.2	-1.4	12	even	ok
	2	C13H13O3	108.543	1.5	-13.7	7.5	odd	ok
109.048	1	C16H12N	109.048	0.2	-1.5	11.5	odd	ok
	2	C13H14O3	109.047	1.5	-13.8	7	even	ok
115.054	1	C9H7	115.054	0	0.2	6.5	even	ok
117.069	1	C9H9	117.07	0.4	3.8	5.5	even	ok
118.065	1	C8H8N	118.065	0.5	3.8	5.5	even	ok
128.062	1	C10H8	128.062	0.5	4	7	odd	ok
129.069	1	C10H9	129.07	0.5	3.8	6.5	even	ok
130.065	1	C9H8N	130.065	0.5	4.2	6.5	even	ok
132.08	1	C9H10N	132.081	0.5	3.7	5.5	even	ok
137.059	1	C8H9O2	137.06	0.5	3.9	4.5	even	ok
142.065	1	C10H8N	142.065	0.6	4.2	7.5	even	ok
143.072	1	C10H9N	143.073	0.6	4.1	7	odd	ok
143.085	1	C11H11	143.086	0.5	3.7	6.5	even	ok
144.08	1	C10H10N	144.081	0.6	4.4	6.5	even	ok
144.081	1	C10H10N	144.081	0.3	-1.8	6.5	even	ok
145.064	1	C10H9O	145.065	0.7	4.7	6.5	even	ok
146.059	1	C9H8NO	146.06	0.6	4.3	6.5	even	ok
149.059	1	C9H9O2	149.06	0.7	4.7	5.5	even	ok
149.06	1	C9H9O2	149.06	0.1	0.5	5.5	even	ok
150.091	1	C9H12NO	150.091	0.7	4.4	4.5	even	ok
152.061	1	C12H8	152.062	0.7	4.4	9	odd	ok
153.069	1	C12H9	153.07	0.7	4.3	8.5	even	ok
154.064	1	C11H8N	154.065	0.7	4.4	8.5	even	ok
	2	C8H10O3	154.062	2	-13	4	odd	ok
154.065	1	C11H8N	154.065	0.3	-1.8	8.5	even	ok
155.072	1	C11H9N	155.073	0.8	5.2	8	odd	ok
	2	C8H11O3	155.07	1.9	-12.1	3.5	even	ok
155.073	1	C11H9N	155.073	0.1	-0.7	8	odd	ok
156.08	1	C11H10N	156.081	0.8	4.9	7.5	even	ok
	2	C8H12O3	156.078	1.9	-12.3	3	odd	ok
156.081	1	C11H10N	156.081	0.2	-1	7.5	even	ok
157.088	1	C11H11N	157.089	0.7	4.7	7	odd	ok
	2	C8H13O3	157.086	1.9	-12.3	2.5	even	ok
158.096	1	C11H12N	158.096	0.8	5.3	6.5	even	ok
	2	C8H14O3	158.094	1.8	-11.7	2	odd	ok
158.097	1	C11H12N	158.096	0.1	-0.8	6.5	even	ok
160.075	1	C10H10NO	160.076	0.8	5.3	6.5	even	ok
160.076	1	C10H10NO	160.076	0.1	-0.5	6.5	even	ok
162.091	1	C10H12NO	162.091	0.8	5	5.5	even	ok
163.075	1	C10H11O2	163.075	0	0.1	5.5	even	ok
164.07	1	C9H10NO2	164.071	0.8	4.8	5.5	even	ok
165.069	1	C13H9	165.07	0.6	3.9	9.5	even	ok
166.064	1	C12H8N	166.065	0.8	5.1	9.5	even	ok
	2	C9H10O3	166.062	1.8	-11	5	odd	ok
166.086	1	C9H12NO2	166.086	0	0	4.5	even	ok
167.072	1	C12H9N	167.073	0.9	5.4	9	odd	ok
	2	C9H11O3	167.07	1.8	-10.6	4.5	even	ok
167.073	1	C12H9N	167.073	0.1	-0.9	9	odd	ok
168.08	1	C9H12O3	168.078	1.8	-10.6	4	odd	ok
	2	C12H10N	168.081	0.9	5.3	8.5	even	ok
168.081	1	C12H10N	168.081	0.2	-1.1	8.5	even	ok
169.088	1	C9H13O3	169.086	1.8	-10.7	3.5	even	ok
	2	C12H11N	169.089	0.9	5.1	8	odd	ok
169.089	1	C12H11N	169.089	0.2	-1	8	odd	ok
170.096	1	C12H12N	170.096	0.9	5.3	7.5	even	ok
	2	C9H14O3	170.094	1.8	-10.5	3	odd	ok
170.097	1	C12H12N	170.096	0.2	-1.3	7.5	even	ok
171.091	1	C11H11N2	171.092	0.9	5.3	7.5	even	ok
	2	C8H13NO3	171.089	1.8	-10.3	3	odd	ok
172.075	1	C11H10NO	172.076	0.7	3.9	7.5	even	ok
172.076	1	C11H10NO	172.076	0.1	-0.8	7.5	even	ok
172.111	1	C12H14N	172.112	0.9	5.3	6.5	even	ok
	2	C9H16O3	172.109	1.8	-10.3	2	odd	ok
172.112	1	C12H14N	172.112	0.2	-1.4	6.5	even	ok
174.09	1	C11H12NO	174.091	1	5.8	6.5	even	ok
174.091	1	C11H12NO	174.091	0.2	-0.9	6.5	even	ok
178.085	1	C10H12NO2	178.086	1	5.6	5.5	even	ok
178.086	1	C10H12NO2	178.086	0.2	-1.3	5.5	even	ok
179.085	1	C14H11	179.086	1	5.5	9.5	even	ok
180.08	1	C13H10N	180.081	1	5.3	9.5	even	ok
	2	C10H12O3	180.078	1.7	-9.6	5	odd	ok
180.081	1	C13H10N	180.081	0.3	-1.6	9.5	even	ok
181.088	1	C13H11N	181.089	1	5.3	9	odd	ok
	2	C10H13O3	181.086	1.7	-9.5	4.5	even	ok
181.089	1	C13H11N	181.089	0.3	-1.8	9	odd	ok
182.095	1	C13H12N	182.096	1	5.6	8.5	even	ok
	2	C10H14O3	182.094	1.7	-9.1	4	odd	ok
182.097	1	C13H12N	182.096	0.3	-1.4	8.5	even	ok
183.068	1	C12H9NO	183.068	0.2	-0.9	9	odd	ok
183.091	1	C12H11N2	183.092	1	5.4	8.5	even	ok
	2	C9H13NO3	183.089	1.7	-9.2	4	odd	ok
184.098	1	C12H12N2	184.1	1	5.4	8	odd	ok
	2	C9H14NO3	184.097	1.7	-9.1	3.5	even	ok
189.07	1	C15H9	189.07	0.1	0.4	11.5	even	ok
190.085	1	C11H12NO2	190.086	1.1	5.5	6.5	even	ok
190.087	1	C11H12NO2	190.086	0.3	-1.6	6.5	even	ok
191.072	1	C14H9N	191.073	1.1	5.5	11	odd	ok
	2	C11H11O3	191.07	1.6	-8.5	6.5	even	ok
191.073	1	C14H9N	191.073	0.3	-1.7	11	odd	ok
192.08	1	C14H10N	192.081	1.1	5.6	10.5	even	ok
	2	C11H12O3	192.078	1.6	-8.3	6	odd	ok
192.081	1	C14H10N	192.081	0.3	-1.7	10.5	even	ok
192.101	1	C11H14NO2	192.102	1.1	5.6	5.5	even	ok
192.102	1	C11H14NO2	192.102	0.4	-1.8	5.5	even	ok
193.088	1	C14H11N	193.089	1.1	5.5	10	odd	ok
	2	C11H13O3	193.086	1.6	-8.3	5.5	even	ok
193.089	1	C14H11N	193.089	0.4	-1.9	10	odd	ok
194.06	1	C13H8NO	194.06	0.2	-1.1	10.5	even	ok
194.095	1	C14H12N	194.096	1.1	5.8	9.5	even	ok
	2	C11H14O3	194.094	1.6	-8	5	odd	ok
194.097	1	C14H12N	194.096	0.3	-1.7	9.5	even	ok
195.103	1	C14H13N	195.104	1.1	5.4	9	odd	ok
	2	C11H15O3	195.102	1.6	-8.3	4.5	even	ok
195.105	1	C14H13N	195.104	0.4	-2.2	9	odd	ok
196.074	1	C13H10NO	196.076	1.3	6.5	9.5	even	ok
196.076	1	C13H10NO	196.076	0.1	-0.5	9.5	even	ok
196.111	1	C14H14N	196.112	1.1	5.8	8.5	even	ok
	2	C11H16O3	196.109	1.5	-7.9	4	odd	ok
196.112	1	C14H14N	196.112	0.3	-1.7	8.5	even	ok
197.106	1	C13H13N2	197.107	1.2	6.2	8.5	even	ok
	2	C10H15NO3	197.105	1.5	-7.4	4	odd	ok
197.108	1	C13H13N2	197.107	0.3	-1.5	8.5	even	ok
198.09	1	C13H12NO	198.091	1	5.2	8.5	even	ok
199.122	1	C13H15N2	199.123	1.2	5.9	7.5	even	ok
	2	C10H17NO3	199.12	1.5	-7.6	3	odd	ok
199.123	1	C13H15N2	199.123	0.3	-1.7	7.5	even	ok
204.08	1	C15H10N	204.081	1.2	5.8	11.5	even	ok
	2	C12H12O3	204.078	1.5	-7.3	7	odd	ok
204.081	1	C15H10N	204.081	0.4	-1.8	11.5	even	ok
204.101	1	C12H14NO2	204.102	1.2	6.1	6.5	even	ok
204.102	1	C12H14NO2	204.102	0.3	-1.6	6.5	even	ok
205.087	1	C15H11N	205.089	1.1	5.6	11	odd	ok
	2	C12H13O3	205.086	1.5	-7.5	6.5	even	ok
205.089	1	C15H11N	205.089	0.4	-1.9	11	odd	ok
206.095	1	C15H12N	206.096	1.2	5.9	10.5	even	ok
	2	C12H14O3	206.094	1.5	-7.1	6	odd	ok
206.097	1	C15H12N	206.096	0.4	-1.9	10.5	even	ok
207.067	1	C14H9NO	207.068	1.1	5.5	11	odd	ok
207.09	1	C14H11N2	207.092	1.2	5.9	10.5	even	ok
	2	C11H13NO3	207.089	1.5	-7.1	6	odd	ok
207.103	1	C12H15O3	207.102	1.5	-7	5.5	even	ok
	2	C15H13N	207.104	1.2	5.9	10	odd	ok
207.105	1	C15H13N	207.104	0.4	-1.7	10	odd	ok
208.074	1	C14H10NO	208.076	1.2	5.9	10.5	even	ok
208.076	1	C14H10NO	208.076	0.4	-1.7	10.5	even	ok
208.098	1	C14H12N2	208.1	1.3	6.3	10	odd	ok
	2	C11H14NO3	208.097	1.4	-6.6	5.5	even	ok
208.111	1	C15H14N	208.112	1.1	5.3	9.5	even	ok
	2	C12H16O3	208.109	1.6	-7.6	5	odd	ok
208.113	1	C15H14N	208.112	0.5	-2.4	9.5	even	ok
209.119	1	C15H15N	209.12	1.1	5.2	9	odd	ok
	2	C12H17O3	209.117	1.6	-7.6	4.5	even	ok
210.09	1	C14H12NO	210.091	1.2	5.9	9.5	even	ok
210.092	1	C14H12NO	210.091	0.4	-2	9.5	even	ok
210.112	1	C11H16NO3	210.112	0.1	0.5	4.5	even	ok
210.127	1	C15H16N	210.128	1.2	5.6	8.5	even	ok
	2	C12H18O3	210.125	1.5	-7.1	4	odd	ok
215.085	1	C17H11	215.086	1	4.6	12.5	even	ok
216.081	1	C16H10N	216.081	0.1	-0.2	12.5	even	ok
217.087	1	C16H11N	217.089	1.2	5.7	12	odd	ok
	2	C13H13O3	217.086	1.5	-6.7	7.5	even	ok
217.089	1	C16H11N	217.089	0.3	-1.4	12	odd	ok
218.092	1	C13H14O3	218.094	1.5	6.8	7	odd	ok
218.095	1	C16H12N	218.096	1.2	5.5	11.5	even	ok
	2	C13H14O3	218.094	1.5	-6.8	7	odd	ok
218.097	1	C16H12N	218.096	0.3	-1.3	11.5	even	ok
219.1	1	C13H15O3	219.102	1.3	6.1	6.5	even	ok
219.103	1	C16H13N	219.104	1.2	5.5	11	odd	ok
	2	C13H15O3	219.102	1.5	-6.7	6.5	even	ok
219.105	1	C16H13N	219.104	0.3	-1.6	11	odd	ok
220.075	1	C15H10NO	220.076	1.1	5.2	11.5	even	ok
220.076	1	C15H10NO	220.076	0.3	-1.1	11.5	even	ok
220.111	1	C13H16O3	220.109	1.5	-6.9	6	odd	ok
	2	C16H14N	220.112	1.2	5.3	10.5	even	ok
220.113	1	C16H14N	220.112	0.5	-2.1	10.5	even	ok
221.083	1	C15H11NO	221.084	1	4.6	11	odd	ok
221.106	1	C15H13N2	221.107	1	4.5	10.5	even	ok
	2	C12H15NO3	221.105	1.7	-7.6	6	odd	ok
222.09	1	C15H12NO	222.091	1	4.4	10.5	even	ok
222.111	1	C12H16NO3	222.112	1.1	5.2	5.5	even	ok
222.127	1	C16H16N	222.128	1.1	4.8	9.5	even	ok
	2	C13H18O3	222.125	1.6	-7.2	5	odd	ok
222.128	1	C16H16N	222.128	0.2	-0.7	9.5	even	ok
223.098	1	C15H13NO	223.099	1	4.7	10	odd	ok
223.099	1	C15H13NO	223.099	0.2	-0.8	10	odd	ok
223.122	1	C15H15N2	223.123	1	4.6	9.5	even	ok
	2	C12H17NO3	223.12	1.7	-7.4	5	odd	ok
224.106	1	C15H14NO	224.107	0.6	2.8	9.5	even	ok
226.085	1	C14H12NO2	226.086	1.2	5.2	9.5	even	ok
226.086	1	C14H12NO2	226.086	0.2	-0.8	9.5	even	ok
228.08	1	C17H10N	228.081	1.1	4.6	13.5	even	ok
	2	C14H12O3	228.078	1.6	-7.1	9	odd	ok
230.095	1	C17H12N	230.096	1.2	5.3	12.5	even	ok
	2	C14H14O3	230.094	1.5	-6.4	8	odd	ok
230.097	1	C17H12N	230.096	0.2	-0.8	12.5	even	ok
231.104	1	C17H13N	231.104	0.2	0.8	12	odd	ok
232.076	1	C16H10NO	232.076	0.1	-0.6	12.5	even	ok
232.112	1	C17H14N	232.112	0.1	0.3	11.5	even	ok
233.084	1	C16H11NO	233.084	0.1	-0.2	12	odd	ok
233.12	1	C17H15N	233.12	0	-0.2	11	odd	ok
234.091	1	C16H12NO	234.091	0.4	1.7	11.5	even	ok
234.127	1	C17H16N	234.128	0.7	2.8	10.5	even	ok
235.099	1	C16H13NO	235.099	0.2	-1	11	odd	ok
235.122	1	C16H15N2	235.123	1.3	5.3	10.5	even	ok
	2	C13H17NO3	235.12	1.4	-6.1	6	odd	ok
235.123	1	C16H15N2	235.123	0.2	-0.7	10.5	even	ok
236.069	1	C15H10NO2	236.071	1.3	5.5	11.5	even	ok
236.106	1	C16H14NO	236.107	0.9	3.9	10.5	even	ok
236.128	1	C13H18NO3	236.128	0.3	-1.1	5.5	even	ok
238.086	1	C15H12NO2	238.086	0.2	0.8	10.5	even	ok
238.122	1	C16H16NO	238.123	0.4	1.6	9.5	even	ok
240.101	1	C15H14NO2	240.102	0.5	1.9	9.5	even	ok
241.088	1	C18H11N	241.089	0.3	1.2	14	odd	ok
242.096	1	C18H12N	242.096	0.3	1.4	13.5	even	ok
243.104	1	C18H13N	243.104	0.4	1.5	13	odd	ok
244.075	1	C17H10NO	244.076	0.4	1.5	13.5	even	ok
244.112	1	C18H14N	244.112	0.2	0.7	12.5	even	ok
245.083	1	C17H11NO	245.084	0.5	1.9	13	odd	ok
245.106	1	C17H13N2	245.107	1.1	4.3	12.5	even	ok
	2	C14H15NO3	245.105	1.6	-6.6	8	odd	ok
245.119	1	C18H15N	245.12	0.5	1.9	12	odd	ok
246.091	1	C17H12NO	246.091	0	0.1	12.5	even	ok
246.127	1	C18H16N	246.128	0.3	1.4	11.5	even	ok
247.099	1	C17H13NO	247.099	0	-0.1	12	odd	ok
247.123	1	C17H15N2	247.123	0.3	1.1	11.5	even	ok
248.107	1	C17H14NO	248.107	0.4	1.8	11.5	even	ok
249.102	1	C16H13N2O	249.102	0.4	1.7	11.5	even	ok
249.138	1	C17H17N2	249.139	0.3	1.3	10.5	even	ok
250.086	1	C16H12NO2	250.086	0.1	-0.4	11.5	even	ok
250.122	1	C17H16NO	250.123	0.5	2	10.5	even	ok
251.094	1	C16H13NO2	251.094	0.2	1	11	odd	ok
251.154	1	C17H19N2	251.154	0.2	0.7	9.5	even	ok
252.1	1	C16H14NO2	252.102	1.9	7.5	10.5	even	ok
252.102	1	C16H14NO2	252.102	0.2	-0.7	10.5	even	ok
254.097	1	C19H12N	254.096	0.3	-1.2	14.5	even	ok
255.104	1	C19H13N	255.104	0	0.1	14	odd	ok
256.112	1	C19H14N	256.112	0.2	0.7	13.5	even	ok
257.118	1	C16H17O3	257.117	1.3	-4.9	8.5	even	ok
	2	C19H15N	257.12	1.4	5.5	13	odd	ok
258.09	1	C18H12NO	258.091	0.9	3.4	13.5	even	ok
258.128	1	C19H16N	258.128	0.1	-0.4	12.5	even	ok
259.099	1	C18H13NO	259.099	0.2	0.8	13	odd	ok
259.122	1	C18H15N2	259.123	0.5	2.1	12.5	even	ok
260.107	1	C18H14NO	260.107	0.3	1.2	12.5	even	ok
260.143	1	C19H18N	260.143	0.1	0.3	11.5	even	ok
261.114	1	C18H15NO	261.115	0.3	1.3	12	odd	ok
261.137	1	C18H17N2	261.139	1.3	5	11.5	even	ok
	2	C15H19NO3	261.136	1.4	-5.2	7	odd	ok
261.139	1	C18H17N2	261.139	0.2	-0.9	11.5	even	ok
262.086	1	C17H12NO2	262.086	0.1	-0.4	12.5	even	ok
262.123	1	C18H16NO	262.123	0	-0.1	11.5	even	ok
264.102	1	C17H14NO2	264.102	0.1	-0.3	11.5	even	ok
264.137	1	C18H18NO	264.138	1.1	4.2	10.5	even	ok
265.097	1	C16H13N2O2	265.097	0.2	0.7	11.5	even	ok
266.117	1	C17H16NO2	266.118	0.1	0.2	10.5	even	ok
268.112	1	C20H14N	268.112	0.2	0.9	14.5	even	ok
269.107	1	C19H13N2	269.107	0.2	0.6	14.5	even	ok
270.091	1	C19H12NO	270.091	0.6	2.1	14.5	even	ok
271.099	1	C19H13NO	271.099	0.1	-0.3	14	odd	ok
273.114	1	C19H15NO	273.115	0.6	2.1	13	odd	ok
273.136	1	C16H19NO3	273.136	0.2	-0.9	8	odd	ok
273.139	1	C19H17N2	273.139	0.2	-0.9	12.5	even	ok
274.122	1	C19H16NO	274.123	0.2	0.7	12.5	even	ok
275.117	1	C18H15N2O	275.118	0.5	1.7	12.5	even	ok
275.154	1	C19H19N2	275.154	0.3	0.9	11.5	even	ok
276.102	1	C18H14NO2	276.102	0.2	-0.7	12.5	even	ok
277.134	1	C18H17N2O	277.134	0.1	-0.2	11.5	even	ok
278.117	1	C18H16NO2	278.118	0.2	0.6	11.5	even	ok
278.154	1	C19H20NO	278.154	0.3	-1.1	10.5	even	ok
279.113	1	C17H15N2O2	279.113	0.1	-0.5	11.5	even	ok
281.128	1	C17H17N2O2	281.128	0	0.1	10.5	even	ok
285.139	1	C20H17N2	285.139	0.2	-0.8	13.5	even	ok
286.123	1	C20H16NO	286.123	0.2	-0.7	13.5	even	ok
287.116	1	C19H15N2O	287.118	1.9	6.5	13.5	even	ok
287.118	1	C19H15N2O	287.118	0	-0.1	13.5	even	ok
288.102	1	C19H14NO2	288.102	0.1	-0.4	13.5	even	ok
288.125	1	C19H16N2O	288.126	0.3	1.2	13	odd	ok
290.118	1	C19H16NO2	290.118	0.2	-0.8	12.5	even	ok
291.125	1	C19H17NO2	291.125	0.1	-0.2	12	odd	ok
291.149	1	C19H19N2O	291.149	0.2	-0.8	11.5	even	ok
292.133	1	C19H18NO2	292.133	0.1	0.2	11.5	even	ok
298.144	1	C18H20NO3	298.144	0.3	-1	9.5	even	ok
301.134	1	C20H17N2O	301.134	0	0.1	13.5	even	ok
302.118	1	C20H16NO2	302.118	0.1	-0.4	13.5	even	ok
303.149	1	C20H19N2O	303.149	0.3	-0.9	12.5	even	ok
304.133	1	C20H18NO2	304.133	0.1	-0.4	12.5	even	ok
306.149	1	C20H20NO2	306.149	0.1	-0.5	11.5	even	ok
318.149	1	C21H20NO2	318.149	0.4	-1.3	12.5	even	ok
319.144	1	C20H19N2O2	319.144	0.2	0.6	12.5	even	ok
335.175	1	C21H23N2O2	335.175	0	-0.1	11.5	even	ok
339.17	1	C20H23N2O3	339.17	0	0	10.5	even	ok
365.186	1	C22H25N2O3	365.186	0.2	-0.4	11.5	even	ok
367.202	1	C22H27N2O3	367.202	0	0.1	10.5	even	ok

## Sheet: 6 hirsutine
Meas. m/z	#	Ion Formula	m/z	|err| [mDa]	err [ppm]	rdb	e- Conf	N-Rule
110.096	1	C7H12N	110.096	3.4	5982.6	2.5	even	ok
115.054	1	C9H7	115.054	1.8	5604.8	6.5	even	ok
117.069	1	C9H9	117.07	3.7	5509.6	5.5	even	ok
129.054	1	C6H9O3	129.055	3.8	4982.3	2.5	even	ok
130.065	1	C9H8N	130.065	3.7	4959.9	6.5	even	ok
139.075	1	C8H11O2	139.075	4.2	4631.9	3.5	even	ok
142.065	1	C10H8N	142.065	3.5	4549.3	7.5	even	ok
143.072	1	C10H9N	143.073	4.4	4518	7	odd	ok
143.085	1	C11H11	143.086	4.8	4525.6	6.5	even	ok
144.08	1	C10H10N	144.081	4.4	2889.1	6.5	even	ok
145.064	1	C10H9O	145.065	3.9	4454.9	6.5	even	ok
146.096	1	C10H12N	146.096	4.6	4424.7	5.5	even	ok
	2	C7H14O3	146.094	-13.8	4398.1	1	odd	ok
151.075	1	C9H11O2	151.075	4.9	4270.5	4.5	even	ok
152.07	1	C8H10NO2	152.071	4.8	4236.9	4.5	even	ok
153.069	1	C12H9	153.07	4.7	1536.5	8.5	even	ok
154.064	1	C11H8N	154.065	4.4	4203.6	8.5	even	ok
	2	C8H10O3	154.062	-13	4176.3	4	odd	ok
154.122	1	C9H16NO	154.123	4.6	4186.5	2.5	even	ok
155.072	1	C11H9N	155.073	5.4	4177.1	8	odd	ok
	2	C8H11O3	155.07	-11.9	4149.8	3.5	even	ok
155.073	1	C11H9N	155.073	-0.2	4173.9	8	odd	ok
156.08	1	C11H10N	156.081	5	4149.9	7.5	even	ok
	2	C8H12O3	156.078	-12.1	4122.8	3	odd	ok
158.096	1	C11H12N	158.096	5.1	4097.1	6.5	even	ok
	2	C8H14O3	158.094	-11.9	4070.3	2	odd	ok
158.097	1	C11H12N	158.096	-0.6	4094	6.5	even	ok
166.085	1	C9H12NO2	166.086	5.5	3885.5	4.5	even	ok
166.086	1	C9H12NO2	166.086	-0.7	3890	4.5	even	ok
167.072	1	C12H9N	167.073	5.3	3884.7	9	odd	ok
	2	C9H11O3	167.07	-10.8	3857.1	4.5	even	ok
167.073	1	C12H9N	167.073	-1.3	3881.1	9	odd	ok
168.08	1	C12H10N	168.081	5.3	3861.5	8.5	even	ok
	2	C9H12O3	168.078	-10.6	3834	4	odd	ok
168.081	1	C12H10N	168.081	-1.2	3857.9	8.5	even	ok
168.101	1	C9H14NO2	168.102	5.3	3838.8	3.5	even	ok
169.088	1	C12H11N	169.089	4.5	3838.1	8	odd	ok
	2	C9H13O3	169.086	-11.4	3810.7	3.5	even	ok
170.096	1	C12H12N	170.096	5.3	2441.2	7.5	even	ok
	2	C9H14O3	170.094	-10.4	2442.5	3	odd	ok
170.097	1	C12H12N	170.096	-1.3	2435.2	7.5	even	ok
171.102	1	C9H15O3	171.102	-0.9	3771.7	2.5	even	ok
172.111	1	C12H14N	172.112	5.6	3771.4	6.5	even	ok
	2	C9H16O3	172.109	-10	3744.5	2	odd	ok
172.112	1	C12H14N	172.112	-0.8	3767.8	6.5	even	ok
174.09	1	C11H12NO	174.091	5.6	3721	6.5	even	ok
178.122	1	C11H16NO	178.123	5.1	3636.7	4.5	even	ok
180.08	1	C13H10N	180.081	5.3	2301.5	9.5	even	ok
	2	C10H12O3	180.078	-9.6	2300.2	5	odd	ok
180.081	1	C13H10N	180.081	-1.6	2297.6	9.5	even	ok
181.088	1	C13H11N	181.089	5.2	3591.5	9	odd	ok
	2	C10H13O3	181.086	-9.6	3563.6	4.5	even	ok
182.095	1	C13H12N	182.096	5.5	3571.8	8.5	even	ok
	2	C10H14O3	182.094	-9.2	3544.1	4	odd	ok
182.097	1	C13H12N	182.096	-1.5	3567.9	8.5	even	ok
191.072	1	C14H9N	191.073	5.4	3411	11	odd	ok
	2	C11H11O3	191.07	-8.7	3382.7	6.5	even	ok
191.073	1	C14H9N	191.073	-1.8	3407	11	odd	ok
192.081	1	C14H10N	192.081	-1.4	2146.6	10.5	even	ok
193.088	1	C14H11N	193.089	5.3	3375.4	10	odd	ok
	2	C11H13O3	193.086	-8.6	3347.4	5.5	even	ok
194.095	1	C14H12N	194.096	5.8	3358.2	9.5	even	ok
	2	C11H14O3	194.094	-8	3330.3	5	odd	ok
194.097	1	C14H12N	194.096	-1.6	2124.8	9.5	even	ok
194.116	1	C11H16NO2	194.118	5.6	3337.4	4.5	even	ok
194.118	1	C11H16NO2	194.118	-1.7	3333.3	4.5	even	ok
196.111	1	C14H14N	196.112	5.3	3323.5	8.5	even	ok
	2	C11H16O3	196.109	-8.4	3295.9	4	odd	ok
196.112	1	C14H14N	196.112	-2	3319.5	8.5	even	ok
197.106	1	C13H13N2	197.107	5.6	3299.4	8.5	even	ok
	2	C10H15NO3	197.105	-8	3274.8	4	odd	ok
197.108	1	C13H13N2	197.107	-2	3295.1	8.5	even	ok
199.122	1	C13H15N2	199.123	5.4	3265.9	7.5	even	ok
	2	C10H17NO3	199.12	-8.1	3241.6	3	odd	ok
199.123	1	C13H15N2	199.123	-2.2	3261.7	7.5	even	ok
204.08	1	C15H10N	204.081	6.1	3200.9	11.5	even	ok
	2	C12H12O3	204.078	-7	3173.9	7	odd	ok
204.081	1	C15H10N	204.081	-1.7	2018.3	11.5	even	ok
205.088	1	C15H11N	205.089	5.3	3184.8	11	odd	ok
	2	C12H13O3	205.086	-7.7	3157.9	6.5	even	ok
205.089	1	C15H11N	205.089	-1.8	-8.1	11	odd	ok
206.095	1	C15H12N	206.096	5.7	2008.1	10.5	even	ok
	2	C12H14O3	206.094	-7.3	2004.4	6	odd	ok
206.097	1	C15H12N	206.096	-2	2002	10.5	even	ok
206.116	1	C12H16NO2	206.118	5.3	3149.3	5.5	even	ok
206.118	1	C12H16NO2	206.118	-2.4	3145	5.5	even	ok
207.103	1	C15H13N	207.104	5.8	3154.1	10	odd	ok
	2	C12H15O3	207.102	-7.1	3127.5	5.5	even	ok
207.105	1	C15H13N	207.104	-1.8	1989	10	odd	ok
208.075	1	C14H10NO	208.076	5.6	3132.5	10.5	even	ok
208.076	1	C14H10NO	208.076	-2	3128.3	10.5	even	ok
208.112	1	C15H14N	208.112	-1.6	3134.8	9.5	even	ok
210.127	1	C15H16N	210.128	5.7	3108.8	8.5	even	ok
	2	C12H18O3	210.125	-7	3082.5	4	odd	ok
210.128	1	C15H16N	210.128	-1.6	3104.8	8.5	even	ok
217.087	1	C16H11N	217.089	5.1	3015.2	12	odd	ok
	2	C13H13O3	217.086	-7.2	2989.3	7.5	even	ok
217.089	1	C16H11N	217.089	-2	1894.8	12	odd	ok
218.095	1	C16H12N	218.096	4.7	3001.1	11.5	even	ok
	2	C13H14O3	218.094	-7.6	2975.3	7	odd	ok
218.097	1	C16H12N	218.096	-0.7	1886.8	11.5	even	ok
220.111	1	C13H16O3	220.109	-7.3	1067.9	6	odd	ok
	2	C16H14N	220.112	4.8	1104.1	10.5	even	ok
221.106	1	C15H13N2	221.107	4	1869.8	10.5	even	ok
	2	C12H15NO3	221.105	-8.1	1877.4	6	odd	ok
222.09	1	C15H12NO	222.091	4.4	1860.9	10.5	even	ok
222.114	1	C15H14N2	222.115	3	2938.9	10	odd	ok
	2	C12H16NO3	222.112	-9.1	2923.4	5.5	even	ok
222.127	1	C16H16N	222.128	4.4	1859.7	9.5	even	ok
	2	C13H18O3	222.125	-7.7	1865.2	5	odd	ok
223.123	1	C15H15N2	223.123	0.2	1848.7	9.5	even	ok
224.127	1	C12H18NO3	224.128	3.1	2904.6	4.5	even	ok
224.143	1	C16H18N	224.143	3.7	2920.6	8.5	even	ok
	2	C13H20O3	224.141	-8.2	2903.4	4	odd	ok
225.138	1	C15H17N2	225.139	3.3	-0.9	8.5	even	ok
	2	C12H19NO3	225.136	-8.6	-13.8	4	odd	ok
226.143	1	C12H20NO3	226.144	1.9	1842.4	3.5	even	ok
230.096	1	C17H12N	230.096	2.2	2849.6	12.5	even	ok
231.104	1	C17H13N	231.104	0.6	1779.4	12	odd	ok
232.112	1	C17H14N	232.112	-0.5	-0.6	11.5	even	ok
233.083	1	C16H11NO	233.084	2.5	1769.7	12	odd	ok
234.09	1	C16H12NO	234.091	5	1767.7	11.5	even	ok
234.127	1	C17H16N	234.128	2.1	1045.9	10.5	even	ok
236.107	1	C16H14NO	236.107	0.2	2773	10.5	even	ok
236.143	1	C17H18N	236.143	1.6	1745.6	9.5	even	ok
238.085	1	C15H12NO2	238.086	3.6	2748.1	10.5	even	ok
238.122	1	C16H16NO	238.123	2.6	2747.7	9.5	even	ok
238.143	1	C13H20NO3	238.144	2.3	1747.7	4.5	even	ok
240.102	1	C15H14NO2	240.102	1.1	2723.8	9.5	even	ok
244.112	1	C18H14N	244.112	-0.3	1681.1	12.5	even	ok
245.119	1	C18H15N	245.12	1.7	0.2	12	odd	ok
246.091	1	C17H12NO	246.091	0.3	1672	12.5	even	ok
247.099	1	C17H13NO	247.099	0.1	1665.5	12	odd	ok
248.107	1	C17H14NO	248.107	1.7	2645.5	11.5	even	ok
248.143	1	C18H18N	248.143	1.1	2648.7	10.5	even	ok
249.138	1	C17H17N2	249.139	1.3	1653.5	10.5	even	ok
250.086	1	C16H12NO2	250.086	0.5	1650.2	11.5	even	ok
251.094	1	C16H13NO2	251.094	1.2	1643.8	11	odd	ok
251.154	1	C17H19N2	251.154	1.8	1640.2	9.5	even	ok
253.17	1	C17H21N2	253.17	0.8	2589.5	8.5	even	ok
254.117	1	C16H16NO2	254.118	1.6	2579.5	9.5	even	ok
255.104	1	C19H13N	255.104	0.1	2581.5	14	odd	ok
258.091	1	C18H12NO	258.091	0.8	1593.7	13.5	even	ok
258.127	1	C19H16N	258.128	2.3	2552.6	12.5	even	ok
259.098	1	C18H13NO	259.099	3.2	2539.2	13	odd	ok
260.107	1	C18H14NO	260.107	-0.7	1580.6	12.5	even	ok
260.143	1	C19H18N	260.143	0.5	2532	11.5	even	ok
262.086	1	C17H12NO2	262.086	2.1	2501.7	12.5	even	ok
262.122	1	C18H16NO	262.123	1.8	2509.8	11.5	even	ok
263.154	1	C18H19N2	263.154	0.9	2496	10.5	even	ok
264.102	1	C17H14NO2	264.102	0.6	2486.8	11.5	even	ok
264.138	1	C18H18NO	264.138	0.9	2490.3	10.5	even	ok
265.134	1	C17H17N2O	265.134	0	2474.1	10.5	even	ok
266.117	1	C17H16NO2	266.118	0.7	1553.3	10.5	even	ok
273.115	1	C19H15NO	273.115	0	908.8	13	odd	ok
275.118	1	C18H15N2O	275.118	1.3	2387.7	12.5	even	ok
275.154	1	C19H19N2	275.154	-0.1	2392.1	11.5	even	ok
276.102	1	C18H14NO2	276.102	0.8	2379.4	12.5	even	ok
276.138	1	C19H18NO	276.138	0.2	2387.2	11.5	even	ok
277.133	1	C18H17N2O	277.134	2.3	2373.5	11.5	even	ok
277.17	1	C19H21N2	277.17	1.2	2376.2	10.5	even	ok
287.154	1	C20H19N2	287.154	0.3	2298.4	12.5	even	ok
288.138	1	C20H18NO	288.138	0.1	2293.1	12.5	even	ok
289.133	1	C19H17N2O	289.134	1.9	2280	12.5	even	ok
290.117	1	C19H16NO2	290.118	1.4	1418.5	12.5	even	ok
293.165	1	C19H21N2O	293.165	0.4	1398.6	10.5	even	ok
298.144	1	C18H20NO3	298.144	-0.4	2203.1	9.5	even	ok
303.149	1	C20H19N2O	303.149	-0.4	2178.6	12.5	even	ok
305.165	1	C20H21N2O	305.165	0.5	2164.8	11.5	even	ok
308.164	1	C20H22NO2	308.165	0.4	2141.7	10.5	even	ok
320.164	1	C21H22NO2	320.165	0.6	2066.5	11.5	even	ok
337.191	1	C21H25N2O2	337.191	0.1	1220	10.5	even	ok
341.186	1	C20H25N2O3	341.186	0.2	1208.6	9.5	even	ok
367.201	1	C22H27N2O3	367.202	0.5	1121.6	10.5	even	ok
369.217	1	C22H29N2O3	369.217	0.6	1115.5	9.5	even	ok

## Sheet: 7 formosanine
Meas. m/z	#	Ion Formula	m/z	|err| [mDa]	err [ppm]	rdb	e- Conf	N-Rule
115.054	1	C9H7	115.054	0.4	3.8	6.5	even	ok
115.054	1	C9H7	115.054	0	0	6.5	even	ok
117.057	1	C8H7N	117.057	0.5	4.2	6	odd	ok
117.057	1	C8H7N	117.057	0	-0.2	6	odd	ok
118.065	1	C8H8N	118.065	0.5	4	5.5	even	ok
118.065	1	C8H8N	118.065	0.1	-0.5	5.5	even	ok
124.039	1	C6H6NO2	124.039	0.5	4	4.5	even	ok
124.039	1	C6H6NO2	124.039	0.1	-0.6	4.5	even	ok
130.065	1	C9H8N	130.065	0.5	3.9	6.5	even	ok
132.044	1	C16H12N2O2	132.044	0.5	4	12	even	ok
132.08	1	C9H10N	132.081	0.5	3.9	5.5	even	ok
132.081	1	C9H10N	132.081	0.2	-1.4	5.5	even	ok
132.548	1	C16H13N2O2	132.548	0.1	-0.8	11.5	odd	ok
	2	C21H13	132.55	1.9	14.4	15.5	odd	ok
142.065	1	C10H8N	142.065	0.6	4.2	7.5	even	ok
142.065	1	C10H8N	142.065	0.2	-1.7	7.5	even	ok
150.091	1	C9H12NO	150.091	0.7	4.5	4.5	even	ok
	2	C6H14O4	150.089	2	-13.4	0	odd	ok
158.059	1	C10H8NO	158.06	0.8	5.2	7.5	even	ok
	2	C7H10O4	158.057	1.9	-11.7	3	odd	ok
158.06	1	C10H8NO	158.06	0.1	-0.5	7.5	even	ok
160.075	1	C10H10NO	160.076	0.9	5.5	6.5	even	ok
	2	C7H12O4	160.073	1.8	-11.2	2	odd	ok
160.076	1	C10H10NO	160.076	0.1	-0.5	6.5	even	ok
161.079	1	C7H13O4	161.081	1.8	11	1.5	even	ok
162.091	1	C10H12NO	162.091	0.8	5.1	5.5	even	ok
	2	C7H14O4	162.089	1.9	-11.4	1	odd	ok
164.106	1	C10H14NO	164.107	0.8	5.1	4.5	even	ok
	2	C7H16O4	164.104	1.8	-11.2	0	odd	ok
168.08	1	C12H10N	168.081	0.9	5.5	8.5	even	ok
	2	C9H12O3	168.078	1.8	-10.4	4	odd	ok
170.059	1	C11H8NO	170.06	1	5.8	8.5	even	ok
	2	C8H10O4	170.057	1.7	-9.9	4	odd	ok
172.075	1	C11H10NO	172.076	0.9	5.4	7.5	even	ok
	2	C8H12O4	172.073	1.8	-10.2	3	odd	ok
173.106	1	C11H13N2	173.107	1	5.9	6.5	even	ok
	2	C8H15NO3	173.105	1.7	-9.6	2	odd	ok
173.107	1	C11H13N2	173.107	0.2	-0.9	6.5	even	ok
178.085	1	C10H12NO2	178.086	1	5.6	5.5	even	ok
178.086	1	C10H12NO2	178.086	0.2	-1.3	5.5	even	ok
185.07	1	C11H9N2O	185.071	1	5.4	8.5	even	ok
	2	C8H11NO4	185.068	1.7	-9	4	odd	ok
186.078	1	C11H10N2O	186.079	1.1	5.7	8	odd	ok
	2	C8H12NO4	186.076	1.6	-8.7	3.5	even	ok
187.086	1	C11H11N2O	187.087	1	5.4	7.5	even	ok
	2	C8H13NO4	187.084	1.7	-8.9	3	odd	ok
187.087	1	C11H11N2O	187.087	0.3	-1.7	7.5	even	ok
188.09	1	C8H14NO4	188.092	1.5	8.2	2.5	even	ok
199.085	1	C12H11N2O	199.087	1.1	5.7	8.5	even	ok
	2	C9H13NO4	199.084	1.6	-7.8	4	odd	ok
199.087	1	C12H11N2O	199.087	0.4	-1.9	8.5	even	ok
201.101	1	C12H13N2O	201.102	1.2	5.9	7.5	even	ok
	2	C9H15NO4	201.1	1.5	-7.4	3	odd	ok
201.103	1	C12H13N2O	201.102	0.3	-1.7	7.5	even	ok
210.111	1	C11H16NO3	210.112	1.3	6	4.5	even	ok
210.113	1	C11H16NO3	210.112	0.3	-1.6	4.5	even	ok
213.101	1	C10H15NO4	213.1	1.4	-6.5	4	odd	ok
	2	C13H13N2O	213.102	1.3	6.1	8.5	even	ok
213.103	1	C13H13N2O	213.102	0.4	-1.7	8.5	even	ok
237.102	1	C15H13N2O	237.102	0	0.1	10.5	even	ok
239.118	1	C15H15N2O	239.118	0.3	1.3	9.5	even	ok
241.133	1	C15H17N2O	241.134	0.6	2.6	8.5	even	ok
251.117	1	C16H15N2O	251.118	0.5	2.1	10.5	even	ok
253.133	1	C16H17N2O	253.134	0.1	0.3	9.5	even	ok
263.118	1	C17H15N2O	263.118	0.1	0.2	11.5	even	ok
263.154	1	C18H19N2	263.154	0.3	1	10.5	even	ok
265.097	1	C16H13N2O2	265.097	0.4	1.5	11.5	even	ok
265.133	1	C17H17N2O	265.134	0.4	1.3	10.5	even	ok
267.112	1	C16H15N2O2	267.113	0.4	1.5	10.5	even	ok
267.149	1	C17H19N2O	267.149	0.4	1.5	9.5	even	ok
269.092	1	C15H13N2O3	269.092	0.4	1.4	10.5	even	ok
279.076	1	C16H11N2O3	279.076	0.3	1.2	12.5	even	ok
281.092	1	C16H13N2O3	281.092	0.1	0.5	11.5	even	ok
281.165	1	C18H21N2O	281.165	0	-0.1	9.5	even	ok
289.133	1	C19H17N2O	289.134	0.2	0.6	12.5	even	ok
291.149	1	C19H19N2O	291.149	0.1	0.2	11.5	even	ok
307.144	1	C19H19N2O2	307.144	0.2	0.6	11.5	even	ok
309.16	1	C19H21N2O2	309.16	0.1	0.2	10.5	even	ok
319.144	1	C20H19N2O2	319.144	0.1	0.3	12.5	even	ok
335.139	1	C20H19N2O3	335.139	0.1	0.2	12.5	even	ok
337.155	1	C20H21N2O3	337.155	0	0	11.5	even	ok
367.165	1	C21H23N2O4	367.165	0.3	0.9	11.5	even	ok
369.181	1	C21H25N2O4	369.181	0.1	0.2	10.5	even	ok

## Sheet: 8 isoformosanine
Meas. m/z	#	Ion Formula	m/z	|err| [mDa]	err [ppm]	rdb	e- Conf	N-Rule
115.054	1	C9H7	115.054	0.4	3.7	6.5	even	ok
115.054	1	C9H7	115.054	0	0.3	6.5	even	ok
117.057	1	C8H7N	117.057	0.4	3.7	6	odd	ok
118.065	1	C8H8N	118.065	0.5	4	5.5	even	ok
124.039	1	C6H6NO2	124.039	0.5	3.9	4.5	even	ok
130.065	1	C9H8N	130.065	0.5	3.7	6.5	even	ok
132.044	1	C16H12N2O2	132.044	0.5	4.1	12	even	ok
132.045	1	C8H6NO	132.044	0.2	-1.3	6.5	even	ok
132.08	1	C9H10N	132.081	0.5	4.1	5.5	even	ok
132.081	1	C9H10N	132.081	0.2	-1.2	5.5	even	ok
132.548	1	C16H13N2O2	132.548	0.1	-0.7	11.5	odd	ok
	2	C21H13	132.55	1.9	14.5	15.5	odd	ok
139.038	1	C7H7O3	139.039	0.5	3.6	4.5	even	ok
140.049	1	C20H12N2	140.049	0.6	4.3	16	even	ok
	2	C17H14NO3	140.048	0.7	-5.3	11.5	odd	ok
140.546	1	C16H13N2O3	140.546	0.1	-0.7	11.5	odd	ok
	2	C21H13O	140.548	1.9	13.6	15.5	odd	ok
142.065	1	C10H8N	142.065	0.6	4	7.5	even	ok
142.065	1	C10H8N	142.065	0.3	-2	7.5	even	ok
144.044	1	C9H6NO	144.044	0.5	3.5	7.5	even	ok
150.091	1	C9H12NO	150.091	0.7	4.5	4.5	even	ok
	2	C6H14O4	150.089	2	-13.3	0	odd	ok
158.059	1	C10H8NO	158.06	0.8	5.1	7.5	even	ok
	2	C7H10O4	158.057	1.9	-11.8	3	odd	ok
158.06	1	C10H8NO	158.06	0	-0.1	7.5	even	ok
159.067	1	C10H9NO	159.068	0.8	4.9	7	odd	ok
	2	C7H11O4	159.065	1.9	-11.9	2.5	even	ok
159.091	1	C10H11N2	159.092	0.7	4.6	6.5	even	ok
	2	C7H13NO3	159.089	1.9	-12.2	2	odd	ok
160.075	1	C10H10NO	160.076	0.9	5.3	6.5	even	ok
	2	C7H12O4	160.073	1.8	-11.4	2	odd	ok
160.076	1	C10H10NO	160.076	0.1	-0.5	6.5	even	ok
161.079	1	C7H13O4	161.081	1.7	10.4	1.5	even	ok
167.059	1	C11H7N2	167.06	1	5.9	9.5	even	ok
	2	C8H9NO3	167.058	1.7	-10.2	5	odd	ok
168.08	1	C12H10N	168.081	0.9	5.5	8.5	even	ok
	2	C9H12O3	168.078	1.8	-10.5	4	odd	ok
169.075	1	C11H9N2	169.076	1	5.8	8.5	even	ok
	2	C8H11NO3	169.073	1.7	-10.1	4	odd	ok
169.076	1	C11H9N2	169.076	0.1	-0.9	8.5	even	ok
170.059	1	C11H8NO	170.06	1	5.6	8.5	even	ok
	2	C8H10O4	170.057	1.7	-10.1	4	odd	ok
170.06	1	C11H8NO	170.06	0.2	-1.2	8.5	even	ok
172.075	1	C11H10NO	172.076	1	5.7	7.5	even	ok
	2	C8H12O4	172.073	1.7	-9.9	3	odd	ok
172.076	1	C11H10NO	172.076	0.2	-0.9	7.5	even	ok
173.07	1	C10H9N2O	173.071	1	5.9	7.5	even	ok
	2	C7H11NO4	173.068	1.7	-9.6	3	odd	ok
173.071	1	C10H9N2O	173.071	0.1	-0.9	7.5	even	ok
173.106	1	C11H13N2	173.107	1	5.8	6.5	even	ok
	2	C8H15NO3	173.105	1.7	-9.6	2	odd	ok
173.107	1	C11H13N2	173.107	0	0.1	6.5	even	ok
178.085	1	C10H12NO2	178.086	1	5.5	5.5	even	ok
178.087	1	C10H12NO2	178.086	0.3	-1.5	5.5	even	ok
184.075	1	C9H12O4	184.073	1.7	-9.2	4	odd	ok
	2	C12H10NO	184.076	1	5.4	8.5	even	ok
185.07	1	C11H9N2O	185.071	1	5.6	8.5	even	ok
	2	C8H11NO4	185.068	1.6	-8.8	4	odd	ok
185.071	1	C11H9N2O	185.071	0.3	-1.4	8.5	even	ok
187.086	1	C11H11N2O	187.087	1.1	5.7	7.5	even	ok
	2	C8H13NO4	187.084	1.6	-8.7	3	odd	ok
187.087	1	C11H11N2O	187.087	0.3	-1.6	7.5	even	ok
197.07	1	C12H9N2O	197.071	1.2	6.1	9.5	even	ok
	2	C9H11NO4	197.068	1.5	-7.5	5	odd	ok
199.085	1	C12H11N2O	199.087	1.2	6.1	8.5	even	ok
	2	C9H13NO4	199.084	1.5	-7.3	4	odd	ok
199.087	1	C12H11N2O	199.087	0.3	-1.5	8.5	even	ok
201.101	1	C9H15NO4	201.1	1.4	-7.1	3	odd	ok
	2	C12H13N2O	201.102	1.3	6.2	7.5	even	ok
201.103	1	C12H13N2O	201.102	0.3	-1.4	7.5	even	ok
201.104	1	C12H13N2O	201.102	1.8	-8.9	7.5	even	ok
204.081	1	C15H10N	204.081	0.2	-0.9	11.5	even	ok
206.097	1	C15H12N	206.096	0.2	-1.1	10.5	even	ok
208.074	1	C11H12O4	208.073	1.3	-6.2	6	odd	ok
	2	C14H10NO	208.076	1.4	6.7	10.5	even	ok
208.076	1	C14H10NO	208.076	0.2	-1.1	10.5	even	ok
210.09	1	C14H12NO	210.091	1.2	5.9	9.5	even	ok
	2	C11H14O4	210.089	1.4	-6.9	5	odd	ok
210.092	1	C14H12NO	210.091	0.3	-1.4	9.5	even	ok
211.085	1	C13H11N2O	211.087	1.2	5.8	9.5	even	ok
	2	C10H13NO4	211.084	1.5	-6.9	5	odd	ok
211.087	1	C13H11N2O	211.087	0.3	-1.4	9.5	even	ok
213.101	1	C13H13N2O	213.102	1.3	5.9	8.5	even	ok
	2	C10H15NO4	213.1	1.4	-6.7	4	odd	ok
213.103	1	C13H13N2O	213.102	0.4	-1.8	8.5	even	ok
219.09	1	C12H13NO3	219.089	1.3	-5.9	7	odd	ok
	2	C15H11N2	219.092	1.4	6.3	11.5	even	ok
219.092	1	C15H11N2	219.092	0.1	-0.4	11.5	even	ok
220.074	1	C15H10NO	220.076	1.2	5.5	11.5	even	ok
	2	C12H12O4	220.073	1.5	-6.7	7	odd	ok
221.106	1	C15H13N2	221.107	1.2	5.6	10.5	even	ok
	2	C12H15NO3	221.105	1.5	-6.6	6	odd	ok
221.108	1	C15H13N2	221.107	0.3	-1.4	10.5	even	ok
223.085	1	C14H11N2O	223.087	1.3	5.8	10.5	even	ok
	2	C11H13NO4	223.084	1.4	-6.2	6	odd	ok
223.087	1	C14H11N2O	223.087	0.2	-0.9	10.5	even	ok
235.086	1	C15H11N2O	235.087	0.7	3	11.5	even	ok
	2	C12H13NO4	235.084	2	-8.4	7	odd	ok
236.07	1	C15H10NO2	236.071	0.8	3.3	11.5	even	ok
237.065	1	C14H9N2O2	237.066	0.5	2	11.5	even	ok
237.102	1	C15H13N2O	237.102	0.3	1.1	10.5	even	ok
238.05	1	C14H8NO3	238.05	0.3	1.3	11.5	even	ok
238.086	1	C15H12NO2	238.086	0.1	0.3	10.5	even	ok
239.117	1	C15H15N2O	239.118	0.8	3.5	9.5	even	ok
	2	C12H17NO4	239.115	1.9	-7.8	5	odd	ok
241.133	1	C15H17N2O	241.134	0.5	1.9	8.5	even	ok
251.081	1	C15H11N2O2	251.082	0.5	1.9	11.5	even	ok
251.117	1	C16H15N2O	251.118	0.5	1.9	10.5	even	ok
253.097	1	C15H13N2O2	253.097	0.4	1.7	10.5	even	ok
253.133	1	C16H17N2O	253.134	0.1	0.5	9.5	even	ok
263.081	1	C16H11N2O2	263.082	0.4	1.7	12.5	even	ok
263.117	1	C17H15N2O	263.118	0.5	1.8	11.5	even	ok
265.097	1	C16H13N2O2	265.097	0.3	1	11.5	even	ok
265.133	1	C17H17N2O	265.134	0.3	1.3	10.5	even	ok
267.112	1	C16H15N2O2	267.113	0.5	2	10.5	even	ok
267.149	1	C17H19N2O	267.149	0.3	1.1	9.5	even	ok
269.092	1	C15H13N2O3	269.092	0.3	1.1	10.5	even	ok
279.076	1	C16H11N2O3	279.076	0.2	0.7	12.5	even	ok
281.092	1	C16H13N2O3	281.092	0.2	0.7	11.5	even	ok
282.099	1	C16H14N2O3	282.1	0.6	2.2	11	odd	ok
283.108	1	C16H15N2O3	283.108	0.1	0.3	10.5	even	ok
291.149	1	C19H19N2O	291.149	0	0.1	11.5	even	ok
295.108	1	C17H15N2O3	295.108	0	0.1	11.5	even	ok
297.087	1	C16H13N2O4	297.087	0.1	0.4	11.5	even	ok
297.123	1	C17H17N2O3	297.123	0	-0.2	10.5	even	ok
307.144	1	C19H19N2O2	307.144	0.2	-0.6	11.5	even	ok
309.16	1	C19H21N2O2	309.16	0.1	0.4	10.5	even	ok
319.144	1	C20H19N2O2	319.144	0.1	0.2	12.5	even	ok
337.155	1	C20H21N2O3	337.155	0	0.1	11.5	even	ok
367.165	1	C21H23N2O4	367.165	0.2	-0.6	11.5	even	ok
369.181	1	C21H25N2O4	369.181	0.1	0.3	10.5	even	ok

## Sheet: 9 pteropodine
Meas. m/z	#	Ion Formula	m/z	|err| [mDa]	err [ppm]	rdb	e- Conf	N-Rule
106.551	1	C13H13N2O	106.551	0.1	-1.2	8.5	odd	ok
	2	C10H15NO4	106.55	1.5	-13.8	4	even	ok
108.08	1	C7H10N	108.081	0.3	2.7	3.5	even	ok
115.054	1	C9H7	115.054	0.4	3.7	6.5	even	ok
117.057	1	C8H7N	117.057	0.5	4.1	6	odd	ok
117.057	1	C8H7N	117.057	0	-0.3	6	odd	ok
118.065	1	C8H8N	118.065	0.5	4	5.5	even	ok
124.039	1	C6H6NO2	124.039	0.5	4.2	4.5	even	ok
130.065	1	C9H8N	130.065	0.5	4.1	6.5	even	ok
130.065	1	C9H8N	130.065	0.2	-1.5	6.5	even	ok
132.044	1	C8H6NO	132.044	0.5	3.8	6.5	even	ok
132.08	1	C9H10N	132.081	0.5	4.1	5.5	even	ok
132.081	1	C9H10N	132.081	0.2	-1.4	5.5	even	ok
132.548	1	C21H13	132.55	1.9	14.6	15.5	odd	ok
	2	C16H13N2O2	132.548	0.1	-0.5	11.5	odd	ok
133.068	1	C14H20NO4	133.069	0.8	6.3	5.5	odd	ok
133.574	1	C17H19N2O	133.574	0	-0.1	9.5	odd	ok
	2	C14H21NO4	133.573	1.4	-10.1	5	even	ok
139.038	1	C7H7O3	139.039	0.6	4.4	4.5	even	ok
140.049	1	C10H6N	140.049	0.6	4.5	8.5	even	ok
142.064	1	C10H8N	142.065	0.6	4.5	7.5	even	ok
142.065	1	C10H8N	142.065	0.2	-1.6	7.5	even	ok
144.08	1	C10H10N	144.081	0.6	4.2	6.5	even	ok
145.574	1	C19H19N2O	145.574	0	0.3	11.5	odd	ok
	2	C16H21NO4	145.573	1.3	-8.9	7	even	ok
158.059	1	C10H8NO	158.06	0.9	5.5	7.5	even	ok
	2	C7H10O4	158.057	1.8	-11.4	3	odd	ok
158.06	1	C10H8NO	158.06	0.1	-0.4	7.5	even	ok
159.067	1	C10H9NO	159.068	1	6.3	7	odd	ok
	2	C7H11O4	159.065	1.7	-10.5	2.5	even	ok
160.075	1	C10H10NO	160.076	0.9	5.5	6.5	even	ok
	2	C7H12O4	160.073	1.8	-11.3	2	odd	ok
160.076	1	C10H10NO	160.076	0.1	-0.6	6.5	even	ok
166.064	1	C12H8N	166.065	0.9	5.5	9.5	even	ok
	2	C9H10O3	166.062	1.8	-10.6	5	odd	ok
167.069	1	C9H11O3	167.07	0.9	5.6	4.5	even	ok
167.07	1	C9H11O3	167.07	0.1	-0.8	4.5	even	ok
167.072	1	C9H11O3	167.07	1.8	-10.9	4.5	even	ok
	2	C12H9N	167.073	0.9	5.2	9	odd	ok
167.073	1	C12H9N	167.073	0.3	-1.6	9	odd	ok
168.08	1	C21H22NO3	168.079	0.4	-2.3	11.5	odd	ok
168.081	1	C12H10N	168.081	0.1	-0.9	8.5	even	ok
168.577	1	C20H21N2O3	168.577	0.1	0.3	11.5	odd	ok
170.059	1	C11H8NO	170.06	1	6.1	8.5	even	ok
	2	C8H10O4	170.057	1.6	-9.7	4	odd	ok
170.06	1	C11H8NO	170.06	0.1	-0.4	8.5	even	ok
170.095	1	C12H12N	170.096	1	6	7.5	even	ok
	2	C9H14O3	170.094	1.7	-9.8	3	odd	ok
170.097	1	C12H12N	170.096	0.1	-0.7	7.5	even	ok
172.075	1	C11H10NO	172.076	1	6	7.5	even	ok
	2	C8H12O4	172.073	1.6	-9.5	3	odd	ok
172.076	1	C11H10NO	172.076	0.1	-0.6	7.5	even	ok
173.07	1	C10H9N2O	173.071	1	6	7.5	even	ok
	2	C7H11NO4	173.068	1.6	-9.5	3	odd	ok
173.071	1	C10H9N2O	173.071	0.1	-0.4	7.5	even	ok
173.106	1	C11H13N2	173.107	1	5.7	6.5	even	ok
	2	C8H15NO3	173.105	1.7	-9.8	2	odd	ok
173.108	1	C11H13N2	173.107	0.2	-1.1	6.5	even	ok
174.09	1	C11H12NO	174.091	1	5.7	6.5	even	ok
	2	C8H14O4	174.089	1.7	-9.6	2	odd	ok
178.085	1	C10H12NO2	178.086	1.1	6.1	5.5	even	ok
178.086	1	C10H12NO2	178.086	0.2	-0.9	5.5	even	ok
180.08	1	C13H10N	180.081	0.9	5.1	9.5	even	ok
	2	C10H12O3	180.078	1.8	-9.7	5	odd	ok
180.101	1	C10H14NO2	180.102	1	5.8	4.5	even	ok
184.063	1	C11H8N2O	184.063	0.1	-0.4	9	odd	ok
184.075	1	C12H10NO	184.076	1.1	5.8	8.5	even	ok
	2	C9H12O4	184.073	1.6	-8.8	4	odd	ok
184.076	1	C12H10NO	184.076	0.2	-1.2	8.5	even	ok
185.07	1	C11H9N2O	185.071	1.1	6	8.5	even	ok
	2	C8H11NO4	185.068	1.6	-8.5	4	odd	ok
185.071	1	C11H9N2O	185.071	0.2	-1.3	8.5	even	ok
185.082	1	C9H13O4	185.081	1.6	-8.9	3.5	even	ok
	2	C12H11NO	185.084	1	5.6	8	odd	ok
185.084	1	C12H11NO	185.084	0.3	-1.5	8	odd	ok
185.106	1	C12H13N2	185.107	1.1	5.9	7.5	even	ok
	2	C9H15NO3	185.105	1.6	-8.6	3	odd	ok
185.108	1	C12H13N2	185.107	0.2	-1.2	7.5	even	ok
186.078	1	C11H10N2O	186.079	1.1	6	8	odd	ok
	2	C8H12NO4	186.076	1.6	-8.4	3.5	even	ok
186.09	1	C12H12NO	186.091	1.1	6	7.5	even	ok
	2	C9H14O4	186.089	1.6	-8.4	3	odd	ok
186.092	1	C12H12NO	186.091	0.2	-1.2	7.5	even	ok
187.086	1	C8H13NO4	187.084	1.6	-8.6	3	odd	ok
	2	C11H11N2O	187.087	1.1	5.7	7.5	even	ok
187.087	1	C11H11N2O	187.087	0.3	-1.5	7.5	even	ok
195.091	1	C13H11N2	195.092	1.2	5.9	9.5	even	ok
	2	C10H13NO3	195.089	1.5	-7.8	5	odd	ok
195.092	1	C13H11N2	195.092	0.3	-1.3	9.5	even	ok
196.075	1	C10H12O4	196.073	1.5	-7.7	5	odd	ok
	2	C13H10NO	196.076	1.2	6	9.5	even	ok
196.076	1	C13H10NO	196.076	0.2	-1.3	9.5	even	ok
197.07	1	C12H9N2O	197.071	1.2	6.3	9.5	even	ok
	2	C9H11NO4	197.068	1.4	-7.3	5	odd	ok
197.071	1	C12H9N2O	197.071	0.3	-1.3	9.5	even	ok
198.078	1	C12H10N2O	198.079	1	5.2	9	odd	ok
	2	C9H12NO4	198.076	1.7	-8.3	4.5	even	ok
198.09	1	C13H12NO	198.091	1.1	5.5	8.5	even	ok
	2	C10H14O4	198.089	1.6	-8	4	odd	ok
199.085	1	C12H11N2O	199.087	1.2	5.9	8.5	even	ok
	2	C9H13NO4	199.084	1.5	-7.6	4	odd	ok
199.087	1	C12H11N2O	199.087	0.3	-1.7	8.5	even	ok
201.101	1	C12H13N2O	201.102	1.2	6	7.5	even	ok
201.103	1	C12H13N2O	201.102	0.3	-1.6	7.5	even	ok
201.104	1	C12H13N2O	201.102	1.8	-8.8	7.5	even	ok
207.091	1	C14H11N2	207.092	1	4.8	10.5	even	ok
	2	C11H13NO3	207.089	1.7	-8.1	6	odd	ok
208.098	1	C14H12N2	208.1	1.3	6.1	10	odd	ok
	2	C11H14NO3	208.097	1.4	-6.7	5.5	even	ok
208.1	1	C14H12N2	208.1	0.3	-1.5	10	odd	ok
209.07	1	C13H9N2O	209.071	1.2	5.9	10.5	even	ok
	2	C10H11NO4	209.068	1.5	-6.9	6	odd	ok
209.071	1	C13H9N2O	209.071	0.3	-1.2	10.5	even	ok
209.108	1	C14H13N2	209.107	0.3	-1.3	9.5	even	ok
211.085	1	C13H11N2O	211.087	1.3	6	9.5	even	ok
	2	C10H13NO4	211.084	1.4	-6.7	5	odd	ok
211.087	1	C13H11N2O	211.087	0.3	-1.4	9.5	even	ok
213.101	1	C13H13N2O	213.102	1.2	5.8	8.5	even	ok
	2	C10H15NO4	213.1	1.5	-6.8	4	odd	ok
213.102	1	C13H13N2O	213.102	0.2	-1.1	8.5	even	ok
214.106	1	C10H16NO4	214.107	1.5	7	3.5	even	ok
215.117	1	C13H15N2O	215.118	1	4.8	7.5	even	ok
	2	C10H17NO4	215.115	1.7	-7.7	3	odd	ok
218.084	1	C15H10N2	218.084	0.1	-0.6	12	odd	ok
219.092	1	C15H11N2	219.092	0.1	0.6	11.5	even	ok
220.074	1	C15H10NO	220.076	1.3	6	11.5	even	ok
	2	C12H12O4	220.073	1.4	-6.2	7	odd	ok
220.076	1	C15H10NO	220.076	0.4	-1.9	11.5	even	ok
221.106	1	C15H13N2	221.107	1.1	4.9	10.5	even	ok
	2	C12H15NO3	221.105	1.6	-7.2	6	odd	ok
223.085	1	C11H13NO4	223.084	1.1	-4.9	6	odd	ok
	2	C14H11N2O	223.087	1.6	7.1	10.5	even	ok
225.101	1	C11H15NO4	225.1	1.3	-5.6	5	odd	ok
	2	C14H13N2O	225.102	1.4	6.3	9.5	even	ok
225.103	1	C14H13N2O	225.102	0.4	-1.8	9.5	even	ok
235.085	1	C15H11N2O	235.087	1.3	5.5	11.5	even	ok
	2	C12H13NO4	235.084	1.4	-5.9	7	odd	ok
235.087	1	C15H11N2O	235.087	0.2	-0.8	11.5	even	ok
236.07	1	C15H10NO2	236.071	0.9	3.6	11.5	even	ok
236.094	1	C15H12N2O	236.094	0.2	0.9	11	odd	ok
237.065	1	C14H9N2O2	237.066	1	4.2	11.5	even	ok
237.102	1	C15H13N2O	237.102	0.4	1.6	10.5	even	ok
237.138	1	C16H17N2	237.139	0.4	1.9	9.5	even	ok
239.118	1	C15H15N2O	239.118	0.3	1.2	9.5	even	ok
241.133	1	C15H17N2O	241.134	0.3	1.1	8.5	even	ok
247.086	1	C16H11N2O	247.087	0.2	0.7	12.5	even	ok
249.102	1	C16H13N2O	249.102	0.6	2.3	11.5	even	ok
249.138	1	C17H17N2	249.139	0.3	1.3	10.5	even	ok
250.11	1	C16H14N2O	250.11	0.3	1.2	11	odd	ok
251.117	1	C16H15N2O	251.118	0.7	2.6	10.5	even	ok
253.097	1	C15H13N2O2	253.097	0.4	1.5	10.5	even	ok
253.133	1	C16H17N2O	253.134	0.6	2.5	9.5	even	ok
255.113	1	C15H15N2O2	255.113	0.1	-0.5	9.5	even	ok
263.081	1	C16H11N2O2	263.082	0.2	0.6	12.5	even	ok
263.118	1	C17H15N2O	263.118	0.1	0.4	11.5	even	ok
263.154	1	C18H19N2	263.154	0.3	1	10.5	even	ok
265.097	1	C16H13N2O2	265.097	0.3	1	11.5	even	ok
265.133	1	C17H17N2O	265.134	0.2	0.9	10.5	even	ok
267.101	1	C17H15O3	267.102	0.5	2	10.5	even	ok
267.113	1	C16H15N2O2	267.113	0	-0.1	10.5	even	ok
267.149	1	C17H19N2O	267.149	0.2	0.7	9.5	even	ok
273.137	1	C16H19NO3	273.136	0.6	-2.1	8	odd	ok
275.115	1	C15H17NO4	275.115	0.1	-0.5	8	odd	ok
275.118	1	C18H15N2O	275.118	0.2	-0.8	12.5	even	ok
279.076	1	C16H11N2O3	279.076	0	0.1	12.5	even	ok
279.113	1	C17H15N2O2	279.113	0.2	-0.8	11.5	even	ok
279.146	1	C15H21NO4	279.147	0	0.1	6	odd	ok
279.149	1	C18H19N2O	279.149	0.3	-1.1	10.5	even	ok
281.092	1	C16H13N2O3	281.092	0.1	-0.5	11.5	even	ok
281.162	1	C15H23NO4	281.162	0.1	0.4	5	odd	ok
281.165	1	C18H21N2O	281.165	0.1	0.2	9.5	even	ok
282.093	1	C20H12NO	282.091	1.4	-5	15.5	even	ok
282.1	1	C16H14N2O3	282.1	0	-0.1	11	odd	ok
283.108	1	C16H15N2O3	283.108	0.1	-0.5	10.5	even	ok
289.13	1	C16H19NO4	289.131	0.4	1.3	8	odd	ok
289.133	1	C19H17N2O	289.134	0.1	0.4	12.5	even	ok
291.146	1	C16H21NO4	291.147	0.1	0.4	7	odd	ok
291.15	1	C19H19N2O	291.149	0.4	-1.3	11.5	even	ok
293.129	1	C18H17N2O2	293.128	0.3	-0.9	11.5	even	ok
297.087	1	C16H13N2O4	297.087	0.1	0.4	11.5	even	ok
297.123	1	C17H17N2O3	297.123	0.2	0.8	10.5	even	ok
301.131	1	C17H19NO4	301.131	0.2	-0.6	9	odd	ok
301.134	1	C20H17N2O	301.134	0.4	-1.2	13.5	even	ok
303.113	1	C19H15N2O2	303.113	0.3	-0.8	13.5	even	ok
307.144	1	C19H19N2O2	307.144	0	-0.2	11.5	even	ok
309.16	1	C19H21N2O2	309.16	0.2	-0.5	10.5	even	ok
319.144	1	C20H19N2O2	319.144	0	-0.1	12.5	even	ok
323.176	1	C20H23N2O2	323.175	0.3	-0.9	10.5	even	ok
325.155	1	C19H21N2O3	325.155	0.1	-0.2	10.5	even	ok
335.139	1	C20H19N2O3	335.139	0.1	0.4	12.5	even	ok
337.155	1	C20H21N2O3	337.155	0	0	11.5	even	ok
339.157	1	C21H23O4	339.159	1.6	4.8	10.5	even	ok
341.186	1	C20H25N2O3	341.186	0.4	-1.3	9.5	even	ok
367.165	1	C21H23N2O4	367.165	0.5	1.5	11.5	even	ok
369.181	1	C21H25N2O4	369.181	0.2	0.4	10.5	even	ok

## Sheet: 10 isopteropodine
Meas. m/z	#	Ion Formula	m/z	|err| [mDa]	err [ppm]	rdb	e- Conf	N-Rule
108.08	1	C7H10N	108.081	0.3	3	3.5	even	ok
115.054	1	C9H7	115.054	0.4	3.7	6.5	even	ok
130.065	1	C9H8N	130.065	0.5	3.8	6.5	even	ok
130.065	1	C9H8N	130.065	0.1	-1.1	6.5	even	ok
132.044	1	C16H12N2O2	132.044	0.5	3.6	12	even	ok
132.08	1	C9H10N	132.081	0.5	3.9	5.5	even	ok
132.081	1	C9H10N	132.081	0.2	-1.5	5.5	even	ok
132.548	1	C16H13N2O2	132.548	0.1	-0.7	11.5	odd	ok
	2	C21H13	132.55	1.9	14.5	15.5	odd	ok
140.049	1	C10H6N	140.049	0.4	3.1	8.5	even	ok
142.065	1	C10H8N	142.065	0.6	4	7.5	even	ok
144.08	1	C10H10N	144.081	0.5	3.7	6.5	even	ok
158.059	1	C10H8NO	158.06	0.8	5.4	7.5	even	ok
	2	C7H10O4	158.057	1.8	-11.6	3	odd	ok
158.06	1	C10H8NO	158.06	0.1	-0.6	7.5	even	ok
159.067	1	C10H9NO	159.068	0.8	4.8	7	odd	ok
	2	C7H11O4	159.065	1.9	-12.1	2.5	even	ok
160.075	1	C10H10NO	160.076	0.9	5.4	6.5	even	ok
	2	C7H12O4	160.073	1.8	-11.3	2	odd	ok
160.076	1	C10H10NO	160.076	0.1	-0.6	6.5	even	ok
164.07	1	C9H10NO2	164.071	0.8	5.1	5.5	even	ok
168.08	1	C12H10N	168.081	0.9	5.3	8.5	even	ok
	2	C9H12O3	168.078	1.8	-10.7	4	odd	ok
170.059	1	C11H8NO	170.06	0.9	5.4	8.5	even	ok
	2	C8H10O4	170.057	1.8	-10.4	4	odd	ok
172.075	1	C11H10NO	172.076	0.9	5.4	7.5	even	ok
	2	C8H12O4	172.073	1.7	-10.1	3	odd	ok
172.076	1	C11H10NO	172.076	0.2	-1.4	7.5	even	ok
173.07	1	C10H9N2O	173.071	1	5.6	7.5	even	ok
	2	C7H11NO4	173.068	1.7	-9.9	3	odd	ok
173.071	1	C10H9N2O	173.071	0.2	-1.4	7.5	even	ok
173.106	1	C8H15NO3	173.105	1.7	-9.9	2	odd	ok
	2	C11H13N2	173.107	1	5.6	6.5	even	ok
173.108	1	C11H13N2	173.107	0.2	-1.4	6.5	even	ok
178.085	1	C10H12NO2	178.086	1	5.5	5.5	even	ok
180.08	1	C13H10N	180.081	0.9	5.1	9.5	even	ok
	2	C10H12O3	180.078	1.8	-9.8	5	odd	ok
181.075	1	C12H9N2	181.076	0.9	5.1	9.5	even	ok
	2	C9H11NO3	181.073	1.8	-9.7	5	odd	ok
184.075	1	C9H12O4	184.073	1.8	-9.7	4	odd	ok
	2	C12H10NO	184.076	0.9	4.9	8.5	even	ok
185.07	1	C11H9N2O	185.071	1	5.7	8.5	even	ok
	2	C8H11NO4	185.068	1.6	-8.8	4	odd	ok
185.071	1	C11H9N2O	185.071	0.3	-1.5	8.5	even	ok
186.078	1	C11H10N2O	186.079	1	5.5	8	odd	ok
	2	C8H12NO4	186.076	1.7	-8.9	3.5	even	ok
186.079	1	C11H10N2O	186.079	0.3	-1.8	8	odd	ok
187.086	1	C11H11N2O	187.087	1	5.3	7.5	even	ok
	2	C8H13NO4	187.084	1.7	-9	3	odd	ok
187.087	1	C11H11N2O	187.087	0.4	-1.9	7.5	even	ok
197.07	1	C12H9N2O	197.071	1.1	5.4	9.5	even	ok
	2	C9H11NO4	197.068	1.6	-8.2	5	odd	ok
199.085	1	C12H11N2O	199.087	1.1	5.7	8.5	even	ok
	2	C9H13NO4	199.084	1.5	-7.7	4	odd	ok
199.087	1	C12H11N2O	199.087	0.4	-1.8	8.5	even	ok
201.101	1	C12H13N2O	201.102	1.2	5.8	7.5	even	ok
	2	C9H15NO4	201.1	1.5	-7.5	3	odd	ok
201.103	1	C12H13N2O	201.102	0.3	-1.7	7.5	even	ok
202.106	1	C9H16NO4	202.107	1.5	7.2	2.5	even	ok
207.091	1	C14H11N2	207.092	1.2	5.7	10.5	even	ok
	2	C11H13NO3	207.089	1.5	-7.3	6	odd	ok
208.1	1	C14H12N2	208.1	0.4	-1.8	10	odd	ok
209.106	1	C11H15NO3	209.105	1.3	-6.3	5	odd	ok
	2	C14H13N2	209.107	1.4	6.5	9.5	even	ok
209.108	1	C14H13N2	209.107	0.3	-1.3	9.5	even	ok
211.085	1	C13H11N2O	211.087	1.3	6.2	9.5	even	ok
	2	C10H13NO4	211.084	1.4	-6.5	5	odd	ok
211.087	1	C13H11N2O	211.087	0.2	-1	9.5	even	ok
213.101	1	C13H13N2O	213.102	1.3	6.2	8.5	even	ok
	2	C10H15NO4	213.1	1.4	-6.4	4	odd	ok
213.103	1	C13H13N2O	213.102	0.4	-1.8	8.5	even	ok
219.09	1	C12H13NO3	219.089	1.2	-5.4	7	odd	ok
	2	C15H11N2	219.092	1.5	6.9	11.5	even	ok
219.092	1	C15H11N2	219.092	0.4	-2	11.5	even	ok
220.076	1	C15H10NO	220.076	0.2	-0.8	11.5	even	ok
221.107	1	C15H13N2	221.107	0.1	-0.6	10.5	even	ok
223.085	1	C14H11N2O	223.087	1.2	5.6	10.5	even	ok
	2	C11H13NO4	223.084	1.4	-6.4	6	odd	ok
225.101	1	C11H15NO4	225.1	1.1	-4.8	5	odd	ok
	2	C14H13N2O	225.102	1.6	7.1	9.5	even	ok
225.102	1	C14H13N2O	225.102	0.2	-1.1	9.5	even	ok
235.086	1	C15H11N2O	235.087	0.6	2.7	11.5	even	ok
237.102	1	C15H13N2O	237.102	0.6	2.6	10.5	even	ok
237.138	1	C16H17N2	237.139	0.3	1.2	9.5	even	ok
239.117	1	C15H15N2O	239.118	0.5	1.9	9.5	even	ok
241.133	1	C15H17N2O	241.134	0.7	2.8	8.5	even	ok
	2	C12H19NO4	241.131	2	-8.3	4	odd	ok
247.086	1	C16H11N2O	247.087	0.4	1.8	12.5	even	ok
250.11	1	C16H14N2O	250.11	0.5	2.1	11	odd	ok
251.118	1	C16H15N2O	251.118	0.1	0.3	10.5	even	ok
253.097	1	C15H13N2O2	253.097	0.2	0.8	10.5	even	ok
253.133	1	C16H17N2O	253.134	0.7	2.7	9.5	even	ok
	2	C13H19NO4	253.131	2	-7.9	5	odd	ok
263.117	1	C17H15N2O	263.118	0.5	1.9	11.5	even	ok
265.097	1	C16H13N2O2	265.097	0.3	1.1	11.5	even	ok
265.133	1	C17H17N2O	265.134	0.3	1.1	10.5	even	ok
267.112	1	C16H15N2O2	267.113	0.9	3.5	10.5	even	ok
267.113	1	C16H15N2O2	267.113	0	-0.1	10.5	even	ok
267.149	1	C17H19N2O	267.149	0.3	1.1	9.5	even	ok
275.118	1	C18H15N2O	275.118	0.1	0.3	12.5	even	ok
277.097	1	C17H13N2O2	277.097	0.2	-0.6	12.5	even	ok
277.133	1	C18H17N2O	277.134	0.2	0.7	11.5	even	ok
279.076	1	C16H11N2O3	279.076	0.1	-0.3	12.5	even	ok
279.113	1	C17H15N2O2	279.113	0.2	0.8	11.5	even	ok
279.149	1	C18H19N2O	279.149	0.1	0.5	10.5	even	ok
281.092	1	C16H13N2O3	281.092	0.1	0.3	11.5	even	ok
281.164	1	C18H21N2O	281.165	1	3.5	9.5	even	ok
	2	C15H23NO4	281.162	1.7	-6	5	odd	ok
283.108	1	C16H15N2O3	283.108	0	0.1	10.5	even	ok
289.134	1	C19H17N2O	289.134	0.2	-0.6	12.5	even	ok
291.113	1	C18H15N2O2	291.113	0.1	0.3	12.5	even	ok
291.149	1	C19H19N2O	291.149	0	-0.2	11.5	even	ok
293.128	1	C18H17N2O2	293.128	0.1	0.2	11.5	even	ok
295.108	1	C17H15N2O3	295.108	0.2	-0.6	11.5	even	ok
297.087	1	C16H13N2O4	297.087	0.2	0.6	11.5	even	ok
307.144	1	C19H19N2O2	307.144	0	-0.1	11.5	even	ok
309.16	1	C19H21N2O2	309.16	0.2	0.5	10.5	even	ok
319.144	1	C20H19N2O2	319.144	0.1	-0.3	12.5	even	ok
323.139	1	C19H19N2O3	323.139	0	0.1	11.5	even	ok
325.155	1	C19H21N2O3	325.155	0	0.1	10.5	even	ok
337.155	1	C20H21N2O3	337.155	0.1	-0.2	11.5	even	ok
339.17	1	C20H23N2O3	339.17	0.1	0.2	10.5	even	ok
341.186	1	C20H25N2O3	341.186	0.3	-0.8	9.5	even	ok
369.181	1	C21H25N2O4	369.181	0.1	0.2	10.5	even	ok

## Sheet: 11 rhynchophylline
Meas. m/z	#	Ion Formula	m/z	|err| [mDa]	err [ppm]	rdb	e- Conf	N-Rule
110.096	1	C7H12N	110.096	0.4	3.8	2.5	even	ok
117.057	1	C8H7N	117.057	0.4	3.7	6	odd	ok
132.044	1	C8H6NO	132.044	0.5	3.8	6.5	even	ok
132.08	1	C9H10N	132.081	0.5	4.1	5.5	even	ok
142.064	1	C10H8N	142.065	0.6	4.5	7.5	even	ok
144.08	1	C10H10N	144.081	0.7	4.6	6.5	even	ok
	2	C7H12O3	144.078	2	-14	2	odd	ok
146.015	1	C12H2	146.015	0.4	-2.7	12	odd	ok
158.059	1	C10H8NO	158.06	0.9	5.7	7.5	even	ok
	2	C7H10O4	158.057	1.8	-11.2	3	odd	ok
158.06	1	C10H8NO	158.06	0	-0.3	7.5	even	ok
160.075	1	C10H10NO	160.076	0.9	5.6	6.5	even	ok
	2	C7H12O4	160.073	1.8	-11.1	2	odd	ok
160.076	1	C10H10NO	160.076	0.1	-0.6	6.5	even	ok
166.085	1	C9H12NO2	166.086	1	5.9	4.5	even	ok
166.086	1	C9H12NO2	166.086	0.1	-0.4	4.5	even	ok
168.081	1	C12H10N	168.081	0	0	8.5	even	ok
168.101	1	C9H14NO2	168.102	0.9	5.3	3.5	even	ok
170.095	1	C12H12N	170.096	1	6	7.5	even	ok
	2	C9H14O3	170.094	1.7	-9.8	3	odd	ok
170.096	1	C12H12N	170.096	0.1	-0.4	7.5	even	ok
171.101	1	C9H15O3	171.102	1	5.9	2.5	even	ok
171.102	1	C9H15O3	171.102	0.1	-0.6	2.5	even	ok
172.075	1	C11H10NO	172.076	0.9	5.5	7.5	even	ok
	2	C8H12O4	172.073	1.7	-10.1	3	odd	ok
187.086	1	C11H11N2O	187.087	1	5.3	7.5	even	ok
	2	C8H13NO4	187.084	1.7	-9	3	odd	ok
187.087	1	C11H11N2O	187.087	0.3	-1.8	7.5	even	ok
194.116	1	C11H16NO2	194.118	1.2	6	4.5	even	ok
194.118	1	C11H16NO2	194.118	0.3	-1.4	4.5	even	ok
198.09	1	C13H12NO	198.091	1.1	5.7	8.5	even	ok
	2	C10H14O4	198.089	1.6	-7.9	4	odd	ok
198.092	1	C13H12NO	198.091	0.3	-1.6	8.5	even	ok
213.101	1	C13H13N2O	213.102	1.1	5	8.5	even	ok
	2	C10H15NO4	213.1	1.6	-7.6	4	odd	ok
213.102	1	C13H13N2O	213.102	0.2	-1	8.5	even	ok
215.117	1	C13H15N2O	215.118	1.1	4.9	7.5	even	ok
	2	C10H17NO4	215.115	1.6	-7.6	3	odd	ok
226.143	1	C12H20NO3	226.144	1.2	5.3	3.5	even	ok
237.101	1	C12H15NO4	237.1	1.2	-5.1	6	odd	ok
	2	C15H13N2O	237.102	1.5	6.2	10.5	even	ok
237.103	1	C15H13N2O	237.102	0.3	-1.5	10.5	even	ok
241.133	1	C15H17N2O	241.134	0.5	2.2	8.5	even	ok
250.11	1	C16H14N2O	250.11	0.3	1.2	11	odd	ok
251.118	1	C16H15N2O	251.118	0.3	1.1	10.5	even	ok
265.097	1	C16H13N2O2	265.097	0.1	0.5	11.5	even	ok
265.133	1	C17H17N2O	265.134	0.3	1.2	10.5	even	ok
267.112	1	C16H15N2O2	267.113	0.4	1.4	10.5	even	ok
267.149	1	C17H19N2O	267.149	0.3	1.2	9.5	even	ok
269.165	1	C17H21N2O	269.165	0.2	0.8	8.5	even	ok
281.128	1	C17H17N2O2	281.128	0.5	1.9	10.5	even	ok
291.149	1	C19H19N2O	291.149	0.5	1.8	11.5	even	ok
293.165	1	C19H21N2O	293.165	0.1	0.3	10.5	even	ok
321.159	1	C20H21N2O2	321.16	0.3	0.9	11.5	even	ok
353.186	1	C21H25N2O3	353.186	0.2	0.4	10.5	even	ok
383.197	1	C22H27N2O4	383.197	0	0	10.5	even	ok
385.212	1	C22H29N2O4	385.212	0.2	0.6	9.5	even	ok

## Sheet: 12 isorhynchophylline
Meas. m/z	#	Ion Formula	m/z	|err| [mDa]	err [ppm]	rdb	e- Conf	N-Rule
108.08	1	C7H10N	108.081	3.2	6094	3.5	even	ok
115.054	1	C9H7	115.054	3.2	5605.6	6.5	even	ok
118.065	1	C8H8N	118.065	3.8	5606.8	5.5	even	ok
120.567	1	C15H17N2O	120.566	-1.1	3423.5	8.5	odd	ok
	2	C12H19NO4	120.565	-12.2	3445.8	4	even	ok
124.112	1	C8H14N	124.112	4	5188.9	2.5	even	ok
130.065	1	C9H8N	130.065	3.8	4959.9	6.5	even	ok
130.065	1	C9H8N	130.065	-1.1	4957.2	6.5	even	ok
132.044	1	C8H6NO	132.044	3.7	5013.4	6.5	even	ok
132.08	1	C9H10N	132.081	3.8	4884.5	5.5	even	ok
132.567	1	C17H17N2O	132.566	-0.5	3105.8	10.5	odd	ok
	2	C14H19NO4	132.565	-10.6	3108.8	6	even	ok
134.076	1	C14H22NO4	134.077	6.2	4861	4.5	odd	ok
134.582	1	C17H21N2O	134.582	-0.2	4868.7	8.5	odd	ok
	2	C14H23NO4	134.581	-10.2	4833.8	4	even	ok
138.054	1	C7H8NO2	138.055	3.3	4659.5	4.5	even	ok
142.065	1	C10H8N	142.065	4.1	4549.7	7.5	even	ok
142.065	1	C10H8N	142.065	-2.2	4546.1	7.5	even	ok
144.08	1	C10H10N	144.081	4.6	4486.6	6.5	even	ok
158.059	1	C10H8NO	158.06	5.3	2634	7.5	even	ok
	2	C7H10O4	158.057	-11.7	2645.1	3	odd	ok
158.06	1	C10H8NO	158.06	-0.5	2630.7	7.5	even	ok
158.096	1	C11H12N	158.096	3.6	4096.3	6.5	even	ok
159.091	1	C10H11N2	159.092	4.9	4205.2	6.5	even	ok
	2	C7H13NO3	159.089	-11.9	4039.6	2	odd	ok
159.092	1	C10H11N2	159.092	-0.6	4202.1	6.5	even	ok
160.075	1	C20H20N2O2	160.076	5.2	0.5	12	even	ok
160.076	1	C10H10NO	160.076	-0.8	2596.4	6.5	even	ok
162.09	1	C10H12NO	162.091	5.8	3988.8	5.5	even	ok
	2	C7H14O4	162.089	-10.8	3968.9	1	odd	ok
162.091	1	C10H12NO	162.091	-0.4	3985.3	5.5	even	ok
168.08	1	C12H10N	168.081	5.1	3861.4	8.5	even	ok
	2	C9H12O3	168.078	-10.9	3833.9	4	odd	ok
169.075	1	C11H9N2	169.076	5.5	3832.2	8.5	even	ok
	2	C8H11NO3	169.073	-10.3	3806.7	4	odd	ok
169.076	1	C11H9N2	169.076	-0.4	3828.9	8.5	even	ok
170.059	1	C11H8NO	170.06	5.1	3808.7	8.5	even	ok
	2	C8H10O4	170.057	-10.7	3787.8	4	odd	ok
170.095	1	C12H12N	170.096	5.6	2439.1	7.5	even	ok
	2	C9H14O3	170.094	-10.2	2440.4	3	odd	ok
170.097	1	C12H12N	170.096	-1	2435.4	7.5	even	ok
172.075	1	C11H10NO	172.076	5.3	3764.4	7.5	even	ok
	2	C8H12O4	172.073	-10.2	3743.6	3	odd	ok
172.076	1	C11H10NO	172.076	-1.3	3760.7	7.5	even	ok
175.098	1	C11H13NO	175.099	5.3	3699.5	6	odd	ok
	2	C8H15O4	175.096	-10	3679	1.5	even	ok
176.106	1	C11H14NO	176.107	5.1	3678.3	5.5	even	ok
	2	C8H16O4	176.104	-10.1	3657.9	1	odd	ok
184.111	1	C13H14N	184.112	5.4	3532.8	7.5	even	ok
	2	C10H16O3	184.109	-9.1	3505.3	3	odd	ok
184.112	1	C13H14N	184.112	-1.6	3528.9	7.5	even	ok
185.07	1	C11H9N2O	185.071	4.9	3633.2	8.5	even	ok
	2	C8H11NO4	185.068	-9.6	3481	4	odd	ok
185.071	1	C11H9N2O	185.071	-2.1	1116.4	8.5	even	ok
186.078	1	C11H10N2O	186.079	5.9	3614.1	8	odd	ok
	2	C8H12NO4	186.076	-8.5	1210.4	3.5	even	ok
186.079	1	C11H10N2O	186.079	-1.2	1110.8	8	odd	ok
186.09	1	C12H12NO	186.091	5.5	3488	7.5	even	ok
	2	C9H14O4	186.089	-8.9	3466.7	3	odd	ok
186.092	1	C12H12NO	186.091	-1.1	3484.3	7.5	even	ok
187.086	1	C11H11N2O	187.087	5.5	5.4	7.5	even	ok
	2	C8H13NO4	187.084	-8.8	2230.7	3	odd	ok
187.087	1	C11H11N2O	187.087	-1.7	-0.3	7.5	even	ok
192.08	1	C14H10N	192.081	5.5	3393.2	10.5	even	ok
	2	C11H12O3	192.078	-8.5	3365	6	odd	ok
194.116	1	C11H16NO2	194.118	6	3337.6	4.5	even	ok
194.118	1	C11H16NO2	194.118	-1.8	3333.2	4.5	even	ok
196.074	1	C13H10NO	196.076	6.2	3317.5	9.5	even	ok
	2	C10H12O4	196.073	-7.5	3295.2	5	odd	ok
196.076	1	C13H10NO	196.076	-1.5	3313.2	9.5	even	ok
196.111	1	C11H16O3	196.109	-7.9	2109.4	4	odd	ok
	2	C14H14N	196.112	5.7	2112.7	8.5	even	ok
196.112	1	C14H14N	196.112	-1.7	2108.6	8.5	even	ok
197.07	1	C12H9N2O	197.071	5.7	3294.4	9.5	even	ok
	2	C9H11NO4	197.068	-7.9	3274.1	5	odd	ok
197.071	1	C12H9N2O	197.071	-2.1	3290.1	9.5	even	ok
198.09	1	C13H12NO	198.091	6	3283.8	8.5	even	ok
	2	C10H14O4	198.089	-7.5	3261.6	4	odd	ok
198.092	1	C13H12NO	198.091	-1.4	3279.6	8.5	even	ok
199.085	1	C12H11N2O	199.087	5.6	2087.1	8.5	even	ok
199.087	1	C12H11N2O	199.087	-2.2	2082.8	8.5	even	ok
200.106	1	C13H14NO	200.107	5.6	3250.5	7.5	even	ok
	2	C10H16O4	200.104	-7.8	3228.6	3	odd	ok
201.101	1	C12H13N2O	201.102	5.5	3228.4	7.5	even	ok
	2	C9H15NO4	201.1	-7.8	3208.5	3	odd	ok
201.103	1	C12H13N2O	201.102	-2	3224.2	7.5	even	ok
208.098	1	C14H12N2	208.1	5.4	3131.5	10	odd	ok
	2	C11H14NO3	208.097	-7.4	3106.5	5.5	even	ok
210.09	1	C14H12NO	210.091	6.3	8	9.5	even	ok
	2	C11H14O4	210.089	-6.5	-7.2	5	odd	ok
210.092	1	C14H12NO	210.091	-1.4	3.8	9.5	even	ok
211.085	1	C13H11N2O	211.087	5.4	3080.9	9.5	even	ok
	2	C10H13NO4	211.084	-7.3	3061	5	odd	ok
211.087	1	C13H11N2O	211.087	-2.4	1955.2	9.5	even	ok
212.093	1	C13H12N2O	212.094	5.8	3066.5	9	odd	ok
	2	C10H14NO4	212.092	-6.9	3046.7	4.5	even	ok
212.105	1	C14H14NO	212.107	7.2	3074	8.5	even	ok
	2	C11H16O4	212.104	-5.4	1095.1	4	odd	ok
212.107	1	C14H14NO	212.107	-0.9	3069.5	8.5	even	ok
213.101	1	C13H13N2O	213.102	6.3	1946.6	8.5	even	ok
	2	C10H15NO4	213.1	-6.3	1949.8	4	odd	ok
213.103	1	C13H13N2O	213.102	-1.6	1940.5	8.5	even	ok
213.137	1	C14H17N2	213.139	5.8	1941.8	7.5	even	ok
	2	C11H19NO3	213.136	-6.8	1940	3	odd	ok
213.139	1	C14H17N2	213.139	-1.5	1937.8	7.5	even	ok
215.117	1	C13H15N2O	215.118	5.7	3023.4	7.5	even	ok
	2	C10H17NO4	215.115	-6.8	3003.9	3	odd	ok
215.118	1	C13H15N2O	215.118	-2.5	3018.9	7.5	even	ok
221.108	1	C15H13N2	221.107	-1	2950	10.5	even	ok
223.122	1	C15H15N2	223.123	5.3	2926.9	9.5	even	ok
	2	C12H17NO3	223.12	-6.7	2903.2	5	odd	ok
223.123	1	C15H15N2	223.123	-2.3	2922.7	9.5	even	ok
225.102	1	C14H13N2O	225.102	1.4	1835.4	9.5	even	ok
226.109	1	C14H14N2O	226.11	4.9	2882	9	odd	ok
	2	C11H16NO4	226.107	-7	2861.5	4.5	even	ok
226.143	1	C12H20NO3	226.144	4.1	2870.4	3.5	even	ok
237.102	1	C15H13N2O	237.102	1.8	1744.7	10.5	even	ok
237.138	1	C16H17N2	237.139	1.5	2757.9	9.5	even	ok
238.109	1	C15H14N2O	238.11	3.4	2744.2	10	odd	ok
	2	C12H16NO4	238.107	-7.9	2729.9	5.5	even	ok
239.117	1	C15H15N2O	239.118	1.7	2731.7	9.5	even	ok
241.133	1	C15H17N2O	241.134	1.6	1.3	8.5	even	ok
242.13	1	C16H18O2	242.13	-1.1	2704.4	8	odd	ok
247.123	1	C17H15N2	247.123	0.6	2651.8	11.5	even	ok
250.109	1	C13H16NO4	250.107	-7.4	2604.8	6.5	even	ok
	2	C16H14N2O	250.11	3.3	965.1	11	odd	ok
251.118	1	C16H15N2O	251.118	-0.1	1644.2	10.5	even	ok
263.118	1	C17H15N2O	263.118	0.1	1562.8	11.5	even	ok
265.097	1	C16H13N2O2	265.097	-0.4	1559.1	11.5	even	ok
265.131	1	C14H19NO4	265.131	-1.9	1565.1	6	odd	ok
265.134	1	C17H17N2O	265.134	0	1554.9	10.5	even	ok
267.147	1	C14H21NO4	267.147	-1	-3.6	5	odd	ok
267.149	1	C17H19N2O	267.149	0.1	0	9.5	even	ok
268.147	1	C18H20O2	268.146	-2.7	2452.6	9	odd	ok
269.162	1	C14H23NO4	269.162	-0.8	1544.4	4	odd	ok
269.165	1	C17H21N2O	269.165	-0.6	1531	8.5	even	ok
275.151	1	C16H21NO3	275.152	0.9	2385	7	odd	ok
277.131	1	C15H19NO4	277.131	-1.3	1495.1	7	odd	ok
277.134	1	C18H17N2O	277.134	-0.4	1485.2	11.5	even	ok
278.141	1	C18H18N2O	278.141	-0.1	1479.1	11	odd	ok
279.146	1	C15H21NO4	279.147	0.5	2347.8	6	odd	ok
279.15	1	C18H19N2O	279.149	-1.2	2354.6	10.5	even	ok
281.093	1	C16H13N2O3	281.092	-2.4	1474.1	11.5	even	ok
281.129	1	C17H17N2O2	281.128	-1	1471.1	10.5	even	ok
287.119	1	C19H15N2O	287.118	-2.6	2293.5	13.5	even	ok
289.134	1	C19H17N2O	289.134	-0.9	2278.5	12.5	even	ok
291.146	1	C16H21NO4	291.147	0.8	1423.2	7	odd	ok
291.149	1	C19H19N2O	291.149	-1.1	1412.4	11.5	even	ok
292.157	1	C19H20N2O	292.157	1.4	-6.4	11	odd	ok
293.128	1	C18H17N2O2	293.128	0.2	2244.9	11.5	even	ok
293.165	1	C19H21N2O	293.165	-0.8	1403.1	10.5	even	ok
295.144	1	C18H19N2O2	295.144	-0.7	2229.2	10.5	even	ok
297.123	1	C17H17N2O3	297.123	0.2	2205.4	10.5	even	ok
301.133	1	C20H17N2O	301.134	1	2193.8	13.5	even	ok
303.149	1	C20H19N2O	303.149	-0.1	1355.6	12.5	even	ok
319.144	1	C20H19N2O2	319.144	-0.2	1286.6	12.5	even	ok
321.16	1	C20H21N2O2	321.16	-0.3	-0.5	11.5	even	ok
335.175	1	C21H23N2O2	335.175	0.3	1227.3	11.5	even	ok
351.171	1	C21H23N2O3	351.17	-0.5	1888.9	11.5	even	ok
353.186	1	C21H25N2O3	353.186	0.1	-0.3	10.5	even	ok
383.196	1	C22H27N2O4	383.197	0.1	1738.7	10.5	even	ok
385.212	1	C22H29N2O4	385.212	0.1	1070.7	9.5	even	ok

[truncated: 1 more sheets: 13 mitraphylline]
