# Supplementary material for: Boosting Sensitivity in Liquid Chromatography–Fourier Transform Ion Cyclotron Resonance–Tandem Mass Spectrometry for Product Ion Analysis of Monoterpene Indole Alkaloids
Source: Front Plant Sci. 2015 Dec 17;6:1127. doi: 10.3389/fpls.2015.01127 (PMC4681812; doi:10.3389/fpls.2015.01127)
Supplement: Supplementary file 1 [file Data_Sheet_1.ZIP › SupplementaryMaterials/Supplementary Dataset S5.xlsx]

## Sheet: 3 ajmalicine
Supplementary Dataset S5. Chemical assignment of product ions in the MS/MS boost analysis.
Meas. m/z	#	Ion Formula	m/z	|err| [mDa]	err [ppm]	rdb	e- Conf	N-Rule
103.054	1	C8H7	103.054	0.3	2.9	5.5	even	ok
104.048	1	C7H6N	104.049	1.3	12.3	5.5	even	ok
	2	C4H8O3	104.047	1.4	-13.5	1	odd	ok
106.065	1	C7H8N	106.065	0.3	2.9	4.5	even	ok
109.048	1	C16H12N	109.048	0	-0.4	11.5	odd	ok
	2	C13H14O3	109.047	1.4	-12.7	7	even	ok
109.552	1	C16H13N	109.552	0.1	-0.5	11	even	ok
	2	C13H15O3	109.551	1.4	-12.7	6.5	odd	ok
110.038	1	C6H6O2	110.036	1.4	-12.5	4	odd	ok
110.056	1	C16H14N	110.056	0.1	-0.5	10.5	odd	ok
	2	C13H16O3	110.054	1.4	-12.6	6	even	ok
111.045	1	C6H7O2	111.044	1.4	-12.3	3.5	even	ok
113.038	1	C9H5	113.039	0.2	1.9	7.5	even	ok
114.046	1	C9H6	114.046	0	0.1	7	odd	ok
115.054	1	C9H7	115.054	0.4	3.4	6.5	even	ok
116.049	1	C8H6N	116.049	0.4	3.3	6.5	even	ok
116.062	1	C9H8	116.062	0.4	3.2	6	odd	ok
117.057	1	C8H7N	117.057	0.4	3.3	6	odd	ok
117.069	1	C9H9	117.07	0.4	3.6	5.5	even	ok
118.065	1	C8H8N	118.065	0.4	3.7	5.5	even	ok
120.08	1	C8H10N	120.081	0.4	3.4	4.5	even	ok
122.023	1	C6H4NO2	122.024	0.4	3.6	5.5	even	ok
124.039	1	C6H6NO2	124.039	0.5	3.7	4.5	even	ok
125.038	1	C10H5	125.039	0.2	1.6	8.5	even	ok
126.046	1	C10H6	126.046	0.5	3.7	8	odd	ok
127.054	1	C10H7	127.054	0.5	3.8	7.5	even	ok
128.049	1	C9H6N	128.049	0.5	3.5	7.5	even	ok
128.062	1	C10H8	128.062	0.5	3.6	7	odd	ok
129.057	1	C9H7N	129.057	0.4	3.3	7	odd	ok
129.069	1	C10H9	129.07	0.5	3.7	6.5	even	ok
130.065	1	C9H8N	130.065	0.5	3.8	6.5	even	ok
131.049	1	C9H7O	131.049	0.5	3.9	6.5	even	ok
131.072	1	C9H9N	131.073	0.5	4	6	odd	ok
132.08	1	C9H10N	132.081	0.5	3.7	5.5	even	ok
133.064	1	C9H9O	133.065	0.5	3.5	5.5	even	ok
134.06	1	C8H8NO	134.06	0.4	3.3	5.5	even	ok
134.096	1	C9H12N	134.096	0.5	3.4	4.5	even	ok
136.075	1	C8H10NO	136.076	0.5	3.4	4.5	even	ok
139.054	1	C11H7	139.054	0.6	4.5	8.5	even	ok
139.054	1	C11H7	139.054	0.3	2.2	8.5	even	ok
140.049	1	C10H6N	140.049	0.4	3.2	8.5	even	ok
141.057	1	C10H7N	141.057	0.6	4.1	8	odd	ok
141.069	1	C11H9	141.07	0.6	4.2	7.5	even	ok
142.064	1	C10H8N	142.065	0.7	4.6	7.5	even	ok
143.072	1	C7H11O3	143.07	2	-13.9	2.5	even	ok
	2	C10H9N	143.073	0.7	4.8	7	odd	ok
143.085	1	C11H11	143.086	0.7	4.6	6.5	even	ok
144.08	1	C10H10N	144.081	0.5	3.6	6.5	even	ok
145.064	1	C10H9O	145.065	0.7	4.8	6.5	even	ok
146.059	1	C9H8NO	146.06	0.7	5.1	6.5	even	ok
147.067	1	C9H9NO	147.068	0.7	5.1	6	odd	ok
148.075	1	C9H10NO	148.076	0.8	5.3	5.5	even	ok
149.059	1	C9H9O2	149.06	0.8	5.1	5.5	even	ok
150.091	1	C9H12NO	150.091	0.8	5.3	4.5	even	ok
150.091	1	C9H12NO	150.091	0.1	0.7	4.5	even	ok
151.053	1	C12H7	151.054	0.8	5.5	9.5	even	ok
152.061	1	C12H8	152.062	0.8	5.6	9	odd	ok
152.07	1	C8H10NO2	152.071	0.8	5.5	4.5	even	ok
153.054	1	C8H9O3	153.055	0.8	5.5	4.5	even	ok
153.069	1	C12H9	153.07	0.8	5.5	8.5	even	ok
153.07	1	C12H9	153.07	0.1	-0.6	8.5	even	ok
154.064	1	C11H8N	154.065	0.8	5.5	8.5	even	ok
	2	C8H10O3	154.062	1.8	-11.9	4	odd	ok
154.065	1	C11H8N	154.065	0	0.2	8.5	even	ok
155.072	1	C11H9N	155.073	0.8	5.5	8	odd	ok
	2	C8H11O3	155.07	1.8	-11.8	3.5	even	ok
156.08	1	C11H10N	156.081	0.9	5.6	7.5	even	ok
	2	C8H12O3	156.078	1.8	-11.6	3	odd	ok
157.088	1	C11H11N	157.089	0.9	5.5	7	odd	ok
	2	C8H13O3	157.086	1.8	-11.6	2.5	even	ok
157.089	1	C11H11N	157.089	0.1	0.6	7	odd	ok
158.059	1	C10H8NO	158.06	0.9	5.6	7.5	even	ok
158.06	1	C10H8NO	158.06	0.1	-0.4	7.5	even	ok
158.096	1	C11H12N	158.096	0.9	5.7	6.5	even	ok
	2	C8H14O3	158.094	1.8	-11.3	2	odd	ok
159.1	1	C8H15O3	159.102	1.8	11.6	1.5	even	ok
160.075	1	C10H10NO	160.076	0.9	5.7	6.5	even	ok
160.076	1	C10H10NO	160.076	0.1	-0.9	6.5	even	ok
161.059	1	C10H9O2	161.06	0.9	5.8	6.5	even	ok
162.09	1	C10H12NO	162.091	0.9	5.6	5.5	even	ok
163.054	1	C13H7	163.054	0.4	2.4	10.5	even	ok
164.049	1	C12H6N	164.049	0.7	4	10.5	even	ok
164.07	1	C9H10NO2	164.071	1	6.3	5.5	even	ok
165.069	1	C13H9	165.07	0.9	5.6	9.5	even	ok
166.064	1	C12H8N	166.065	1	6	9.5	even	ok
	2	C9H10O3	166.062	1.7	-10.2	5	odd	ok
166.065	1	C12H8N	166.065	0	-0.2	9.5	even	ok
167.069	1	C9H11O3	167.07	0.8	4.8	4.5	even	ok
167.072	1	C12H9N	167.073	1	5.9	9	odd	ok
	2	C9H11O3	167.07	1.7	-10.1	4.5	even	ok
168.076	1	C9H12O3	168.078	1.6	9.5	4	odd	ok
168.08	1	C12H10N	168.081	1	5.8	8.5	even	ok
	2	C9H12O3	168.078	1.7	-10.2	4	odd	ok
168.081	1	C12H10N	168.081	0.2	-1.1	8.5	even	ok
169.088	1	C9H13O3	169.086	1.7	-10.2	3.5	even	ok
	2	C12H11N	169.089	1	5.7	8	odd	ok
169.089	1	C12H11N	169.089	0.2	-1.3	8	odd	ok
170.059	1	C11H8NO	170.06	1	5.9	8.5	even	ok
170.06	1	C11H8NO	170.06	0.1	-0.7	8.5	even	ok
170.095	1	C9H14O3	170.094	1.7	-10	3	odd	ok
	2	C12H12N	170.096	1	5.8	7.5	even	ok
170.097	1	C12H12N	170.096	0.2	-1.1	7.5	even	ok
171.091	1	C11H11N2	171.092	1	5.9	7.5	even	ok
	2	C8H13NO3	171.089	1.7	-9.7	3	odd	ok
172.075	1	C11H10NO	172.076	0.9	5.3	7.5	even	ok
172.111	1	C12H14N	172.112	1	5.8	6.5	even	ok
	2	C9H16O3	172.109	1.7	-9.7	2	odd	ok
175.062	1	C10H9NO2	175.063	0.9	5.2	7	odd	ok
176.061	1	C14H8	176.062	1.1	6.1	11	odd	ok
176.062	1	C14H8	176.062	0.1	0.6	11	odd	ok
176.07	1	C10H10NO2	176.071	1	5.7	6.5	even	ok
178.064	1	C13H8N	178.065	1	5.7	10.5	even	ok
	2	C10H10O3	178.062	1.7	-9.4	6	odd	ok
178.077	1	C14H10	178.078	1	5.8	10	odd	ok
178.078	1	C14H10	178.078	0.3	-1.4	10	odd	ok
178.085	1	C10H12NO2	178.086	1.1	6.2	5.5	even	ok
178.086	1	C10H12NO2	178.086	0.2	-1.1	5.5	even	ok
179.072	1	C13H9N	179.073	1.1	6	10	odd	ok
	2	C10H11O3	179.07	1.6	-9	5.5	even	ok
179.073	1	C13H9N	179.073	0.1	-0.3	10	odd	ok
179.084	1	C14H11	179.086	1	5.8	9.5	even	ok
179.086	1	C14H11	179.086	0.2	-1.1	9.5	even	ok
180.08	1	C13H10N	180.081	1	5.8	9.5	even	ok
	2	C10H12O3	180.078	1.6	-9.1	5	odd	ok
181.084	1	C10H13O3	181.086	1.5	8.3	4.5	even	ok
181.088	1	C10H13O3	181.086	1.6	-8.8	4.5	even	ok
	2	C13H11N	181.089	1.1	6	9	odd	ok
182.059	1	C12H8NO	182.06	1	5.7	9.5	even	ok
182.084	1	C12H10N2	182.084	0	-0.2	9	odd	ok
182.095	1	C13H12N	182.096	1.1	6	8.5	even	ok
	2	C10H14O3	182.094	1.6	-8.7	4	odd	ok
182.097	1	C13H12N	182.096	0.3	-1.5	8.5	even	ok
183.067	1	C12H9NO	183.068	1.1	5.8	9	odd	ok
183.092	1	C12H11N2	183.092	0.2	-0.9	8.5	even	ok
184.075	1	C12H10NO	184.076	1	5.7	8.5	even	ok
184.076	1	C12H10NO	184.076	0.3	-1.5	8.5	even	ok
184.098	1	C12H12N2	184.1	1.1	5.8	8	odd	ok
	2	C9H14NO3	184.097	1.6	-8.8	3.5	even	ok
184.111	1	C13H14N	184.112	1	5.7	7.5	even	ok
	2	C10H16O3	184.109	1.6	-8.9	3	odd	ok
185.106	1	C12H13N2	185.107	1.1	5.9	7.5	even	ok
	2	C9H15NO3	185.105	1.6	-8.6	3	odd	ok
185.108	1	C12H13N2	185.107	0.2	-1.3	7.5	even	ok
188.07	1	C11H10NO2	188.071	1	5.5	7.5	even	ok
189.069	1	C15H9	189.07	1	5.2	11.5	even	ok
189.07	1	C15H9	189.07	0.2	-1.2	11.5	even	ok
190.064	1	C14H8N	190.065	0.9	5	11.5	even	ok
	2	C11H10O3	190.062	1.7	-9.1	7	odd	ok
190.085	1	C11H12NO2	190.086	1.1	6	6.5	even	ok
190.087	1	C11H12NO2	190.086	0.4	-1.9	6.5	even	ok
191.072	1	C14H9N	191.073	1.1	5.9	11	odd	ok
	2	C11H11O3	191.07	1.6	-8.2	6.5	even	ok
191.073	1	C14H9N	191.073	0.3	-1.7	11	odd	ok
192.077	1	C11H12O3	192.078	1.4	7.5	6	odd	ok
192.08	1	C14H10N	192.081	1.2	6.1	10.5	even	ok
	2	C11H12O3	192.078	1.5	-7.9	6	odd	ok
192.081	1	C14H10N	192.081	0.4	-2	10.5	even	ok
193.087	1	C14H11N	193.089	1.2	6.2	10	odd	ok
	2	C11H13O3	193.086	1.5	-7.6	5.5	even	ok
193.089	1	C14H11N	193.089	0.4	-2	10	odd	ok
194.059	1	C13H8NO	194.06	1.2	6.1	10.5	even	ok
194.095	1	C14H12N	194.096	1.2	5.9	9.5	even	ok
	2	C11H14O3	194.094	1.5	-7.9	5	odd	ok
194.097	1	C14H12N	194.096	0.3	-1.5	9.5	even	ok
195.09	1	C13H11N2	195.092	1.3	6.5	9.5	even	ok
	2	C10H13NO3	195.089	1.4	-7.2	5	odd	ok
195.1	1	C11H15O3	195.102	1.4	7.3	4.5	even	ok
195.103	1	C11H15O3	195.102	1.4	-7.2	4.5	even	ok
	2	C14H13N	195.104	1.3	6.5	9	odd	ok
196.074	1	C13H10NO	196.076	1.2	6.2	9.5	even	ok
196.076	1	C13H10NO	196.076	0.4	-2	9.5	even	ok
196.111	1	C14H14N	196.112	1.2	6.1	8.5	even	ok
	2	C11H16O3	196.109	1.5	-7.6	4	odd	ok
196.112	1	C14H14N	196.112	0.4	-2	8.5	even	ok
197.082	1	C13H11NO	197.084	1.1	5.7	9	odd	ok
197.108	1	C13H13N2	197.107	0.4	-2	8.5	even	ok
198.09	1	C13H12NO	198.091	1.3	6.6	8.5	even	ok
198.127	1	C14H16N	198.128	1	5	7.5	even	ok
	2	C11H18O3	198.125	1.7	-8.6	3	odd	ok
199.122	1	C13H15N2	199.123	1.2	5.9	7.5	even	ok
	2	C10H17NO3	199.12	1.5	-7.6	3	odd	ok
199.123	1	C13H15N2	199.123	0.2	-1	7.5	even	ok
200.106	1	C13H14NO	200.107	1	5.2	7.5	even	ok
202.064	1	C15H8N	202.065	0.7	3.5	12.5	even	ok
	2	C12H10O3	202.062	2	-9.8	8	odd	ok
202.077	1	C16H10	202.078	1.2	5.9	12	odd	ok
202.078	1	C16H10	202.078	0.5	-2.6	12	odd	ok
203.072	1	C12H11O3	203.07	1.3	-6.6	7.5	even	ok
	2	C15H9N	203.073	1.3	6.6	12	odd	ok
203.072	1	C15H9N	203.073	0.6	3	12	odd	ok
203.084	1	C16H11	203.086	1.5	7.5	11.5	even	ok
203.086	1	C16H11	203.086	0.7	-3.4	11.5	even	ok
204.08	1	C15H10N	204.081	1.2	6	11.5	even	ok
	2	C12H12O3	204.078	1.5	-7.1	7	odd	ok
204.081	1	C15H10N	204.081	0.4	-2	11.5	even	ok
205.076	1	C14H9N2	205.076	0.4	-1.8	11.5	even	ok
205.085	1	C12H13O3	205.086	1.3	6.1	6.5	even	ok
205.087	1	C15H11N	205.089	1.2	6	11	odd	ok
	2	C12H13O3	205.086	1.4	-7	6.5	even	ok
205.089	1	C15H11N	205.089	0.4	-2.2	11	odd	ok
206.084	1	C14H10N2	206.084	0.4	-1.9	11	odd	ok
206.092	1	C12H14O3	206.094	1.3	6.2	6	odd	ok
206.095	1	C15H12N	206.096	1.3	6.5	10.5	even	ok
	2	C12H14O3	206.094	1.3	-6.5	6	odd	ok
206.097	1	C15H12N	206.096	0.5	-2.4	10.5	even	ok
207.066	1	C14H9NO	207.068	1.4	6.9	11	odd	ok
207.069	1	C14H9NO	207.068	0.7	-3.1	11	odd	ok
207.092	1	C14H11N2	207.092	0.5	-2.4	10.5	even	ok
207.1	1	C12H15O3	207.102	1.3	6.4	5.5	even	ok
207.103	1	C15H13N	207.104	1.3	6.2	10	odd	ok
	2	C12H15O3	207.102	1.4	-6.8	5.5	even	ok
207.105	1	C15H13N	207.104	0.4	-2.1	10	odd	ok
208.074	1	C14H10NO	208.076	1.2	6	10.5	even	ok
208.076	1	C14H10NO	208.076	0.6	-2.7	10.5	even	ok
208.095	1	C11H14NO3	208.097	1.4	6.8	5.5	even	ok
208.097	1	C11H14NO3	208.097	0.5	-2.4	5.5	even	ok
208.111	1	C15H14N	208.112	1.3	6	9.5	even	ok
	2	C12H16O3	208.109	1.4	-6.8	5	odd	ok
208.113	1	C15H14N	208.112	0.5	-2.4	9.5	even	ok
209.082	1	C14H11NO	209.084	1.3	6.4	10	odd	ok
209.084	1	C14H11NO	209.084	0.6	-2.9	10	odd	ok
209.106	1	C14H13N2	209.107	1.4	6.6	9.5	even	ok
	2	C11H15NO3	209.105	1.3	-6.2	5	odd	ok
209.116	1	C12H17O3	209.117	1.4	6.6	4.5	even	ok
210.09	1	C14H12NO	210.091	1.4	6.8	9.5	even	ok
210.092	1	C14H12NO	210.091	0.5	-2.4	9.5	even	ok
210.111	1	C11H16NO3	210.112	1.4	6.8	4.5	even	ok
210.113	1	C11H16NO3	210.112	0.4	-1.8	4.5	even	ok
210.126	1	C15H16N	210.128	1.3	6.1	8.5	even	ok
	2	C12H18O3	210.125	1.4	-6.6	4	odd	ok
215.073	1	C16H9N	215.073	0.4	-2	13	odd	ok
215.084	1	C17H11	215.086	1.5	6.9	12.5	even	ok
215.086	1	C17H11	215.086	0.5	-2.3	12.5	even	ok
216.079	1	C13H12O3	216.078	1.3	-5.8	8	odd	ok
	2	C16H10N	216.081	1.4	6.6	12.5	even	ok
216.081	1	C16H10N	216.081	0.7	-3	12.5	even	ok
217.087	1	C16H11N	217.089	1.4	6.5	12	odd	ok
	2	C13H13O3	217.086	1.3	-5.8	7.5	even	ok
217.089	1	C16H11N	217.089	0.5	-2.5	12	odd	ok
218.095	1	C13H14O3	218.094	1.2	-5.7	7	odd	ok
	2	C16H12N	218.096	1.4	6.6	11.5	even	ok
219.066	1	C15H9NO	219.068	1.5	6.6	12	odd	ok
219.09	1	C15H11N2	219.092	1.4	6.4	11.5	even	ok
	2	C12H13NO3	219.089	1.3	-5.9	7	odd	ok
219.1	1	C13H15O3	219.102	1.2	5.3	6.5	even	ok
219.103	1	C16H13N	219.104	1.4	6.6	11	odd	ok
	2	C13H15O3	219.102	1.2	-5.6	6.5	even	ok
219.105	1	C16H13N	219.104	0.6	-2.6	11	odd	ok
220.074	1	C15H10NO	220.076	1.5	6.7	11.5	even	ok
220.076	1	C15H10NO	220.076	0.6	-2.9	11.5	even	ok
220.111	1	C16H14N	220.112	1.5	6.8	10.5	even	ok
	2	C13H16O3	220.109	1.2	-5.4	6	odd	ok
220.113	1	C16H14N	220.112	0.7	-3.1	10.5	even	ok
221.071	1	C14H9N2O	221.071	0.6	-2.5	11.5	even	ok
221.082	1	C15H11NO	221.084	1.4	6.2	11	odd	ok
221.084	1	C15H11NO	221.084	0.6	-2.9	11	odd	ok
221.108	1	C15H13N2	221.107	0.5	-2.4	10.5	even	ok
221.121	1	C16H15N	221.12	0.6	-2.8	10	odd	ok
222.053	1	C14H8NO2	222.055	1.5	6.9	11.5	even	ok
222.056	1	C14H8NO2	222.055	0.6	-2.5	11.5	even	ok
222.09	1	C15H12NO	222.091	1.5	6.8	10.5	even	ok
222.092	1	C15H12NO	222.091	0.7	-3.2	10.5	even	ok
222.111	1	C12H16NO3	222.112	1.6	7.3	5.5	even	ok
222.126	1	C16H16N	222.128	1.6	7.2	9.5	even	ok
	2	C13H18O3	222.125	1.1	-4.9	5	odd	ok
222.128	1	C16H16N	222.128	0.6	-2.9	9.5	even	ok
223.087	1	C14H11N2O	223.087	0.6	-2.7	10.5	even	ok
223.097	1	C15H13NO	223.099	1.8	8	10	odd	ok
223.122	1	C12H17NO3	223.12	1.3	-5.7	5	odd	ok
	2	C15H15N2	223.123	1.4	6.3	9.5	even	ok
223.132	1	C13H19O3	223.133	1.2	5.5	4.5	even	ok
224.069	1	C14H10NO2	224.071	1.8	8.1	10.5	even	ok
224.071	1	C14H10NO2	224.071	0.8	-3.6	10.5	even	ok
224.105	1	C15H14NO	224.107	1.6	7.1	9.5	even	ok
224.108	1	C15H14NO	224.107	0.6	-2.8	9.5	even	ok
225.137	1	C12H19NO3	225.136	1.2	-5.3	4	odd	ok
	2	C15H17N2	225.139	1.5	6.6	8.5	even	ok
228.079	1	C17H10N	228.081	1.6	7	13.5	even	ok
	2	C14H12O3	228.078	1.1	-4.8	9	odd	ok
228.081	1	C17H10N	228.081	0.7	-3	13.5	even	ok
229.089	1	C17H11N	229.089	0.6	-2.5	13	odd	ok
230.095	1	C17H12N	230.096	1.7	7.3	12.5	even	ok
	2	C14H14O3	230.094	1	-4.3	8	odd	ok
230.097	1	C17H12N	230.096	0.7	-3.1	12.5	even	ok
231.09	1	C16H11N2	231.092	1.5	6.7	12.5	even	ok
	2	C13H13NO3	231.089	1.1	-4.9	8	odd	ok
231.103	1	C17H13N	231.104	1.7	7.4	12	odd	ok
	2	C14H15O3	231.102	1	-4.2	7.5	even	ok
231.105	1	C17H13N	231.104	0.8	-3.5	12	odd	ok
232.074	1	C16H10NO	232.076	1.8	7.6	12.5	even	ok
232.076	1	C16H10NO	232.076	0.7	-3.2	12.5	even	ok
232.11	1	C14H16O3	232.109	0.9	-3.8	7	odd	ok
	2	C17H14N	232.112	1.8	7.7	11.5	even	ok
232.113	1	C17H14N	232.112	0.9	-3.7	11.5	even	ok
233.082	1	C16H11NO	233.084	1.8	7.9	12	odd	ok
233.084	1	C16H11NO	233.084	0.8	-3.3	12	odd	ok
233.106	1	C13H15NO3	233.105	0.9	-3.9	7	odd	ok
	2	C16H13N2	233.107	1.8	7.6	11.5	even	ok
233.118	1	C17H15N	233.12	1.5	6.5	11	odd	ok
	2	C14H17O3	233.117	1.2	-5	6.5	even	ok
233.121	1	C17H15N	233.12	0.9	-3.8	11	odd	ok
234.09	1	C16H12NO	234.091	1.7	7.5	11.5	even	ok
234.092	1	C16H12NO	234.091	0.8	-3.3	11.5	even	ok
234.126	1	C17H16N	234.128	1.7	7.1	10.5	even	ok
	2	C14H18O3	234.125	1	-4.3	6	odd	ok
234.129	1	C17H16N	234.128	0.9	-3.8	10.5	even	ok
235.085	1	C15H11N2O	235.087	1.7	7	11.5	even	ok
236.105	1	C16H14NO	236.107	1.7	7.4	10.5	even	ok
236.108	1	C16H14NO	236.107	0.8	-3.4	10.5	even	ok
236.142	1	C17H18N	236.143	1.9	7.9	9.5	even	ok
	2	C14H20O3	236.141	0.8	-3.5	5	odd	ok
237.077	1	C15H11NO2	237.078	1.2	5	11	odd	ok
237.101	1	C15H13N2O	237.102	1.6	6.6	10.5	even	ok
237.103	1	C15H13N2O	237.102	0.8	-3.3	10.5	even	ok
237.138	1	C16H17N2	237.139	0.4	1.5	9.5	even	ok
238.085	1	C15H12NO2	238.086	1.6	6.6	10.5	even	ok
238.087	1	C15H12NO2	238.086	0.6	-2.6	10.5	even	ok
241.087	1	C18H11N	241.089	1.8	7.4	14	odd	ok
	2	C15H13O3	241.086	0.9	-3.7	9.5	even	ok
241.089	1	C18H11N	241.089	0.6	-2.6	14	odd	ok
242.095	1	C15H14O3	242.094	0.8	-3.2	9	odd	ok
	2	C18H12N	242.096	1.9	7.9	13.5	even	ok
242.097	1	C18H12N	242.096	0.8	-3.1	13.5	even	ok
243.102	1	C18H13N	243.104	1.9	7.9	13	odd	ok
	2	C15H15O3	243.102	0.8	-3.1	8.5	even	ok
243.105	1	C18H13N	243.104	0.9	-3.6	13	odd	ok
244.076	1	C17H10NO	244.076	0.6	-2.3	13.5	even	ok
244.11	1	C15H16O3	244.109	0.5	-2.2	8	odd	ok
244.113	1	C18H14N	244.112	0.9	-3.6	12.5	even	ok
245.082	1	C17H11NO	245.084	2	8.2	13	odd	ok
245.084	1	C17H11NO	245.084	0.8	-3.2	13	odd	ok
245.105	1	C14H15NO3	245.105	0.6	-2.4	8	odd	ok
246.092	1	C17H12NO	246.091	0.8	-3.4	12.5	even	ok
246.126	1	C15H18O3	246.125	0.9	-3.5	7	odd	ok
	2	C18H16N	246.128	1.8	7.4	11.5	even	ok
246.129	1	C18H16N	246.128	0.8	-3.2	11.5	even	ok
247.1	1	C17H13NO	247.099	0.6	-2.5	12	odd	ok
247.121	1	C14H17NO3	247.12	0.7	-2.9	7	odd	ok
	2	C17H15N2	247.123	2	7.9	11.5	even	ok
247.124	1	C17H15N2	247.123	0.8	-3.3	11.5	even	ok
248.071	1	C16H10NO2	248.071	0.7	-2.8	12.5	even	ok
248.093	1	C16H12N2O	248.094	1.6	6.4	12	odd	ok
248.108	1	C17H14NO	248.107	0.7	-2.8	11.5	even	ok
248.141	1	C15H20O3	248.141	0.5	-2.1	6	odd	ok
248.144	1	C18H18N	248.143	0.8	-3.1	10.5	even	ok
249.076	1	C16H11NO2	249.078	1.9	7.8	12	odd	ok
249.103	1	C16H13N2O	249.102	0.7	-3	11.5	even	ok
249.137	1	C14H19NO3	249.136	0.6	-2.4	6	odd	ok
249.139	1	C17H17N2	249.139	0.6	-2.4	10.5	even	ok
250.072	1	C15H10N2O2	250.074	1.8	7.4	12	odd	ok
250.084	1	C16H12NO2	250.086	2	7.8	11.5	even	ok
250.087	1	C16H12NO2	250.086	0.7	-2.9	11.5	even	ok
250.124	1	C17H16NO	250.123	0.9	-3.5	10.5	even	ok
251.116	1	C16H15N2O	251.118	2	8	10.5	even	ok
251.118	1	C16H15N2O	251.118	0.4	-1.8	10.5	even	ok
251.153	1	C14H21NO3	251.152	1.1	-4.3	5	odd	ok
	2	C17H19N2	251.154	1.6	6.4	9.5	even	ok
252.103	1	C16H14NO2	252.102	0.9	-3.4	10.5	even	ok
253.103	1	C20H13	253.101	1.9	-7.6	14.5	even	ok
254.095	1	C16H14O3	254.094	0.8	-3.2	10	odd	ok
	2	C19H12N	254.096	1.9	7.4	14.5	even	ok
254.117	1	C16H16NO2	254.118	0.2	0.6	9.5	even	ok
256.11	1	C19H14N	256.112	2	7.8	13.5	even	ok
	2	C16H16O3	256.109	0.7	-2.7	9	odd	ok
256.113	1	C19H14N	256.112	0.6	-2.5	13.5	even	ok
258.092	1	C18H12NO	258.091	0.2	-0.7	13.5	even	ok
258.125	1	C16H18O3	258.125	0.1	-0.6	8	odd	ok
258.129	1	C19H16N	258.128	0.8	-3.1	12.5	even	ok
259.1	1	C18H13NO	259.099	0.8	-3	13	odd	ok
259.121	1	C18H15N2	259.123	1.9	7.5	12.5	even	ok
	2	C15H17NO3	259.12	0.7	-2.8	8	odd	ok
260.108	1	C18H14NO	260.107	0.7	-2.8	12.5	even	ok
261.064	1	C16H9N2O2	261.066	1.4	5.5	13.5	even	ok
261.067	1	C16H9N2O2	261.066	0.8	-3.2	13.5	even	ok
261.116	1	C18H15NO	261.115	0.7	-2.9	12	odd	ok
261.137	1	C15H19NO3	261.136	0.9	-3.5	7	odd	ok
	2	C18H17N2	261.139	1.8	6.8	11.5	even	ok
262.087	1	C17H12NO2	262.086	0.8	-3	12.5	even	ok
262.123	1	C18H16NO	262.123	0.4	-1.7	11.5	even	ok
263.082	1	C16H11N2O2	263.082	0.8	-3.1	12.5	even	ok
264.082	1	C20H10N	264.081	1.7	-6.3	16.5	even	ok
264.139	1	C18H18NO	264.138	0.5	-2.1	10.5	even	ok
265.098	1	C16H13N2O2	265.097	0.6	-2.4	11.5	even	ok
265.168	1	C15H23NO3	265.167	0.6	-2.2	5	odd	ok
265.17	1	C18H21N2	265.17	0.4	-1.7	9.5	even	ok
266.098	1	C20H12N	266.096	1.6	-5.9	15.5	even	ok
266.116	1	C17H16NO2	266.118	2	7.4	10.5	even	ok
268.112	1	C20H14N	268.112	0.2	0.6	14.5	even	ok
271.1	1	C19H13NO	271.099	0.6	-2.3	14	odd	ok
273.103	1	C18H13N2O	273.102	0.8	-3	13.5	even	ok
273.139	1	C19H17N2	273.139	0.1	-0.5	12.5	even	ok
274.086	1	C18H12NO2	274.086	0.2	-0.6	13.5	even	ok
274.088	1	C18H12NO2	274.086	1.3	-4.8	13.5	even	ok
274.123	1	C19H16NO	274.123	0.1	-0.5	12.5	even	ok
275.093	1	C18H13NO2	275.094	1.6	5.7	13	odd	ok
275.095	1	C18H13NO2	275.094	0.6	-2.1	13	odd	ok
275.119	1	C18H15N2O	275.118	0.7	-2.5	12.5	even	ok
275.152	1	C16H21NO3	275.152	0.1	0.2	7	odd	ok
275.155	1	C19H19N2	275.154	0.7	-2.6	11.5	even	ok
276.102	1	C18H14NO2	276.102	0.4	-1.6	12.5	even	ok
276.137	1	C19H18NO	276.138	1.7	6.2	11.5	even	ok
276.139	1	C19H18NO	276.138	0.7	-2.5	11.5	even	ok
277.134	1	C18H17N2O	277.134	0.6	-2.1	11.5	even	ok
278.118	1	C18H16NO2	278.118	0.9	-3.3	11.5	even	ok
281.092	1	C16H13N2O3	281.092	0.3	-0.9	11.5	even	ok
286.123	1	C20H16NO	286.123	0.8	-2.7	13.5	even	ok
287.119	1	C19H15N2O	287.118	0.7	-2.5	13.5	even	ok
291.114	1	C18H15N2O2	291.113	0.7	-2.5	12.5	even	ok
291.148	1	C19H19N2O	291.149	1.1	3.8	11.5	even	ok
292.134	1	C19H18NO2	292.133	0.7	-2.5	11.5	even	ok
293.166	1	C19H21N2O	293.165	0.9	-3.1	10.5	even	ok
303.15	1	C20H19N2O	303.149	0.7	-2.1	12.5	even	ok
305.129	1	C19H17N2O2	305.128	0.6	-1.8	12.5	even	ok
319.145	1	C20H19N2O2	319.144	1	-3.2	12.5	even	ok
321.159	1	C20H21N2O2	321.16	0.6	1.8	11.5	even	ok
351.171	1	C21H23N2O3	351.17	0.8	-2.2	11.5	even	ok
353.187	1	C21H25N2O3	353.186	1.1	-3.1	10.5	even	ok

## Sheet: 4 catharanthine
Meas. m/z	#	Ion Formula	m/z	|err| [mDa]	err [ppm]	rdb	e- Conf	N-Rule
102.046	1	C8H6	102.046	0.1	1.4	6	odd	ok
115.054	1	C9H7	115.054	0.4	3.3	6.5	even	ok
115.054	1	C9H7	115.054	0	-0.4	6.5	even	ok
116.038	1	C7H4N2	116.037	0.7	-5.8	7	odd	ok
116.049	1	C8H6N	116.049	0.3	2.8	6.5	even	ok
116.062	1	C9H8	116.062	0.3	2.4	6	odd	ok
117.057	1	C8H7N	117.057	0.4	3.5	6	odd	ok
117.069	1	C9H9	117.07	0.4	3.3	5.5	even	ok
117.07	1	C9H9	117.07	0.2	-1.4	5.5	even	ok
126.046	1	C10H6	126.046	0.3	2.6	8	odd	ok
127.054	1	C10H7	127.054	0.5	3.7	7.5	even	ok
128.049	1	C9H6N	128.049	0.5	3.6	7.5	even	ok
128.062	1	C10H8	128.062	0.4	3.5	7	odd	ok
129.057	1	C9H7N	129.057	0.4	3.5	7	odd	ok
129.069	1	C10H9	129.07	0.4	3.2	6.5	even	ok
130.065	1	C9H8N	130.065	0.4	3.4	6.5	even	ok
131.049	1	C9H7O	131.049	0.5	3.6	6.5	even	ok
131.072	1	C9H9N	131.073	0.5	3.7	6	odd	ok
133.064	1	C9H9O	133.065	0.5	3.8	5.5	even	ok
134.096	1	C9H12N	134.096	0.4	3.3	4.5	even	ok
140.049	1	C10H6N	140.049	0.3	2.4	8.5	even	ok
141.057	1	C10H7N	141.057	0.2	1.2	8	odd	ok
142.064	1	C10H8N	142.065	0.6	4.5	7.5	even	ok
143.072	1	C10H9N	143.073	0.7	5.2	7	odd	ok
143.085	1	C11H11	143.086	0.6	4.3	6.5	even	ok
144.08	1	C10H10N	144.081	0.5	3.4	6.5	even	ok
145.064	1	C10H9O	145.065	0.7	5	6.5	even	ok
146.059	1	C9H8NO	146.06	0.8	5.1	6.5	even	ok
146.061	1	C9H8NO	146.06	0.5	-3.7	6.5	even	ok
146.096	1	C10H12N	146.096	0.8	5.2	5.5	even	ok
149.059	1	C9H9O2	149.06	0.8	5.3	5.5	even	ok
153.069	1	C12H9	153.07	0.8	5.4	8.5	even	ok
154.064	1	C11H8N	154.065	0.8	5.4	8.5	even	ok
154.065	1	C11H8N	154.065	0	0.3	8.5	even	ok
154.066	1	C11H8N	154.065	0.5	-3.4	8.5	even	ok
155.072	1	C11H9N	155.073	0.8	5.2	8	odd	ok
156.08	1	C11H10N	156.081	0.9	5.6	7.5	even	ok
156.081	1	C11H10N	156.081	0.6	-3.7	7.5	even	ok
157.075	1	C10H9N2	157.076	0.8	5.4	7.5	even	ok
157.088	1	C11H11N	157.089	0.9	5.9	7	odd	ok
158.083	1	C10H10N2	158.084	0.8	4.8	7	odd	ok
158.096	1	C11H12N	158.096	0.8	5.4	6.5	even	ok
160.075	1	C10H10NO	160.076	0.9	5.6	6.5	even	ok
160.076	1	C10H10NO	160.076	0.1	-0.6	6.5	even	ok
165.069	1	C13H9	165.07	1	5.9	9.5	even	ok
165.07	1	C13H9	165.07	0.1	-0.7	9.5	even	ok
165.09	1	C10H13O2	165.091	0.9	5.6	4.5	even	ok
165.091	1	C10H13O2	165.091	0.2	-1	4.5	even	ok
166.064	1	C12H8N	166.065	1	5.8	9.5	even	ok
166.065	1	C12H8N	166.065	0.1	-0.5	9.5	even	ok
167.072	1	C12H9N	167.073	1	5.7	9	odd	ok
167.073	1	C12H9N	167.073	0.1	-0.8	9	odd	ok
168.08	1	C12H10N	168.081	1	5.7	8.5	even	ok
168.081	1	C12H10N	168.081	0.2	-1.1	8.5	even	ok
169.075	1	C11H9N2	169.076	1	5.6	8.5	even	ok
169.088	1	C12H11N	169.089	0.9	5.1	8	odd	ok
170.059	1	C11H8NO	170.06	1	5.7	8.5	even	ok
170.06	1	C11H8NO	170.06	0.1	-0.8	8.5	even	ok
170.095	1	C12H12N	170.096	1	5.8	7.5	even	ok
170.097	1	C12H12N	170.096	0.2	-1	7.5	even	ok
171.091	1	C11H11N2	171.092	1	5.7	7.5	even	ok
171.092	1	C11H11N2	171.092	0.1	-0.8	7.5	even	ok
173.106	1	C11H13N2	173.107	1	5.8	6.5	even	ok
174.091	1	C11H12NO	174.091	0.8	4.6	6.5	even	ok
178.064	1	C13H8N	178.065	1.1	6	10.5	even	ok
178.065	1	C13H8N	178.065	0.1	-0.6	10.5	even	ok
178.077	1	C14H10	178.078	1	5.9	10	odd	ok
178.078	1	C14H10	178.078	0.1	-0.7	10	odd	ok
179.072	1	C13H9N	179.073	1.1	6.2	10	odd	ok
179.084	1	C14H11	179.086	1	5.8	9.5	even	ok
179.086	1	C14H11	179.086	0.3	-1.6	9.5	even	ok
180.08	1	C13H10N	180.081	1.1	5.8	9.5	even	ok
180.081	1	C13H10N	180.081	0.2	-0.9	9.5	even	ok
181.088	1	C13H11N	181.089	1	5.7	9	odd	ok
182.059	1	C12H8NO	182.06	1	5.6	9.5	even	ok
182.06	1	C12H8NO	182.06	0.3	-1.7	9.5	even	ok
182.095	1	C13H12N	182.096	1	5.5	8.5	even	ok
183.067	1	C12H9NO	183.068	1.1	6.2	9	odd	ok
183.068	1	C12H9NO	183.068	0.3	-1.8	9	odd	ok
184.075	1	C12H10NO	184.076	1.1	6.1	8.5	even	ok
184.076	1	C12H10NO	184.076	0.4	-2.1	8.5	even	ok
184.111	1	C13H14N	184.112	1	5.7	7.5	even	ok
188.07	1	C11H10NO2	188.071	1	5.6	7.5	even	ok
189.069	1	C15H9	189.07	0.8	4.2	11.5	even	ok
191.072	1	C14H9N	191.073	1.2	6.1	11	odd	ok
191.073	1	C14H9N	191.073	0.4	-2.1	11	odd	ok
192.08	1	C14H10N	192.081	1.1	5.9	10.5	even	ok
192.092	1	C15H12	192.093	1.2	6.4	10	odd	ok
193.087	1	C14H11N	193.089	1.2	6.1	10	odd	ok
193.089	1	C14H11N	193.089	0.4	-2.2	10	odd	ok
193.1	1	C15H13	193.101	1	5.1	9.5	even	ok
194.059	1	C13H8NO	194.06	1.2	6	10.5	even	ok
194.06	1	C13H8NO	194.06	0.3	-1.7	10.5	even	ok
194.095	1	C14H12N	194.096	1.1	5.8	9.5	even	ok
194.097	1	C14H12N	194.096	0.2	-1.2	9.5	even	ok
196.075	1	C13H10NO	196.076	1.2	5.9	9.5	even	ok
198.09	1	C13H12NO	198.091	1.3	6.3	8.5	even	ok
198.091	1	C13H12NO	198.091	0.1	-0.8	8.5	even	ok
199.061	1	C12H9NO2	199.063	1.4	6.8	9	odd	ok
202.076	1	C16H10	202.078	1.3	6.6	12	odd	ok
202.078	1	C16H10	202.078	0.5	-2.7	12	odd	ok
203.073	1	C15H9N	203.073	0.4	-2.2	12	odd	ok
203.084	1	C16H11	203.086	1.2	5.7	11.5	even	ok
203.086	1	C16H11	203.086	0.4	-1.7	11.5	even	ok
204.079	1	C15H10N	204.081	1.3	6.3	11.5	even	ok
204.081	1	C15H10N	204.081	0.4	-2.2	11.5	even	ok
205.087	1	C15H11N	205.089	1.3	6.3	11	odd	ok
205.089	1	C15H11N	205.089	0.5	-2.2	11	odd	ok
206.095	1	C15H12N	206.096	1.3	6.2	10.5	even	ok
206.097	1	C15H12N	206.096	0.4	-2.1	10.5	even	ok
207.067	1	C14H9NO	207.068	1.3	6.4	11	odd	ok
207.068	1	C14H9NO	207.068	0.5	-2.3	11	odd	ok
207.092	1	C14H11N2	207.092	0.5	-2.3	10.5	even	ok
207.103	1	C15H13N	207.104	1.2	5.8	10	odd	ok
207.105	1	C15H13N	207.104	0.4	-2.1	10	odd	ok
208.074	1	C14H10NO	208.076	1.4	6.5	10.5	even	ok
208.076	1	C14H10NO	208.076	0.5	-2.5	10.5	even	ok
208.111	1	C15H14N	208.112	1.3	6.3	9.5	even	ok
208.113	1	C15H14N	208.112	0.6	-2.7	9.5	even	ok
212.069	1	C13H10NO2	212.071	1.5	7.3	9.5	even	ok
214.085	1	C13H12NO2	214.086	1.4	6.6	8.5	even	ok
214.087	1	C13H12NO2	214.086	0.7	-3.3	8.5	even	ok
215.084	1	C17H11	215.086	1.5	6.9	12.5	even	ok
216.08	1	C16H10N	216.081	1.2	5.4	12.5	even	ok
217.087	1	C16H11N	217.089	1.4	6.6	12	odd	ok
217.089	1	C16H11N	217.089	0.6	-2.7	12	odd	ok
218.095	1	C16H12N	218.096	1.5	6.7	11.5	even	ok
218.097	1	C16H12N	218.096	0.5	-2.5	11.5	even	ok
219.103	1	C16H13N	219.104	1.5	7	11	odd	ok
219.105	1	C16H13N	219.104	0.5	-2.5	11	odd	ok
220.074	1	C15H10NO	220.076	1.5	7	11.5	even	ok
220.076	1	C15H10NO	220.076	0.6	-2.8	11.5	even	ok
220.111	1	C16H14N	220.112	1.5	7	10.5	even	ok
220.113	1	C16H14N	220.112	0.6	-2.7	10.5	even	ok
221.118	1	C16H15N	221.12	1.6	7.2	10	odd	ok
221.12	1	C16H15N	221.12	0.6	-2.6	10	odd	ok
222.09	1	C15H12NO	222.091	1.4	6.4	10.5	even	ok
222.126	1	C16H16N	222.128	1.4	6.2	9.5	even	ok
222.128	1	C16H16N	222.128	0.6	-2.6	9.5	even	ok
224.069	1	C14H10NO2	224.071	1.6	7.4	10.5	even	ok
225.077	1	C14H11NO2	225.078	1.3	5.6	10	odd	ok
225.079	1	C14H11NO2	225.078	0.8	-3.3	10	odd	ok
228.079	1	C17H10N	228.081	1.7	7.5	13.5	even	ok
230.095	1	C17H12N	230.096	1.8	8	12.5	even	ok
230.097	1	C17H12N	230.096	0.8	-3.3	12.5	even	ok
231.103	1	C17H13N	231.104	1.7	7.5	12	odd	ok
231.105	1	C17H13N	231.104	0.8	-3.4	12	odd	ok
232.074	1	C16H10NO	232.076	1.8	7.9	12.5	even	ok
232.076	1	C16H10NO	232.076	0.8	-3.4	12.5	even	ok
232.11	1	C17H14N	232.112	1.8	7.7	11.5	even	ok
232.113	1	C17H14N	232.112	0.7	-3.2	11.5	even	ok
233.084	1	C16H11NO	233.084	0.7	-3	12	odd	ok
233.118	1	C17H15N	233.12	1.8	7.9	11	odd	ok
233.121	1	C17H15N	233.12	0.8	-3.2	11	odd	ok
234.09	1	C16H12NO	234.091	1.8	7.8	11.5	even	ok
234.126	1	C17H16N	234.128	1.8	7.9	10.5	even	ok
234.129	1	C17H16N	234.128	0.9	-3.7	10.5	even	ok
235.085	1	C15H11N2O	235.087	1.8	7.5	11.5	even	ok
235.136	1	C17H17N	235.136	0.6	-2.6	10	odd	ok
238.084	1	C15H12NO2	238.086	1.9	8	10.5	even	ok
238.087	1	C15H12NO2	238.086	0.6	-2.7	10.5	even	ok
242.097	1	C18H12N	242.096	0.7	-3	13.5	even	ok
243.105	1	C18H13N	243.104	0.7	-2.7	13	odd	ok
244.113	1	C18H14N	244.112	0.9	-3.5	12.5	even	ok
245.118	1	C18H15N	245.12	1.9	7.7	12	odd	ok
246.092	1	C17H12NO	246.091	0.8	-3.1	12.5	even	ok
246.129	1	C18H16N	246.128	1	-3.9	11.5	even	ok
247.1	1	C17H13NO	247.099	0.9	-3.4	12	odd	ok
247.124	1	C17H15N2	247.123	0.9	-3.5	11.5	even	ok
248.108	1	C17H14NO	248.107	0.8	-3.3	11.5	even	ok
248.144	1	C18H18N	248.143	0.8	-3.2	10.5	even	ok
249.137	1	C17H17N2	249.139	1.9	7.8	10.5	even	ok
249.139	1	C17H17N2	249.139	0.7	-2.7	10.5	even	ok
249.152	1	C18H19N	249.151	0.5	-2.1	10	odd	ok
258.129	1	C19H16N	258.128	0.9	-3.4	12.5	even	ok
260.108	1	C18H14NO	260.107	0.9	-3.6	12.5	even	ok
260.144	1	C19H18N	260.143	0.6	-2.4	11.5	even	ok
261.115	1	C18H15NO	261.115	0.4	-1.4	12	odd	ok
261.14	1	C18H17N2	261.139	0.9	-3.4	11.5	even	ok
264.103	1	C17H14NO2	264.102	1	-3.6	11.5	even	ok
275.118	1	C18H15N2O	275.118	0.5	-1.9	12.5	even	ok
276.139	1	C19H18NO	276.138	0.7	-2.7	11.5	even	ok
277.171	1	C19H21N2	277.17	0.9	-3.1	10.5	even	ok
279.126	1	C18H17NO2	279.125	0.5	-1.8	11	odd	ok
280.134	1	C18H18NO2	280.133	0.9	-3	10.5	even	ok
288.139	1	C20H18NO	288.138	0.7	-2.4	12.5	even	ok
289.134	1	C19H17N2O	289.134	0.8	-2.8	12.5	even	ok
303.148	1	C20H19N2O	303.149	1	3.3	12.5	even	ok
303.15	1	C20H19N2O	303.149	0.8	-2.5	12.5	even	ok
305.166	1	C20H21N2O	305.165	0.8	-2.7	11.5	even	ok

## Sheet: 5 hirsteine
Meas. m/z	#	Ion Formula	m/z	|err| [mDa]	err [ppm]	rdb	e- Conf	N-Rule
103.049	1	C3H7N2O2	103.05	1.3	12.6	1.5	even	ok
103.049	1	C3H7N2O2	103.05	1	9.7	1.5	even	ok
103.55	1	C12H15O3	103.551	0.8	8	5.5	odd	ok
103.552	1	C15H13N	103.552	0.1	-0.6	10	even	ok
	2	C12H15O3	103.551	1.4	-13.5	5.5	odd	ok
104.038	1	C6H4N2	104.037	0.7	-7	6	odd	ok
104.056	1	C15H14N	104.056	0.1	-0.5	9.5	odd	ok
	2	C12H16O3	104.054	1.4	-13.4	5	even	ok
108.08	1	C7H10N	108.081	0.4	3.3	3.5	even	ok
108.544	1	C13H13O3	108.543	1.4	-13.2	7.5	odd	ok
	2	C16H11N	108.544	0.1	-0.9	12	even	ok
109.064	1	C7H9O	109.065	0.3	3	3.5	even	ok
109.552	1	C16H13N	109.552	0	0	11	even	ok
	2	C13H15O3	109.551	1.3	-12.2	6.5	odd	ok
110.038	1	C6H6O2	110.036	1.4	-12.6	4	odd	ok
110.056	1	C16H14N	110.056	0	-0.3	10.5	odd	ok
	2	C13H16O3	110.054	1.4	-12.4	6	even	ok
110.553	1	C15H13N2	110.553	0	-0.3	10.5	odd	ok
	2	C12H15NO3	110.552	1.4	-12.4	6	even	ok
111.045	1	C6H7O2	111.044	1.4	-12.4	3.5	even	ok
111.064	1	C16H16N	111.064	0	-0.2	9.5	odd	ok
	2	C13H18O3	111.062	1.4	-12.3	5	even	ok
112.064	1	C5H8N2O	112.063	0.7	-6.4	3	odd	ok
115.054	1	C9H7	115.054	0.3	2.7	6.5	even	ok
116.049	1	C8H6N	116.049	0.1	0.7	6.5	even	ok
116.541	1	C16H11NO	116.541	0	0.2	12	even	ok
116.557	1	C14H17O3	116.558	0.8	7.3	6.5	odd	ok
117.045	1	C16H12NO	117.045	0	0	11.5	odd	ok
117.057	1	C16H14N2	117.057	0.1	1.1	11	even	ok
	2	C13H16NO3	117.056	1.2	-10.3	6.5	odd	ok
117.07	1	C9H9	117.07	0.4	3.1	5.5	even	ok
118.065	1	C8H8N	118.065	0.3	2.9	5.5	even	ok
119.061	1	C7H7N2	119.06	0.7	-5.5	5.5	even	ok
120.08	1	C8H10N	120.081	0.3	2.9	4.5	even	ok
121.048	1	C18H12N	121.048	0	0.4	13.5	odd	ok
	2	C15H14O3	121.047	1.3	-10.7	9	even	ok
121.552	1	C18H13N	121.552	0	0.2	13	even	ok
	2	C15H15O3	121.551	1.3	-10.8	8.5	odd	ok
123.045	1	C7H7O2	123.044	1.3	-10.6	4.5	even	ok
123.064	1	C18H16N	123.064	0	0.4	11.5	odd	ok
	2	C15H18O3	123.062	1.3	-10.5	7	even	ok
123.561	1	C17H15N2	123.561	0.1	0.4	11.5	odd	ok
	2	C14H17NO3	123.56	1.3	-10.4	7	even	ok
124.053	1	C17H14NO	124.053	0	0.3	11.5	odd	ok
124.551	1	C16H13N2O	124.551	0.1	0.6	11.5	odd	ok
125.071	1	C14H20NO3	125.072	0.9	7.5	5.5	odd	ok
125.547	1	C16H13NO2	125.547	0.1	0.4	11	even	ok
125.577	1	C17H19N2	125.577	0	0.3	9.5	odd	ok
	2	C14H21NO3	125.576	1.3	-10.4	5	even	ok
126.046	1	C20H12	126.046	0.2	1.9	15	even	ok
	2	C15H12N2O2	126.044	1.8	-14.1	11	even	ok
126.091	1	C7H12NO	126.091	0.5	3.6	2.5	even	ok
127.054	1	C10H7	127.054	0.3	2.1	7.5	even	ok
128.049	1	C9H6N	128.049	0.2	1.2	7.5	even	ok
128.062	1	C10H8	128.062	0.4	3	7	odd	ok
129.069	1	C10H9	129.07	0.4	3.1	6.5	even	ok
129.549	1	C18H13NO	129.549	0.1	0.5	13	even	ok
130.053	1	C18H14NO	130.053	0.1	0.7	12.5	odd	ok
130.065	1	C9H8N	130.065	0.4	3.2	6.5	even	ok
131.049	1	C9H7O	131.049	0.4	2.9	6.5	even	ok
131.073	1	C9H9N	131.073	0.4	3.4	6	odd	ok
131.085	1	C10H11	131.086	0.4	2.9	5.5	even	ok
132.08	1	C9H10N	132.081	0.4	3	5.5	even	ok
133.064	1	C9H9O	133.065	0.4	3.2	5.5	even	ok
134.06	1	C8H8NO	134.06	0.4	3.2	5.5	even	ok
134.096	1	C9H12N	134.096	0.4	3.2	4.5	even	ok
135.08	1	C9H11O	135.08	0.4	3.3	4.5	even	ok
136.075	1	C8H10NO	136.076	0.5	3.7	4.5	even	ok
137.059	1	C8H9O2	137.06	0.5	3.3	4.5	even	ok
137.061	1	C8H9O2	137.06	1.2	-8.8	4.5	even	ok
138.046	1	C11H6	138.046	0.2	1.3	9	odd	ok
138.054	1	C7H8NO2	138.055	0.5	3.7	4.5	even	ok
139.054	1	C11H7	139.054	0.3	2.5	8.5	even	ok
140.049	1	C10H6N	140.049	0.4	2.8	8.5	even	ok
141.069	1	C11H9	141.07	0.5	3.7	7.5	even	ok
142.065	1	C10H8N	142.065	0.5	3.7	7.5	even	ok
142.077	1	C11H10	142.078	0.5	3.3	7	odd	ok
143.072	1	C10H9N	143.073	0.6	3.9	7	odd	ok
143.085	1	C11H11	143.086	0.6	4	6.5	even	ok
144.08	1	C10H10N	144.081	0.6	4	6.5	even	ok
145.064	1	C10H9O	145.065	0.5	3.5	6.5	even	ok
145.077	1	C9H9N2	145.076	1.3	-9	6.5	even	ok
146.059	1	C9H8NO	146.06	0.6	4	6.5	even	ok
146.096	1	C10H12N	146.096	0.6	3.8	5.5	even	ok
147.067	1	C9H9NO	147.068	0.5	3.3	6	odd	ok
147.08	1	C10H11O	147.08	0.6	4	5.5	even	ok
148.075	1	C9H10NO	148.076	0.6	4.2	5.5	even	ok
149.059	1	C9H9O2	149.06	0.7	4.7	5.5	even	ok
150.091	1	C9H12NO	150.091	0.6	4.3	4.5	even	ok
151.054	1	C12H7	151.054	0.6	3.9	9.5	even	ok
151.054	1	C12H7	151.054	0.1	-0.7	9.5	even	ok
152.049	1	C11H6N	152.049	0	0	9.5	even	ok
152.061	1	C12H8	152.062	0.7	4.4	9	odd	ok
152.07	1	C8H10NO2	152.071	0.7	4.3	4.5	even	ok
153.057	1	C11H7N	153.057	0.5	3.5	9	odd	ok
153.068	1	C12H9	153.07	1.6	10.6	8.5	even	ok
153.069	1	C12H9	153.07	0.7	4.5	8.5	even	ok
154.064	1	C11H8N	154.065	0.7	4.6	8.5	even	ok
	2	C8H10O3	154.062	2	-12.8	4	odd	ok
154.077	1	C12H10	154.078	0.6	4	8	odd	ok
155.069	1	C8H11O3	155.07	1.5	9.6	3.5	even	ok
155.072	1	C11H9N	155.073	0.7	4.6	8	odd	ok
	2	C8H11O3	155.07	2	-12.6	3.5	even	ok
156.08	1	C11H10N	156.081	0.7	4.7	7.5	even	ok
	2	C8H12O3	156.078	2	-12.5	3	odd	ok
157.088	1	C11H11N	157.089	0.7	4.6	7	odd	ok
	2	C8H13O3	157.086	2	-12.5	2.5	even	ok
157.089	1	C11H11N	157.089	0.2	-1.6	7	odd	ok
158.059	1	C10H8NO	158.06	0.7	4.6	7.5	even	ok
158.096	1	C11H12N	158.096	0.8	4.8	6.5	even	ok
	2	C8H14O3	158.094	1.9	-12.1	2	odd	ok
159.067	1	C10H9NO	159.068	0.8	4.8	7	odd	ok
159.068	1	C10H9NO	159.068	0.1	-0.4	7	odd	ok
160.075	1	C10H10NO	160.076	0.8	4.7	6.5	even	ok
161.059	1	C10H9O2	161.06	0.9	5.6	6.5	even	ok
161.06	1	C10H9O2	161.06	0.1	-0.8	6.5	even	ok
162.054	1	C9H8NO2	162.055	0.6	3.9	6.5	even	ok
162.091	1	C10H12NO	162.091	0.8	5	5.5	even	ok
162.092	1	C10H12NO	162.091	0.2	-1.5	5.5	even	ok
163.054	1	C13H7	163.054	0.6	3.7	10.5	even	ok
163.062	1	C9H9NO2	163.063	0.7	4.4	6	odd	ok
163.075	1	C10H11O2	163.075	0.8	5	5.5	even	ok
164.049	1	C12H6N	164.049	0.1	0.9	10.5	even	ok
164.07	1	C9H10NO2	164.071	0.8	4.7	5.5	even	ok
164.071	1	C9H10NO2	164.071	0.3	-2	5.5	even	ok
165.069	1	C13H9	165.07	0.8	4.7	9.5	even	ok
166.064	1	C12H8N	166.065	0.7	4.5	9.5	even	ok
	2	C9H10O3	166.062	1.9	-11.6	5	odd	ok
166.065	1	C12H8N	166.065	0.3	-2.1	9.5	even	ok
166.085	1	C9H12NO2	166.086	0.8	4.8	4.5	even	ok
167.072	1	C12H9N	167.073	0.8	5.1	9	odd	ok
	2	C9H11O3	167.07	1.8	-11	4.5	even	ok
167.085	1	C13H11	167.086	0.8	4.7	8.5	even	ok
168.077	1	C9H12O3	168.078	1.5	8.8	4	odd	ok
168.08	1	C12H10N	168.081	0.9	5.1	8.5	even	ok
	2	C9H12O3	168.078	1.8	-10.9	4	odd	ok
169.064	1	C12H9O	169.065	0.8	4.7	8.5	even	ok
169.076	1	C11H9N2	169.076	0.3	-1.8	8.5	even	ok
169.084	1	C9H13O3	169.086	1.4	8.5	3.5	even	ok
169.088	1	C9H13O3	169.086	1.9	-11	3.5	even	ok
	2	C12H11N	169.089	0.8	4.8	8	odd	ok
169.089	1	C12H11N	169.089	0.3	-1.8	8	odd	ok
170.059	1	C11H8NO	170.06	0.9	5.1	8.5	even	ok
170.06	1	C11H8NO	170.06	0.2	-1.4	8.5	even	ok
170.096	1	C12H12N	170.096	0.9	5.1	7.5	even	ok
	2	C9H14O3	170.094	1.8	-10.6	3	odd	ok
170.097	1	C12H12N	170.096	0.3	-1.8	7.5	even	ok
171.091	1	C11H11N2	171.092	0.9	5	7.5	even	ok
	2	C8H13NO3	171.089	1.8	-10.7	3	odd	ok
172.075	1	C11H10NO	172.076	0.8	4.7	7.5	even	ok
172.076	1	C11H10NO	172.076	0.4	-2.2	7.5	even	ok
172.111	1	C12H14N	172.112	0.9	4.9	6.5	even	ok
	2	C9H16O3	172.109	1.8	-10.6	2	odd	ok
173.116	1	C9H17O3	173.117	1.4	8.1	1.5	even	ok
174.054	1	C10H8NO2	174.055	0.8	4.9	7.5	even	ok
174.055	1	C10H8NO2	174.055	0.4	-2.2	7.5	even	ok
174.091	1	C11H12NO	174.091	0.8	4.8	6.5	even	ok
174.092	1	C11H12NO	174.091	0.4	-2.2	6.5	even	ok
175.062	1	C10H9NO2	175.063	0.9	4.9	7	odd	ok
175.074	1	C11H11O2	175.075	0.9	5	6.5	even	ok
176.07	1	C10H10NO2	176.071	0.9	5	6.5	even	ok
176.071	1	C10H10NO2	176.071	0.4	-2.1	6.5	even	ok
176.106	1	C11H14NO	176.107	0.9	5.1	5.5	even	ok
176.107	1	C11H14NO	176.107	0.4	-2.5	5.5	even	ok
177.056	1	C13H7N	177.057	0.9	5.2	11	odd	ok
	2	C10H9O3	177.055	1.8	-10	6.5	even	ok
177.07	1	C14H9	177.07	0.2	-1.3	10.5	even	ok
178.064	1	C13H8N	178.065	0.8	4.6	10.5	even	ok
	2	C10H10O3	178.062	1.9	-10.4	6	odd	ok
178.066	1	C13H8N	178.065	0.5	-2.6	10.5	even	ok
178.077	1	C14H10	178.078	0.9	4.8	10	odd	ok
178.078	1	C14H10	178.078	0.4	-2.2	10	odd	ok
178.085	1	C10H12NO2	178.086	0.9	5.1	5.5	even	ok
178.087	1	C10H12NO2	178.086	0.4	-2.2	5.5	even	ok
179.072	1	C13H9N	179.073	0.8	4.7	10	odd	ok
	2	C10H11O3	179.07	1.8	-10.2	5.5	even	ok
179.085	1	C14H11	179.086	0.8	4.7	9.5	even	ok
180.08	1	C13H10N	180.081	0.9	5.1	9.5	even	ok
	2	C10H12O3	180.078	1.8	-9.8	5	odd	ok
180.081	1	C13H10N	180.081	0.4	-2	9.5	even	ok
180.101	1	C10H14NO2	180.102	0.9	5	4.5	even	ok
181.088	1	C10H13O3	181.086	1.8	-9.9	4.5	even	ok
	2	C13H11N	181.089	0.9	4.9	9	odd	ok
181.089	1	C13H11N	181.089	0.4	-2.1	9	odd	ok
182.095	1	C10H14O3	182.094	1.7	-9.6	4	odd	ok
	2	C13H12N	182.096	0.9	5.1	8.5	even	ok
182.097	1	C13H12N	182.096	0.4	-2	8.5	even	ok
183.067	1	C12H9NO	183.068	0.9	4.9	9	odd	ok
183.068	1	C12H9NO	183.068	0.4	-2.4	9	odd	ok
183.092	1	C12H11N2	183.092	0.3	-1.7	8.5	even	ok
184.075	1	C12H10NO	184.076	0.9	5.1	8.5	even	ok
184.076	1	C12H10NO	184.076	0.4	-2.4	8.5	even	ok
184.099	1	C12H12N2	184.1	0.9	4.8	8	odd	ok
	2	C9H14NO3	184.097	1.8	-9.7	3.5	even	ok
184.111	1	C13H14N	184.112	0.9	5	7.5	even	ok
	2	C10H16O3	184.109	1.8	-9.5	3	odd	ok
185.103	1	C9H15NO3	185.105	1.4	7.5	3	odd	ok
185.106	1	C12H13N2	185.107	1	5.3	7.5	even	ok
	2	C9H15NO3	185.105	1.7	-9.2	3	odd	ok
185.108	1	C12H13N2	185.107	0.3	-1.7	7.5	even	ok
186.09	1	C12H12NO	186.091	1	5.4	7.5	even	ok
186.092	1	C12H12NO	186.091	0.4	-2.4	7.5	even	ok
186.127	1	C13H16N	186.128	0.9	4.8	6.5	even	ok
	2	C10H18O3	186.125	1.8	-9.6	2	odd	ok
187.074	1	C12H11O2	187.075	0.9	5	7.5	even	ok
188.07	1	C11H10NO2	188.071	1	5.2	7.5	even	ok
188.071	1	C11H10NO2	188.071	0.5	-2.6	7.5	even	ok
188.106	1	C12H14NO	188.107	1	5.2	6.5	even	ok
189.07	1	C15H9	189.07	0.3	-1.3	11.5	even	ok
190.065	1	C14H8N	190.065	0.6	3.1	11.5	even	ok
190.085	1	C11H12NO2	190.086	0.9	4.9	6.5	even	ok
190.087	1	C11H12NO2	190.086	0.5	-2.6	6.5	even	ok
191.072	1	C14H9N	191.073	0.9	4.9	11	odd	ok
	2	C11H11O3	191.07	1.7	-9.1	6.5	even	ok
191.073	1	C14H9N	191.073	0.4	-2.1	11	odd	ok
192.077	1	C11H12O3	192.078	1.3	6.7	6	odd	ok
192.08	1	C14H10N	192.081	0.9	4.9	10.5	even	ok
	2	C11H12O3	192.078	1.7	-9.1	6	odd	ok
192.101	1	C11H14NO2	192.102	1	5.1	5.5	even	ok
192.102	1	C11H14NO2	192.102	0.4	-2	5.5	even	ok
193.085	1	C11H13O3	193.086	1.3	6.7	5.5	even	ok
193.088	1	C14H11N	193.089	0.9	4.9	10	odd	ok
	2	C11H13O3	193.086	1.7	-9	5.5	even	ok
193.089	1	C14H11N	193.089	0.4	-2.1	10	odd	ok
194.059	1	C13H8NO	194.06	1	5.1	10.5	even	ok
194.06	1	C13H8NO	194.06	0.4	-2.3	10.5	even	ok
194.095	1	C11H14O3	194.094	1.7	-8.7	5	odd	ok
	2	C14H12N	194.096	1	5.1	9.5	even	ok
194.097	1	C14H12N	194.096	0.3	-1.4	9.5	even	ok
195.067	1	C13H9NO	195.068	1	5.1	10	odd	ok
195.068	1	C13H9NO	195.068	0.4	-2.2	10	odd	ok
195.092	1	C13H11N2	195.092	0.4	-1.8	9.5	even	ok
195.1	1	C11H15O3	195.102	1.3	6.6	4.5	even	ok
195.103	1	C14H13N	195.104	1	5.3	9	odd	ok
	2	C11H15O3	195.102	1.6	-8.4	4.5	even	ok
196.075	1	C13H10NO	196.076	1.1	5.5	9.5	even	ok
196.076	1	C13H10NO	196.076	0.4	-2.3	9.5	even	ok
196.111	1	C14H14N	196.112	1	5.2	8.5	even	ok
	2	C11H16O3	196.109	1.7	-8.4	4	odd	ok
196.112	1	C14H14N	196.112	0.4	-2.1	8.5	even	ok
197.082	1	C13H11NO	197.084	1.1	5.8	9	odd	ok
197.106	1	C13H13N2	197.107	1	5.1	8.5	even	ok
	2	C10H15NO3	197.105	1.7	-8.5	4	odd	ok
197.108	1	C13H13N2	197.107	0.5	-2.5	8.5	even	ok
198.09	1	C13H12NO	198.091	1	5.2	8.5	even	ok
198.092	1	C13H12NO	198.091	0.4	-2.1	8.5	even	ok
198.111	1	C10H16NO3	198.112	1.3	6.3	3.5	even	ok
199.122	1	C13H15N2	199.123	1	5.2	7.5	even	ok
	2	C10H17NO3	199.12	1.6	-8.2	3	odd	ok
199.123	1	C13H15N2	199.123	0.5	-2.4	7.5	even	ok
200.106	1	C13H14NO	200.107	1.2	5.9	7.5	even	ok
200.127	1	C10H18NO3	200.128	1.2	5.9	2.5	even	ok
202.064	1	C15H8N	202.065	1.2	5.9	12.5	even	ok
	2	C12H10O3	202.062	1.5	-7.4	8	odd	ok
202.066	1	C15H8N	202.065	0.6	-3	12.5	even	ok
202.077	1	C16H10	202.078	1	4.9	12	odd	ok
202.078	1	C16H10	202.078	0.5	-2.7	12	odd	ok
202.085	1	C12H12NO2	202.086	1	4.8	7.5	even	ok
203.072	1	C15H9N	203.073	1.3	6.2	12	odd	ok
	2	C12H11O3	203.07	1.4	-7	7.5	even	ok
203.073	1	C15H9N	203.073	0.5	-2.4	12	odd	ok
203.085	1	C16H11	203.086	1	5	11.5	even	ok
203.086	1	C16H11	203.086	0.5	-2.6	11.5	even	ok
204.08	1	C15H10N	204.081	1	5.1	11.5	even	ok
	2	C12H12O3	204.078	1.6	-8.1	7	odd	ok
204.081	1	C15H10N	204.081	0.5	-2.5	11.5	even	ok
204.101	1	C12H14NO2	204.102	1.1	5.3	6.5	even	ok
205.075	1	C14H9N2	205.076	1.1	5.3	11.5	even	ok
	2	C11H11NO3	205.073	1.6	-7.8	7	odd	ok
205.085	1	C12H13O3	205.086	1.2	5.7	6.5	even	ok
205.088	1	C15H11N	205.089	1	5.1	11	odd	ok
	2	C12H13O3	205.086	1.6	-8	6.5	even	ok
205.089	1	C15H11N	205.089	0.5	-2.4	11	odd	ok
206.095	1	C15H12N	206.096	1.1	5.3	10.5	even	ok
	2	C12H14O3	206.094	1.6	-7.7	6	odd	ok
206.097	1	C15H12N	206.096	0.5	-2.4	10.5	even	ok
207.067	1	C14H9NO	207.068	1.1	5.3	11	odd	ok
207.068	1	C14H9NO	207.068	0.6	-2.9	11	odd	ok
207.088	1	C11H13NO3	207.089	1.1	5.3	6	odd	ok
207.092	1	C14H11N2	207.092	0.6	-2.7	10.5	even	ok
207.1	1	C12H15O3	207.102	1.2	5.7	5.5	even	ok
207.103	1	C15H13N	207.104	1.1	5.3	10	odd	ok
	2	C12H15O3	207.102	1.6	-7.6	5.5	even	ok
207.105	1	C15H13N	207.104	0.5	-2.4	10	odd	ok
208.075	1	C14H10NO	208.076	1.1	5.2	10.5	even	ok
208.076	1	C14H10NO	208.076	0.6	-2.8	10.5	even	ok
208.1	1	C14H12N2	208.1	0.6	-3	10	odd	ok
208.111	1	C15H14N	208.112	1.1	5.2	9.5	even	ok
	2	C12H16O3	208.109	1.6	-7.6	5	odd	ok
208.113	1	C15H14N	208.112	0.6	-2.8	9.5	even	ok
209.082	1	C14H11NO	209.084	1.1	5.3	10	odd	ok
209.084	1	C14H11NO	209.084	0.6	-3.1	10	odd	ok
209.108	1	C14H13N2	209.107	0.6	-2.9	9.5	even	ok
209.116	1	C12H17O3	209.117	1.2	5.7	4.5	even	ok
209.119	1	C12H17O3	209.117	1.3	-6.3	4.5	even	ok
	2	C15H15N	209.12	1.4	6.5	9	odd	ok
210.054	1	C13H8NO2	210.055	0.9	4.5	10.5	even	ok
210.09	1	C14H12NO	210.091	1.1	5.2	9.5	even	ok
210.092	1	C14H12NO	210.091	0.6	-3.1	9.5	even	ok
210.127	1	C15H16N	210.128	1.2	5.7	8.5	even	ok
	2	C12H18O3	210.125	1.5	-7.1	4	odd	ok
210.128	1	C15H16N	210.128	0.7	-3.6	8.5	even	ok
211.062	1	C13H9NO2	211.063	1.2	5.5	10	odd	ok
211.064	1	C13H9NO2	211.063	0.8	-3.7	10	odd	ok
211.132	1	C12H19O3	211.133	1.1	5.3	3.5	even	ok
212.07	1	C13H10NO2	212.071	1.1	5.1	9.5	even	ok
212.071	1	C13H10NO2	212.071	0.5	-2.5	9.5	even	ok
212.106	1	C14H14NO	212.107	1.2	5.5	8.5	even	ok
212.108	1	C14H14NO	212.107	0.6	-2.6	8.5	even	ok
214.064	1	C16H8N	214.065	0.9	4	13.5	even	ok
	2	C13H10O3	214.062	1.8	-8.5	9	odd	ok
214.085	1	C13H12NO2	214.086	1.2	5.7	8.5	even	ok
215.072	1	C16H9N	215.073	1.2	5.4	13	odd	ok
	2	C13H11O3	215.07	1.5	-7	8.5	even	ok
215.074	1	C16H9N	215.073	0.8	-3.5	13	odd	ok
215.084	1	C17H11	215.086	1.2	5.4	12.5	even	ok
215.086	1	C17H11	215.086	0.8	-3.7	12.5	even	ok
216.08	1	C16H10N	216.081	1.2	5.6	12.5	even	ok
	2	C13H12O3	216.078	1.5	-6.8	8	odd	ok
216.082	1	C16H10N	216.081	0.8	-3.5	12.5	even	ok
216.101	1	C13H14NO2	216.102	1.2	5.4	7.5	even	ok
216.103	1	C13H14NO2	216.102	0.7	-3.1	7.5	even	ok
217.087	1	C16H11N	217.089	1.2	5.3	12	odd	ok
	2	C13H13O3	217.086	1.5	-7	7.5	even	ok
217.1	1	C17H13	217.101	1.2	5.6	11.5	even	ok
217.102	1	C17H13	217.101	0.7	-3.2	11.5	even	ok
218.093	1	C13H14O3	218.094	1	4.7	7	odd	ok
218.095	1	C13H14O3	218.094	1.5	-6.9	7	odd	ok
	2	C16H12N	218.096	1.2	5.4	11.5	even	ok
219.067	1	C15H9NO	219.068	1.2	5.4	12	odd	ok
219.069	1	C15H9NO	219.068	0.7	-3.2	12	odd	ok
219.09	1	C15H11N2	219.092	1.2	5.7	11.5	even	ok
	2	C12H13NO3	219.089	1.4	-6.6	7	odd	ok
219.101	1	C13H15O3	219.102	1	4.8	6.5	even	ok
219.103	1	C16H13N	219.104	1.3	5.9	11	odd	ok
	2	C13H15O3	219.102	1.4	-6.4	6.5	even	ok
220.074	1	C15H10NO	220.076	1.2	5.6	11.5	even	ok
220.098	1	C15H12N2	220.1	1.3	6	11	odd	ok
	2	C12H14NO3	220.097	1.4	-6.2	6.5	even	ok
220.108	1	C13H16O3	220.109	1	4.4	6	odd	ok
220.111	1	C13H16O3	220.109	1.5	-6.7	6	odd	ok
	2	C16H14N	220.112	1.2	5.5	10.5	even	ok
220.113	1	C16H14N	220.112	0.7	-3.3	10.5	even	ok
221.082	1	C15H11NO	221.084	1.4	6.3	11	odd	ok
221.084	1	C15H11NO	221.084	0.9	-3.8	11	odd	ok
221.106	1	C12H15NO3	221.105	1.5	-6.6	6	odd	ok
	2	C15H13N2	221.107	1.2	5.5	10.5	even	ok
221.108	1	C15H13N2	221.107	0.7	-3.3	10.5	even	ok
222.09	1	C15H12NO	222.091	1.3	5.9	10.5	even	ok
222.114	1	C15H14N2	222.115	1.1	4.8	10	odd	ok
	2	C12H16NO3	222.112	1.6	-7.2	5.5	even	ok
222.126	1	C13H18O3	222.125	1.4	-6.5	5	odd	ok
	2	C16H16N	222.128	1.2	5.5	9.5	even	ok
223.098	1	C15H13NO	223.099	1.3	6	10	odd	ok
223.1	1	C15H13NO	223.099	0.7	-3.2	10	odd	ok
223.122	1	C15H15N2	223.123	1.3	5.8	9.5	even	ok
	2	C12H17NO3	223.12	1.4	-6.2	5	odd	ok
223.124	1	C15H15N2	223.123	0.8	-3.7	9.5	even	ok
224.069	1	C14H10NO2	224.071	1.4	6.1	10.5	even	ok
224.071	1	C14H10NO2	224.071	0.7	-3	10.5	even	ok
224.106	1	C15H14NO	224.107	1.3	5.7	9.5	even	ok
224.108	1	C15H14NO	224.107	0.8	-3.6	9.5	even	ok
225.077	1	C14H11NO2	225.078	1.4	6.2	10	odd	ok
225.079	1	C14H11NO2	225.078	0.9	-3.8	10	odd	ok
225.137	1	C15H17N2	225.139	1.5	6.9	8.5	even	ok
	2	C12H19NO3	225.136	1.1	-5	4	odd	ok
225.139	1	C15H17N2	225.139	0.8	-3.4	8.5	even	ok
226.085	1	C14H12NO2	226.086	1.3	5.7	9.5	even	ok
227.072	1	C17H9N	227.073	0.9	3.8	14	odd	ok
	2	C14H11O3	227.07	1.8	-8	9.5	even	ok
228.079	1	C17H10N	228.081	1.4	6.2	13.5	even	ok
	2	C14H12O3	228.078	1.3	-5.6	9	odd	ok
228.082	1	C17H10N	228.081	0.9	-4	13.5	even	ok
228.1	1	C14H14NO2	228.102	1.5	6.6	8.5	even	ok
229.09	1	C17H11N	229.089	1	-4.3	13	odd	ok
229.1	1	C18H13	229.101	1.6	6.9	12.5	even	ok
229.102	1	C18H13	229.101	0.9	-4.1	12.5	even	ok
230.095	1	C14H14O3	230.094	1.3	-5.8	8	odd	ok
	2	C17H12N	230.096	1.4	5.9	12.5	even	ok
230.097	1	C17H12N	230.096	0.9	-3.7	12.5	even	ok
231.09	1	C13H13NO3	231.089	1.3	-5.5	8	odd	ok
	2	C16H11N2	231.092	1.4	6.1	12.5	even	ok
231.092	1	C16H11N2	231.092	0.8	-3.3	12.5	even	ok
231.103	1	C17H13N	231.104	1.4	6.1	12	odd	ok
	2	C14H15O3	231.102	1.3	-5.5	7.5	even	ok
231.105	1	C17H13N	231.104	0.9	-3.8	12	odd	ok
232.074	1	C16H10NO	232.076	1.5	6.6	12.5	even	ok
232.077	1	C16H10NO	232.076	1	-4.2	12.5	even	ok
232.098	1	C16H12N2	232.1	1.5	6.3	12	odd	ok
	2	C13H14NO3	232.097	1.2	-5.3	7.5	even	ok
232.111	1	C17H14N	232.112	1.4	6	11.5	even	ok
	2	C14H16O3	232.109	1.3	-5.6	7	odd	ok
232.113	1	C17H14N	232.112	0.9	-4	11.5	even	ok
233.082	1	C16H11NO	233.084	1.5	6.6	12	odd	ok
233.084	1	C16H11NO	233.084	0.9	-3.8	12	odd	ok
233.106	1	C16H13N2	233.107	1.4	6	11.5	even	ok
	2	C13H15NO3	233.105	1.3	-5.5	7	odd	ok
233.108	1	C16H13N2	233.107	1	-4.3	11.5	even	ok
233.118	1	C17H15N	233.12	1.6	6.7	11	odd	ok
	2	C14H17O3	233.117	1.1	-4.8	6.5	even	ok
234.09	1	C16H12NO	234.091	1.4	6	11.5	even	ok
234.092	1	C16H12NO	234.091	0.9	-4	11.5	even	ok
234.126	1	C14H18O3	234.125	1.2	-5.3	6	odd	ok
	2	C17H16N	234.128	1.4	6.1	10.5	even	ok
234.129	1	C17H16N	234.128	1	-4.3	10.5	even	ok
235.061	1	C15H9NO2	235.063	1.4	6.1	12	odd	ok
235.085	1	C15H11N2O	235.087	1.5	6.5	11.5	even	ok
235.098	1	C16H13NO	235.099	1.6	6.7	11	odd	ok
235.121	1	C16H15N2	235.123	1.6	6.6	10.5	even	ok
	2	C13H17NO3	235.12	1.1	-4.8	6	odd	ok
236.069	1	C15H10NO2	236.071	1.6	6.8	11.5	even	ok
236.105	1	C16H14NO	236.107	1.6	6.6	10.5	even	ok
236.108	1	C16H14NO	236.107	1	-4.1	10.5	even	ok
237.077	1	C15H11NO2	237.078	1.6	6.6	11	odd	ok
237.079	1	C15H11NO2	237.078	0.8	-3.4	11	odd	ok
237.101	1	C15H13N2O	237.102	1.5	6.5	10.5	even	ok
237.137	1	C13H19NO3	237.136	1.1	-4.7	5	odd	ok
	2	C16H17N2	237.139	1.6	6.6	9.5	even	ok
238.085	1	C15H12NO2	238.086	1.6	6.7	10.5	even	ok
238.087	1	C15H12NO2	238.086	1	-4	10.5	even	ok
238.121	1	C16H16NO	238.123	1.7	7	9.5	even	ok
238.124	1	C16H16NO	238.123	0.9	-3.8	9.5	even	ok
240.079	1	C18H10N	240.081	1.7	7.1	14.5	even	ok
	2	C15H12O3	240.078	1	-4.1	10	odd	ok
240.081	1	C18H10N	240.081	0.5	-2.2	14.5	even	ok
240.1	1	C15H14NO2	240.102	1.7	7.3	9.5	even	ok
240.103	1	C15H14NO2	240.102	0.9	-3.7	9.5	even	ok
241.087	1	C18H11N	241.089	1.6	6.7	14	odd	ok
	2	C15H13O3	241.086	1.1	-4.4	9.5	even	ok
241.09	1	C18H11N	241.089	1	-4.2	14	odd	ok
242.095	1	C18H12N	242.096	1.5	6.4	13.5	even	ok
	2	C15H14O3	242.094	1.1	-4.7	9	odd	ok
243.103	1	C18H13N	243.104	1.6	6.6	13	odd	ok
	2	C15H15O3	243.102	1.1	-4.5	8.5	even	ok
244.074	1	C17H10NO	244.076	1.7	7	13.5	even	ok
244.077	1	C17H10NO	244.076	0.9	-3.9	13.5	even	ok
244.11	1	C15H16O3	244.109	1.1	-4.3	8	odd	ok
	2	C18H14N	244.112	1.6	6.6	12.5	even	ok
245.082	1	C17H11NO	245.084	1.8	7.4	13	odd	ok
245.084	1	C17H11NO	245.084	0.9	-3.8	13	odd	ok
245.106	1	C17H13N2	245.107	1.6	6.5	12.5	even	ok
	2	C14H15NO3	245.105	1.1	-4.4	8	odd	ok
245.118	1	C18H15N	245.12	2	8.2	12	odd	ok
	2	C15H17O3	245.117	0.7	-2.8	7.5	even	ok
245.121	1	C18H15N	245.12	1	-3.9	12	odd	ok
246.09	1	C17H12NO	246.091	1.8	7.2	12.5	even	ok
246.092	1	C17H12NO	246.091	1	-4	12.5	even	ok
246.126	1	C18H16N	246.128	1.7	6.8	11.5	even	ok
	2	C15H18O3	246.125	1	-4.1	7	odd	ok
246.129	1	C18H16N	246.128	1	-4	11.5	even	ok
247.085	1	C16H11N2O	247.087	1.7	7	12.5	even	ok
247.121	1	C17H15N2	247.123	1.6	6.5	11.5	even	ok
	2	C14H17NO3	247.12	1.1	-4.4	7	odd	ok
248.069	1	C16H10NO2	248.071	1.7	7	12.5	even	ok
248.071	1	C16H10NO2	248.071	0.8	-3.2	12.5	even	ok
248.105	1	C17H14NO	248.107	1.8	7.2	11.5	even	ok
248.108	1	C17H14NO	248.107	1	-3.9	11.5	even	ok
248.141	1	C18H18N	248.143	2	8	10.5	even	ok
	2	C15H20O3	248.141	0.7	-2.8	6	odd	ok
248.144	1	C18H18N	248.143	0.8	-3.4	10.5	even	ok
249.1	1	C16H13N2O	249.102	1.8	7.2	11.5	even	ok
249.103	1	C16H13N2O	249.102	0.9	-3.7	11.5	even	ok
249.137	1	C14H19NO3	249.136	1	-4.1	6	odd	ok
	2	C17H17N2	249.139	1.7	6.7	10.5	even	ok
249.14	1	C17H17N2	249.139	1	-4.1	10.5	even	ok
250.084	1	C16H12NO2	250.086	1.8	7.1	11.5	even	ok
250.087	1	C16H12NO2	250.086	1.1	-4.3	11.5	even	ok
250.121	1	C17H16NO	250.123	1.9	7.7	10.5	even	ok
250.123	1	C17H16NO	250.123	0.8	-3.2	10.5	even	ok
251.092	1	C16H13NO2	251.094	1.8	7.3	11	odd	ok
251.095	1	C16H13NO2	251.094	1	-4	11	odd	ok
251.152	1	C17H19N2	251.154	1.8	7.2	9.5	even	ok
	2	C14H21NO3	251.152	0.9	-3.5	5	odd	ok
252.088	1	C15H12N2O2	252.089	1.5	5.8	11	odd	ok
252.092	1	C20H12	252.093	1.7	6.7	15	odd	ok
252.1	1	C16H14NO2	252.102	2	7.8	10.5	even	ok
252.103	1	C16H14NO2	252.102	1	-3.9	10.5	even	ok
253.086	1	C16H13O3	253.086	0.6	-2.3	10.5	even	ok
253.095	1	C15H13N2O2	253.097	2	7.7	10.5	even	ok
254.095	1	C16H14O3	254.094	0.9	-3.6	10	odd	ok
	2	C19H12N	254.096	1.8	7	14.5	even	ok
254.098	1	C19H12N	254.096	1.1	-4.5	14.5	even	ok
255.09	1	C18H11N2	255.092	1.7	6.7	14.5	even	ok
	2	C15H13NO3	255.089	1	-3.8	10	odd	ok
255.105	1	C19H13N	255.104	1	-3.9	14	odd	ok
256.074	1	C18H10NO	256.076	2	7.9	14.5	even	ok
256.098	1	C18H12N2	256.099	1.8	7	14	odd	ok
	2	C15H14NO3	256.097	0.9	-3.5	9.5	even	ok
256.11	1	C16H16O3	256.109	0.8	-3.1	9	odd	ok
	2	C19H14N	256.112	1.9	7.3	13.5	even	ok
256.113	1	C19H14N	256.112	1	-4.1	13.5	even	ok
257.084	1	C18H11NO	257.084	0.9	-3.5	14	odd	ok
257.105	1	C15H15NO3	257.105	0.8	-3	9	odd	ok
	2	C18H13N2	257.107	1.9	7.4	13.5	even	ok
257.108	1	C18H13N2	257.107	1.1	-4.5	13.5	even	ok
257.121	1	C19H15N	257.12	0.7	-2.7	13	odd	ok
258.089	1	C18H12NO	258.091	2	7.6	13.5	even	ok
258.092	1	C18H12NO	258.091	1	-3.7	13.5	even	ok
258.126	1	C19H16N	258.128	1.9	7.5	12.5	even	ok
	2	C16H18O3	258.125	0.7	-2.8	8	odd	ok
258.129	1	C19H16N	258.128	0.9	-3.6	12.5	even	ok
259.087	1	C17H11N2O	259.087	0.6	-2.2	13.5	even	ok
259.1	1	C18H13NO	259.099	1	-3.9	13	odd	ok
259.121	1	C18H15N2	259.123	1.9	7.3	12.5	even	ok
	2	C15H17NO3	259.12	0.8	-3	8	odd	ok
259.124	1	C18H15N2	259.123	1	-3.8	12.5	even	ok
260.069	1	C17H10NO2	260.071	1.9	7.4	13.5	even	ok
260.105	1	C18H14NO	260.107	2	7.7	12.5	even	ok
260.108	1	C18H14NO	260.107	1	-3.9	12.5	even	ok
260.141	1	C16H20O3	260.141	0.7	-2.7	7	odd	ok
	2	C19H18N	260.143	2	7.6	11.5	even	ok
261.079	1	C17H11NO2	261.078	0.8	-3	13	odd	ok
261.103	1	C17H13N2O	261.102	0.8	-3	12.5	even	ok
261.116	1	C18H15NO	261.115	0.8	-3.1	12	odd	ok
261.137	1	C18H17N2	261.139	2	7.7	11.5	even	ok
	2	C15H19NO3	261.136	0.7	-2.6	7	odd	ok
261.139	1	C18H17N2	261.139	0.8	-3.2	11.5	even	ok
262.087	1	C17H12NO2	262.086	0.9	-3.5	12.5	even	ok
262.124	1	C18H16NO	262.123	0.9	-3.5	11.5	even	ok
263.08	1	C16H11N2O2	263.082	1.8	6.9	12.5	even	ok
263.095	1	C17H13NO2	263.094	0.8	-3.1	12	odd	ok
263.116	1	C17H15N2O	263.118	1.7	6.6	11.5	even	ok
263.119	1	C17H15N2O	263.118	1.1	-4.2	11.5	even	ok
263.152	1	C15H21NO3	263.152	0.6	-2.4	6	odd	ok
263.155	1	C18H19N2	263.154	1	-3.6	10.5	even	ok
264.103	1	C17H14NO2	264.102	1	-3.7	11.5	even	ok
265.103	1	C21H13	265.101	1.8	-6.7	15.5	even	ok
265.134	1	C17H17N2O	265.134	0.7	-2.8	10.5	even	ok
266.094	1	C17H14O3	266.094	0.5	-1.8	11	odd	ok
266.098	1	C20H12N	266.096	1.5	-5.7	15.5	even	ok
266.118	1	C17H16NO2	266.118	0.9	-3.5	10.5	even	ok
267.102	1	C17H15O3	267.102	0.4	-1.5	10.5	even	ok
267.105	1	C20H13N	267.104	1	-3.8	15	odd	ok
267.119	1	C21H15	267.117	2	-7.3	14.5	even	ok
268.11	1	C17H16O3	268.109	0.5	-2	10	odd	ok
268.113	1	C20H14N	268.112	1	-3.6	14.5	even	ok
269.105	1	C16H15NO3	269.105	0.4	-1.6	10	odd	ok
270.092	1	C19H12NO	270.091	1	-3.7	14.5	even	ok
270.113	1	C16H16NO3	270.112	0.3	-1.1	9.5	even	ok
271.1	1	C19H13NO	271.099	1	-3.6	14	odd	ok
271.124	1	C19H15N2	271.123	1	-3.6	13.5	even	ok
272.108	1	C19H14NO	272.107	1	-3.8	13.5	even	ok
273.103	1	C18H13N2O	273.102	0.9	-3.3	13.5	even	ok
273.116	1	C19H15NO	273.115	0.7	-2.7	13	odd	ok
273.136	1	C16H19NO3	273.136	0.4	-1.6	8	odd	ok
273.14	1	C19H17N2	273.139	1	-3.7	12.5	even	ok
274.088	1	C18H12NO2	274.086	1.3	-4.9	13.5	even	ok
274.124	1	C19H16NO	274.123	1	-3.6	12.5	even	ok
275.095	1	C18H13NO2	275.094	0.8	-3	13	odd	ok
275.119	1	C18H15N2O	275.118	0.8	-3	12.5	even	ok
275.152	1	C16H21NO3	275.152	0.3	-1.2	7	odd	ok
275.155	1	C19H19N2	275.154	0.9	-3.3	11.5	even	ok
276.103	1	C18H14NO2	276.102	1	-3.4	12.5	even	ok
276.139	1	C19H18NO	276.138	0.6	-2.1	11.5	even	ok
277.098	1	C17H13N2O2	277.097	1	-3.8	12.5	even	ok
277.103	1	C22H13	277.101	2	-7.3	16.5	even	ok
277.111	1	C18H15NO2	277.11	0.8	-2.9	12	odd	ok
277.134	1	C18H17N2O	277.134	0.8	-3	11.5	even	ok
278.119	1	C18H16NO2	278.118	1.2	-4.3	11.5	even	ok
278.155	1	C19H20NO	278.154	1.3	-4.5	10.5	even	ok
279.114	1	C17H15N2O2	279.113	1	-3.7	11.5	even	ok
280.113	1	C21H14N	280.112	1.4	-5	15.5	even	ok
281.129	1	C17H17N2O2	281.128	0.9	-3.3	10.5	even	ok
283.121	1	C17H17NO3	283.12	0.4	-1.4	10	odd	ok
283.124	1	C20H15N2	283.123	1.2	-4.4	14.5	even	ok
284.108	1	C20H14NO	284.107	0.5	-1.8	14.5	even	ok
284.131	1	C20H16N2	284.131	0.7	-2.3	14	odd	ok
285.116	1	C20H15NO	285.115	0.7	-2.5	14	odd	ok
285.136	1	C17H19NO3	285.136	0	-0.2	9	odd	ok
285.14	1	C20H17N2	285.139	0.9	-3.2	13.5	even	ok
286.124	1	C20H16NO	286.123	1.1	-3.9	13.5	even	ok
287.119	1	C19H15N2O	287.118	1	-3.6	13.5	even	ok
288.103	1	C19H14NO2	288.102	1.2	-4.2	13.5	even	ok
289.111	1	C19H15NO2	289.11	1	-3.4	13	odd	ok
289.135	1	C19H17N2O	289.134	1.3	-4.6	12.5	even	ok
290.119	1	C19H16NO2	290.118	1.1	-3.9	12.5	even	ok
291.114	1	C18H15N2O2	291.113	1.4	-4.6	12.5	even	ok
291.127	1	C19H17NO2	291.125	1.3	-4.5	12	odd	ok
291.15	1	C19H19N2O	291.149	1.3	-4.4	11.5	even	ok
292.134	1	C19H18NO2	292.133	1.2	-4.2	11.5	even	ok
293.13	1	C18H17N2O2	293.128	1.4	-4.9	11.5	even	ok
296.129	1	C18H18NO3	296.128	1	-3.5	10.5	even	ok
	2	C21H16N2	296.131	1.6	5.6	15	odd	ok
298.145	1	C21H18N2	298.146	1.3	4.4	14	odd	ok
	2	C18H20NO3	298.144	1.4	-4.6	9.5	even	ok
299.119	1	C20H15N2O	299.118	0.8	-2.8	14.5	even	ok
299.144	1	C22H19O	299.143	1.1	-3.6	13.5	even	ok
301.135	1	C20H17N2O	301.134	1.1	-3.6	13.5	even	ok
302.118	1	C20H16NO2	302.118	0.7	-2.3	13.5	even	ok
303.127	1	C20H17NO2	303.125	1.3	-4.4	13	odd	ok
303.15	1	C20H19N2O	303.149	1.2	-3.8	12.5	even	ok
304.134	1	C20H18NO2	304.133	1.1	-3.5	12.5	even	ok
305.13	1	C19H17N2O2	305.128	1.2	-4.1	12.5	even	ok
306.15	1	C20H20NO2	306.149	1.3	-4.2	11.5	even	ok
307.145	1	C19H19N2O2	307.144	1.1	-3.6	11.5	even	ok
317.166	1	C21H21N2O	317.165	1.1	-3.6	12.5	even	ok
318.15	1	C21H20NO2	318.149	1.4	-4.4	12.5	even	ok
319.145	1	C20H19N2O2	319.144	0.9	-2.7	12.5	even	ok
321.161	1	C20H21N2O2	321.16	1.1	-3.4	11.5	even	ok
323.176	1	C20H23N2O2	323.175	0.8	-2.5	10.5	even	ok
324.16	1	C20H22NO3	324.159	0.5	-1.5	10.5	even	ok
333.161	1	C21H21N2O2	333.16	1	-3.1	12.5	even	ok
335.177	1	C21H23N2O2	335.175	1.3	-3.9	11.5	even	ok
339.172	1	C20H23N2O3	339.17	1.7	-5	10.5	even	ok
351.172	1	C21H23N2O3	351.17	1.7	-4.9	11.5	even	ok
365.188	1	C22H25N2O3	365.186	1.6	-4.4	11.5	even	ok
367.203	1	C22H27N2O3	367.202	1.1	-3.1	10.5	even	ok

## Sheet: 6 hirsutine
Meas. m/z	#	Ion Formula	m/z	|err| [mDa]	err [ppm]	rdb	e- Conf	N-Rule
102.046	1	C8H6	102.046	0.1	0.9	6	odd	ok
103.048	1	C12H14O3	103.047	1.5	-14.9	6	even	ok
	2	C15H12N	103.048	0.2	-1.9	10.5	odd	ok
103.052	1	C3H7N2O2	103.05	1.5	-14.1	1.5	even	ok
103.552	1	C15H13N	103.552	0.1	-0.5	10	even	ok
	2	C12H15O3	103.551	1.4	-13.5	5.5	odd	ok
104.038	1	C6H4N2	104.037	0.7	-6.7	6	odd	ok
104.056	1	C15H14N	104.056	0	-0.4	9.5	odd	ok
	2	C12H16O3	104.054	1.4	-13.3	5	even	ok
106.065	1	C7H8N	106.065	0.1	0.8	4.5	even	ok
108.08	1	C7H10N	108.081	0.3	3.1	3.5	even	ok
108.081	1	C7H10N	108.081	0.1	-1.1	3.5	even	ok
109.552	1	C16H13N	109.552	0.1	0.7	11	even	ok
	2	C13H15O3	109.551	1.3	-11.5	6.5	odd	ok
110.015	1	C9H2	110.015	0.1	0.6	9	odd	ok
110.056	1	C16H14N	110.056	0	0.4	10.5	odd	ok
	2	C13H16O3	110.054	1.3	-11.7	6	even	ok
110.096	1	C7H12N	110.096	0.3	2.9	2.5	even	ok
110.555	1	C15H13N2	110.553	1.4	-13.1	10.5	odd	ok
111.045	1	C6H7O2	111.044	1.3	-11.5	3.5	even	ok
111.561	1	C15H15N2	111.561	0	0.1	9.5	odd	ok
	2	C12H17NO3	111.56	1.3	-11.9	5	even	ok
113.039	1	C9H5	113.039	0.2	-2.1	7.5	even	ok
114.046	1	C9H6	114.046	0.2	1.6	7	odd	ok
115.054	1	C9H7	115.054	0.3	2.8	6.5	even	ok
115.552	1	C17H13N	115.552	0.1	1.1	12	even	ok
	2	C14H15O3	115.551	1.2	-10.5	7.5	odd	ok
116.062	1	C9H8	116.062	0.3	2.6	6	odd	ok
117.045	1	C7H5N2	117.045	0.6	-5.4	6.5	even	ok
117.057	1	C16H14N2	117.057	0.3	2.5	11	even	ok
	2	C13H16NO3	117.056	1	-8.9	6.5	odd	ok
117.07	1	C9H9	117.07	0.3	3	5.5	even	ok
118.053	1	C7H6N2	118.053	0.7	-6.3	6	odd	ok
118.065	1	C8H8N	118.065	0.3	2.6	5.5	even	ok
122.06	1	C7H8NO	122.06	0.4	2.9	4.5	even	ok
122.096	1	C8H12N	122.096	0.4	3	3.5	even	ok
122.56	1	C18H15N	122.56	0.1	0.9	12	even	ok
	2	C15H17O3	122.558	1.2	-10.1	7.5	odd	ok
123.045	1	C7H7O2	123.044	1.2	-10.1	4.5	even	ok
123.08	1	C8H11O	123.08	0.3	2.4	3.5	even	ok
124.569	1	C14H19NO3	124.568	1.3	-10.2	6	even	ok
	2	C17H17N2	124.569	0.1	0.6	10.5	odd	ok
125.577	1	C14H21NO3	125.576	1.4	-11.3	5	even	ok
	2	C17H19N2	125.577	0.1	-0.6	9.5	odd	ok
126.046	1	C10H6	126.046	0.1	-0.6	8	odd	ok
127.041	1	C9H5N	127.042	0.2	1.8	8	odd	ok
127.054	1	C10H7	127.054	0.3	2.3	7.5	even	ok
128.049	1	C9H6N	128.049	0.4	3.2	7.5	even	ok
128.062	1	C10H8	128.062	0.4	2.9	7	odd	ok
129.057	1	C9H7N	129.057	0.3	2	7	odd	ok
129.069	1	C10H9	129.07	0.4	3	6.5	even	ok
130.065	1	C9H8N	130.065	0.4	3.2	6.5	even	ok
131.061	1	C8H7N2	131.06	0.4	-3.1	6.5	even	ok
131.073	1	C9H9N	131.073	0.4	3.4	6	odd	ok
131.085	1	C10H11	131.086	0.4	3	5.5	even	ok
132.08	1	C9H10N	132.081	0.4	3.1	5.5	even	ok
133.064	1	C9H9O	133.065	0.3	2.3	5.5	even	ok
134.06	1	C8H8NO	134.06	0.4	2.9	5.5	even	ok
134.096	1	C9H12N	134.096	0.4	3	4.5	even	ok
135.08	1	C9H11O	135.08	0.4	2.8	4.5	even	ok
136.075	1	C8H10NO	136.076	0.5	3.6	4.5	even	ok
136.112	1	C9H14N	136.112	0.3	2.3	3.5	even	ok
138.054	1	C7H8NO2	138.055	0.5	3.5	4.5	even	ok
138.091	1	C8H12NO	138.091	0.5	3.7	3.5	even	ok
139.053	1	C11H7	139.054	0.8	5.8	8.5	even	ok
139.054	1	C11H7	139.054	0	-0.2	8.5	even	ok
139.075	1	C8H11O2	139.075	0.6	4.3	3.5	even	ok
140.107	1	C8H14NO	140.107	0.5	3.4	2.5	even	ok
141.057	1	C10H7N	141.057	0.6	4.2	8	odd	ok
141.069	1	C11H9	141.07	0.5	3.6	7.5	even	ok
142.065	1	C10H8N	142.065	0.5	3.8	7.5	even	ok
142.078	1	C11H10	142.078	0	-0.3	7	odd	ok
143.072	1	C10H9N	143.073	0.6	4.1	7	odd	ok
143.085	1	C11H11	143.086	0.6	4.1	6.5	even	ok
144.044	1	C9H6NO	144.044	0.3	2.4	7.5	even	ok
144.08	1	C10H10N	144.081	0.6	3.8	6.5	even	ok
145.064	1	C10H9O	145.065	0.6	3.9	6.5	even	ok
146.059	1	C9H8NO	146.06	1.5	10.4	6.5	even	ok
146.059	1	C9H8NO	146.06	0.6	4.1	6.5	even	ok
146.096	1	C10H12N	146.096	0.6	4.2	5.5	even	ok
147.08	1	C10H11O	147.08	0.6	4.1	5.5	even	ok
148.075	1	C9H10NO	148.076	0.6	4.4	5.5	even	ok
148.112	1	C10H14N	148.112	0.6	3.9	4.5	even	ok
150.046	1	C12H6	150.046	0.8	5.4	10	odd	ok
150.091	1	C9H12NO	150.091	0.7	4.6	4.5	even	ok
150.127	1	C10H16N	150.128	0.8	5.4	3.5	even	ok
151.053	1	C12H7	151.054	0.9	6.1	9.5	even	ok
151.054	1	C12H7	151.054	0.1	0.5	9.5	even	ok
151.062	1	C8H9NO2	151.063	0.7	4.7	5	odd	ok
152.057	1	C7H8N2O2	152.058	0.6	4.2	5	odd	ok
152.061	1	C12H8	152.062	0.6	4.1	9	odd	ok
152.07	1	C8H10NO2	152.071	0.7	4.4	4.5	even	ok
152.106	1	C9H14NO	152.107	0.7	4.5	3.5	even	ok
153.068	1	C12H9	153.07	1.6	10.7	8.5	even	ok
153.069	1	C12H9	153.07	0.7	4.5	8.5	even	ok
153.07	1	C12H9	153.07	0.1	-0.7	8.5	even	ok
154.063	1	C11H8N	154.065	1.7	10.8	8.5	even	ok
	2	C8H10O3	154.062	1	-6.6	4	odd	ok
154.064	1	C11H8N	154.065	0.7	4.6	8.5	even	ok
	2	C8H10O3	154.062	2	-12.8	4	odd	ok
154.065	1	C11H8N	154.065	0.1	-0.7	8.5	even	ok
155.072	1	C11H9N	155.073	0.7	4.4	8	odd	ok
	2	C8H11O3	155.07	2	-12.9	3.5	even	ok
156.08	1	C8H12O3	156.078	1.9	-12.5	3	odd	ok
	2	C11H10N	156.081	0.7	4.7	7.5	even	ok
157.084	1	C8H13O3	157.086	1.6	9.9	2.5	even	ok
157.088	1	C11H11N	157.089	0.7	4.7	7	odd	ok
	2	C8H13O3	157.086	1.9	-12.4	2.5	even	ok
158.059	1	C10H8NO	158.06	0.8	4.8	7.5	even	ok
158.096	1	C11H12N	158.096	0.8	4.8	6.5	even	ok
	2	C8H14O3	158.094	1.9	-12.2	2	odd	ok
159.067	1	C10H9NO	159.068	0.6	3.8	7	odd	ok
160.075	1	C10H10NO	160.076	0.7	4.6	6.5	even	ok
160.111	1	C11H14N	160.112	0.8	4.7	5.5	even	ok
	2	C8H16O3	160.109	1.9	-12	1	odd	ok
160.112	1	C11H14N	160.112	0.2	-1.5	5.5	even	ok
161.096	1	C11H13O	161.096	0.2	-1.2	5.5	even	ok
162.046	1	C13H6	162.046	0.2	1.3	11	odd	ok
162.054	1	C9H8NO2	162.055	0.7	4	6.5	even	ok
162.091	1	C10H12NO	162.091	0.7	4.6	5.5	even	ok
162.092	1	C10H12NO	162.091	0.3	-1.6	5.5	even	ok
163.053	1	C13H7	163.054	0.8	5.2	10.5	even	ok
163.054	1	C13H7	163.054	0.2	0.9	10.5	even	ok
163.075	1	C10H11O2	163.075	0.7	4.6	5.5	even	ok
164.07	1	C9H10NO2	164.071	0.8	4.6	5.5	even	ok
164.106	1	C10H14NO	164.107	0.8	5	4.5	even	ok
164.107	1	C10H14NO	164.107	0.3	-1.8	4.5	even	ok
165.069	1	C13H9	165.07	0.8	4.6	9.5	even	ok
165.09	1	C10H13O2	165.091	0.7	4.3	4.5	even	ok
166.064	1	C12H8N	166.065	0.8	4.9	9.5	even	ok
	2	C9H10O3	166.062	1.9	-11.3	5	odd	ok
166.065	1	C12H8N	166.065	0.3	-2	9.5	even	ok
166.085	1	C9H12NO2	166.086	0.8	5	4.5	even	ok
167.072	1	C12H9N	167.073	0.8	4.9	9	odd	ok
	2	C9H11O3	167.07	1.9	-11.1	4.5	even	ok
167.073	1	C12H9N	167.073	0.3	-1.7	9	odd	ok
167.085	1	C13H11	167.086	0.8	4.9	8.5	even	ok
168.08	1	C12H10N	168.081	0.8	5	8.5	even	ok
	2	C9H12O3	168.078	1.8	-10.9	4	odd	ok
169.084	1	C9H13O3	169.086	1.5	8.9	3.5	even	ok
169.088	1	C9H13O3	169.086	1.9	-11.5	3.5	even	ok
	2	C12H11N	169.089	0.7	4.3	8	odd	ok
170.059	1	C11H8NO	170.06	0.8	4.9	8.5	even	ok
170.096	1	C12H12N	170.096	0.9	5.1	7.5	even	ok
	2	C9H14O3	170.094	1.8	-10.7	3	odd	ok
170.097	1	C12H12N	170.096	0.3	-1.7	7.5	even	ok
172.075	1	C11H10NO	172.076	0.8	4.8	7.5	even	ok
172.076	1	C11H10NO	172.076	0.3	-1.6	7.5	even	ok
172.111	1	C9H16O3	172.109	1.9	-10.8	2	odd	ok
	2	C12H14N	172.112	0.8	4.8	6.5	even	ok
173.083	1	C11H11NO	173.084	0.7	4.1	7	odd	ok
173.116	1	C9H17O3	173.117	1.5	8.9	1.5	even	ok
174.091	1	C11H12NO	174.091	0.8	4.7	6.5	even	ok
174.092	1	C11H12NO	174.091	0.4	-2.4	6.5	even	ok
176.07	1	C10H10NO2	176.071	0.8	4.5	6.5	even	ok
176.106	1	C11H14NO	176.107	0.8	4.4	5.5	even	ok
176.107	1	C11H14NO	176.107	0.4	-2.3	5.5	even	ok
177.057	1	C13H7N	177.057	0.2	0.9	11	odd	ok
177.069	1	C14H9	177.07	0.6	3.5	10.5	even	ok
177.09	1	C11H13O2	177.091	1	5.4	5.5	even	ok
178.064	1	C13H8N	178.065	0.8	4.7	10.5	even	ok
	2	C10H10O3	178.062	1.8	-10.3	6	odd	ok
178.066	1	C13H8N	178.065	0.4	-2.2	10.5	even	ok
178.077	1	C14H10	178.078	0.9	5.1	10	odd	ok
178.078	1	C14H10	178.078	0.4	-2.4	10	odd	ok
178.122	1	C11H16NO	178.123	0.8	4.6	4.5	even	ok
179.072	1	C13H9N	179.073	0.8	4.7	10	odd	ok
	2	C10H11O3	179.07	1.8	-10.3	5.5	even	ok
179.085	1	C14H11	179.086	0.8	4.7	9.5	even	ok
179.086	1	C14H11	179.086	0.3	-1.9	9.5	even	ok
180.08	1	C13H10N	180.081	0.9	5.1	9.5	even	ok
	2	C10H12O3	180.078	1.8	-9.8	5	odd	ok
180.101	1	C10H14NO2	180.102	0.9	4.7	4.5	even	ok
180.102	1	C10H14NO2	180.102	0.3	-1.8	4.5	even	ok
181.088	1	C13H11N	181.089	0.9	4.8	9	odd	ok
	2	C10H13O3	181.086	1.8	-10	4.5	even	ok
181.089	1	C13H11N	181.089	0.4	-2	9	odd	ok
181.1	1	C14H13	181.101	1	5.5	8.5	even	ok
182.059	1	C12H8NO	182.06	0.9	5.1	9.5	even	ok
182.096	1	C10H14O3	182.094	1.8	-9.7	4	odd	ok
	2	C13H12N	182.096	0.9	5	8.5	even	ok
183.067	1	C12H9NO	183.068	0.9	5	9	odd	ok
183.068	1	C12H9NO	183.068	0.4	-2.1	9	odd	ok
183.092	1	C12H11N2	183.092	0.3	-1.5	8.5	even	ok
183.1	1	C10H15O3	183.102	1.4	7.7	3.5	even	ok
184.075	1	C12H10NO	184.076	1	5.3	8.5	even	ok
184.076	1	C12H10NO	184.076	0.7	-3.6	8.5	even	ok
184.099	1	C12H12N2	184.1	1	5.3	8	odd	ok
	2	C9H14NO3	184.097	1.7	-9.2	3.5	even	ok
184.104	1	C22H28N2O3	184.104	0.9	5.1	10	even	ok
184.111	1	C13H14N	184.112	0.8	4.5	7.5	even	ok
	2	C10H16O3	184.109	1.9	-10.1	3	odd	ok
184.112	1	C13H14N	184.112	0.4	-1.9	7.5	even	ok
186.09	1	C12H12NO	186.091	0.9	4.6	7.5	even	ok
186.092	1	C12H12NO	186.091	0.4	-2.3	7.5	even	ok
186.127	1	C13H16N	186.128	0.9	4.7	6.5	even	ok
	2	C10H18O3	186.125	1.8	-9.7	2	odd	ok
188.05	1	C14H6N	188.049	0.3	-1.4	12.5	even	ok
188.07	1	C11H10NO2	188.071	1	5.3	7.5	even	ok
188.106	1	C12H14NO	188.107	0.9	5	6.5	even	ok
188.107	1	C12H14NO	188.107	0.4	-2	6.5	even	ok
189.057	1	C14H7N	189.057	0.2	-1	12	odd	ok
189.069	1	C15H9	189.07	0.9	4.7	11.5	even	ok
189.092	1	C12H13O2	189.091	0.5	-2.6	6.5	even	ok
190.065	1	C14H8N	190.065	0.2	-1.1	11.5	even	ok
190.077	1	C15H10	190.078	1	5.2	11	odd	ok
190.078	1	C15H10	190.078	0.2	-1.2	11	odd	ok
190.085	1	C11H12NO2	190.086	0.9	4.9	6.5	even	ok
190.087	1	C11H12NO2	190.086	0.6	-3.4	6.5	even	ok
191.072	1	C14H9N	191.073	0.9	4.8	11	odd	ok
	2	C11H11O3	191.07	1.8	-9.2	6.5	even	ok
191.073	1	C14H9N	191.073	0.4	-2	11	odd	ok
192.077	1	C11H12O3	192.078	1.4	7.3	6	odd	ok
192.08	1	C14H10N	192.081	0.9	4.7	10.5	even	ok
	2	C11H12O3	192.078	1.8	-9.2	6	odd	ok
192.081	1	C14H10N	192.081	0.3	-1.7	10.5	even	ok
192.101	1	C11H14NO2	192.102	0.9	4.9	5.5	even	ok
193.085	1	C11H13O3	193.086	1.4	7	5.5	even	ok
193.088	1	C14H11N	193.089	0.9	4.6	10	odd	ok
	2	C11H13O3	193.086	1.8	-9.2	5.5	even	ok
194.059	1	C13H8NO	194.06	1	5.1	10.5	even	ok
194.06	1	C13H8NO	194.06	0.3	-1.6	10.5	even	ok
194.095	1	C11H14O3	194.094	1.7	-8.7	5	odd	ok
	2	C14H12N	194.096	1	5.1	9.5	even	ok
194.097	1	C14H12N	194.096	0.3	-1.4	9.5	even	ok
194.117	1	C11H16NO2	194.118	0.9	4.6	4.5	even	ok
195.067	1	C13H9NO	195.068	0.9	4.5	10	odd	ok
195.068	1	C13H9NO	195.068	0.2	-1.1	10	odd	ok
195.092	1	C13H11N2	195.092	0.5	-2.5	9.5	even	ok
195.1	1	C11H15O3	195.102	1.3	6.7	4.5	even	ok
195.103	1	C14H13N	195.104	1	4.9	9	odd	ok
	2	C11H15O3	195.102	1.7	-8.8	4.5	even	ok
196.075	1	C13H10NO	196.076	1.1	5.7	9.5	even	ok
196.076	1	C13H10NO	196.076	0.6	-3.1	9.5	even	ok
196.1	1	C13H12N2	196.1	0.4	-2.2	9	odd	ok
196.111	1	C14H14N	196.112	1	5.1	8.5	even	ok
	2	C11H16O3	196.109	1.7	-8.5	4	odd	ok
196.113	1	C14H14N	196.112	0.5	-2.3	8.5	even	ok
197.083	1	C13H11NO	197.084	0.9	4.8	9	odd	ok
197.106	1	C10H15NO3	197.105	1.8	-9	4	odd	ok
	2	C13H13N2	197.107	0.9	4.6	8.5	even	ok
197.108	1	C13H13N2	197.107	0.4	-1.9	8.5	even	ok
198.09	1	C13H12NO	198.091	1	4.8	8.5	even	ok
198.103	1	C14H14O	198.104	0.6	3	8	odd	ok
198.111	1	C10H16NO3	198.112	1.3	6.4	3.5	even	ok
198.127	1	C14H16N	198.128	1.1	5.5	7.5	even	ok
	2	C11H18O3	198.125	1.6	-8	3	odd	ok
199.122	1	C13H15N2	199.123	0.9	4.3	7.5	even	ok
	2	C10H17NO3	199.12	1.8	-9.1	3	odd	ok
199.124	1	C13H15N2	199.123	0.7	-3.7	7.5	even	ok
201.07	1	C16H9	201.07	0.4	-2.2	12.5	even	ok
202.065	1	C15H8N	202.065	0.2	-0.8	12.5	even	ok
202.077	1	C16H10	202.078	1	5	12	odd	ok
203.073	1	C15H9N	203.073	0.3	1.2	12	odd	ok
203.085	1	C16H11	203.086	1	4.9	11.5	even	ok
203.086	1	C16H11	203.086	0.5	-2.6	11.5	even	ok
204.08	1	C15H10N	204.081	1	4.9	11.5	even	ok
	2	C12H12O3	204.078	1.7	-8.2	7	odd	ok
204.081	1	C15H10N	204.081	0.5	-2.6	11.5	even	ok
204.101	1	C12H14NO2	204.102	1.1	5.2	6.5	even	ok
205.085	1	C12H13O3	205.086	1.2	5.9	6.5	even	ok
205.088	1	C12H13O3	205.086	1.7	-8	6.5	even	ok
	2	C15H11N	205.089	1	5	11	odd	ok
205.089	1	C15H11N	205.089	0.5	-2.5	11	odd	ok
206.095	1	C15H12N	206.096	1.1	5.3	10.5	even	ok
	2	C12H14O3	206.094	1.6	-7.7	6	odd	ok
206.097	1	C15H12N	206.096	0.5	-2.4	10.5	even	ok
206.117	1	C12H16NO2	206.118	1	4.9	5.5	even	ok
207.067	1	C14H9NO	207.068	0.9	4.3	11	odd	ok
207.068	1	C14H9NO	207.068	0.5	-2.6	11	odd	ok
207.092	1	C14H11N2	207.092	0.6	-2.7	10.5	even	ok
207.1	1	C12H15O3	207.102	1.2	5.7	5.5	even	ok
207.103	1	C15H13N	207.104	1	5.1	10	odd	ok
	2	C12H15O3	207.102	1.6	-7.9	5.5	even	ok
207.105	1	C15H13N	207.104	0.5	-2.5	10	odd	ok
208.075	1	C14H10NO	208.076	1.1	5.1	10.5	even	ok
208.076	1	C14H10NO	208.076	0.6	-3	10.5	even	ok
208.111	1	C12H16O3	208.109	1.7	-8	5	odd	ok
	2	C15H14N	208.112	1	4.9	9.5	even	ok
208.113	1	C15H14N	208.112	0.6	-2.8	9.5	even	ok
209.082	1	C14H11NO	209.084	1.1	5.4	10	odd	ok
209.108	1	C14H13N2	209.107	0.6	-2.8	9.5	even	ok
209.116	1	C12H17O3	209.117	1.2	6	4.5	even	ok
210.054	1	C13H8NO2	210.055	0.9	4.2	10.5	even	ok
210.055	1	C13H8NO2	210.055	0.3	-1.5	10.5	even	ok
210.09	1	C14H12NO	210.091	1.2	5.6	9.5	even	ok
210.092	1	C14H12NO	210.091	0.7	-3.4	9.5	even	ok
210.127	1	C15H16N	210.128	1.2	5.7	8.5	even	ok
	2	C12H18O3	210.125	1.5	-7.1	4	odd	ok
210.128	1	C15H16N	210.128	0.6	-3.1	8.5	even	ok
211.132	1	C12H19O3	211.133	1	4.8	3.5	even	ok
212.069	1	C13H10NO2	212.071	1.2	5.5	9.5	even	ok
212.071	1	C13H10NO2	212.071	0.5	-2.5	9.5	even	ok
212.106	1	C14H14NO	212.107	1.2	5.7	8.5	even	ok
212.107	1	C14H14NO	212.107	0.4	-1.9	8.5	even	ok
214.066	1	C16H8N	214.065	0.5	-2.3	13.5	even	ok
215.074	1	C16H9N	215.073	0.7	-3.3	13	odd	ok
215.084	1	C17H11	215.086	1.3	6.1	12.5	even	ok
215.087	1	C17H11	215.086	1.2	-5.5	12.5	even	ok
216.08	1	C16H10N	216.081	1.2	5.4	12.5	even	ok
	2	C13H12O3	216.078	1.5	-7	8	odd	ok
216.081	1	C16H10N	216.081	0.7	-3.2	12.5	even	ok
217.087	1	C16H11N	217.089	1.2	5.4	12	odd	ok
	2	C13H13O3	217.086	1.5	-6.9	7.5	even	ok
217.089	1	C16H11N	217.089	0.7	-3.1	12	odd	ok
218.095	1	C16H12N	218.096	1.2	5.3	11.5	even	ok
	2	C13H14O3	218.094	1.5	-7	7	odd	ok
219.067	1	C15H9NO	219.068	1.2	5.5	12	odd	ok
219.069	1	C15H9NO	219.068	0.7	-3.4	12	odd	ok
219.09	1	C15H11N2	219.092	1.2	5.7	11.5	even	ok
	2	C12H13NO3	219.089	1.4	-6.6	7	odd	ok
219.101	1	C13H15O3	219.102	1	4.6	6.5	even	ok
219.103	1	C16H13N	219.104	1.3	5.9	11	odd	ok
	2	C13H15O3	219.102	1.4	-6.3	6.5	even	ok
219.105	1	C16H13N	219.104	0.7	-3	11	odd	ok
220.075	1	C15H10NO	220.076	1.2	5.4	11.5	even	ok
220.076	1	C15H10NO	220.076	0.8	-3.5	11.5	even	ok
220.098	1	C12H14NO3	220.097	1.5	-6.7	6.5	even	ok
	2	C15H12N2	220.1	1.2	5.5	11	odd	ok
220.111	1	C16H14N	220.112	1.2	5.5	10.5	even	ok
	2	C13H16O3	220.109	1.5	-6.7	6	odd	ok
221.082	1	C15H11NO	221.084	1.3	6	11	odd	ok
221.106	1	C12H15NO3	221.105	1.5	-6.7	6	odd	ok
	2	C15H13N2	221.107	1.2	5.5	10.5	even	ok
221.108	1	C15H13N2	221.107	0.7	-3.2	10.5	even	ok
222.09	1	C15H12NO	222.091	1.3	5.7	10.5	even	ok
222.114	1	C15H14N2	222.115	1.4	6.1	10	odd	ok
	2	C12H16NO3	222.112	1.3	-6	5.5	even	ok
222.127	1	C13H18O3	222.125	1.5	-6.6	5	odd	ok
	2	C16H16N	222.128	1.2	5.5	9.5	even	ok
222.128	1	C16H16N	222.128	0.7	-3.4	9.5	even	ok
223.098	1	C15H13NO	223.099	1.4	6.1	10	odd	ok
223.1	1	C15H13NO	223.099	0.8	-3.4	10	odd	ok
223.119	1	C12H17NO3	223.12	0.8	3.7	5	odd	ok
223.122	1	C12H17NO3	223.12	1.4	-6.2	5	odd	ok
	2	C15H15N2	223.123	1.3	5.8	9.5	even	ok
223.124	1	C15H15N2	223.123	0.8	-3.7	9.5	even	ok
224.07	1	C14H10NO2	224.071	0.9	4.1	10.5	even	ok
224.106	1	C15H14NO	224.107	1.3	5.8	9.5	even	ok
224.129	1	C12H18NO3	224.128	1.1	-4.8	4.5	even	ok
	2	C15H16N2	224.131	1.6	7.1	9	odd	ok
224.142	1	C16H18N	224.143	1.3	5.9	8.5	even	ok
	2	C13H20O3	224.141	1.4	-6	4	odd	ok
224.144	1	C16H18N	224.143	0.9	-3.9	8.5	even	ok
225.079	1	C14H11NO2	225.078	0.8	-3.4	10	odd	ok
225.137	1	C12H19NO3	225.136	1.5	-6.6	4	odd	ok
	2	C15H17N2	225.139	1.2	5.3	8.5	even	ok
226.085	1	C14H12NO2	226.086	1.4	6	9.5	even	ok
226.087	1	C14H12NO2	226.086	0.7	-3.1	9.5	even	ok
226.143	1	C12H20NO3	226.144	0.8	3.7	3.5	even	ok
228.079	1	C17H10N	228.081	1.4	6.1	13.5	even	ok
	2	C14H12O3	228.078	1.3	-5.7	9	odd	ok
228.082	1	C17H10N	228.081	0.8	-3.5	13.5	even	ok
228.101	1	C14H14NO2	228.102	1	4.2	8.5	even	ok
229.087	1	C17H11N	229.089	1.3	5.7	13	odd	ok
	2	C14H13O3	229.086	1.4	-6	8.5	even	ok
229.1	1	C18H13	229.101	1	4.5	12.5	even	ok
230.095	1	C14H14O3	230.094	1.3	-5.8	8	odd	ok
	2	C17H12N	230.096	1.4	5.9	12.5	even	ok
231.101	1	C14H15O3	231.102	0.9	3.8	7.5	even	ok
231.103	1	C17H13N	231.104	1.4	6.1	12	odd	ok
	2	C14H15O3	231.102	1.3	-5.5	7.5	even	ok
232.074	1	C16H10NO	232.076	1.5	6.5	12.5	even	ok
232.077	1	C16H10NO	232.076	1	-4.2	12.5	even	ok
232.111	1	C17H14N	232.112	1.4	5.9	11.5	even	ok
	2	C14H16O3	232.109	1.3	-5.6	7	odd	ok
232.113	1	C17H14N	232.112	1	-4.1	11.5	even	ok
233.082	1	C16H11NO	233.084	1.5	6.4	12	odd	ok
233.085	1	C16H11NO	233.084	1	-4.2	12	odd	ok
233.106	1	C13H15NO3	233.105	1.1	-4.7	7	odd	ok
	2	C16H13N2	233.107	1.6	6.8	11.5	even	ok
233.119	1	C17H15N	233.12	1.4	6	11	odd	ok
	2	C14H17O3	233.117	1.3	-5.5	6.5	even	ok
233.121	1	C17H15N	233.12	0.9	-3.8	11	odd	ok
234.09	1	C16H12NO	234.091	1.4	6	11.5	even	ok
234.114	1	C13H16NO3	234.112	1.1	-4.8	6.5	even	ok
	2	C16H14N2	234.115	1.6	6.6	11	odd	ok
234.126	1	C17H16N	234.128	1.5	6.3	10.5	even	ok
	2	C14H18O3	234.125	1.2	-5.2	6	odd	ok
235.085	1	C15H11N2O	235.087	1.6	6.7	11.5	even	ok
235.121	1	C16H15N2	235.123	1.6	6.7	10.5	even	ok
	2	C13H17NO3	235.12	1.1	-4.7	6	odd	ok
235.124	1	C16H15N2	235.123	0.9	-3.8	10.5	even	ok
236.069	1	C15H10NO2	236.071	1.4	5.8	11.5	even	ok
236.072	1	C15H10NO2	236.071	1.1	-4.6	11.5	even	ok
236.105	1	C16H14NO	236.107	1.6	6.6	10.5	even	ok
236.108	1	C16H14NO	236.107	0.9	-3.9	10.5	even	ok
236.142	1	C14H20O3	236.141	1.2	-4.9	5	odd	ok
	2	C17H18N	236.143	1.5	6.4	9.5	even	ok
237.101	1	C15H13N2O	237.102	1.3	5.6	10.5	even	ok
237.137	1	C16H17N2	237.139	1.7	7.2	9.5	even	ok
	2	C13H19NO3	237.136	1	-4.1	5	odd	ok
237.148	1	C14H21O3	237.149	0.9	3.6	4.5	even	ok
238.085	1	C15H12NO2	238.086	1.6	6.8	10.5	even	ok
238.087	1	C15H12NO2	238.086	0.9	-3.7	10.5	even	ok
238.121	1	C16H16NO	238.123	1.4	6	9.5	even	ok
238.124	1	C16H16NO	238.123	1	-4.4	9.5	even	ok
239.094	1	C15H13NO2	239.094	0.1	-0.6	10	odd	ok
240.1	1	C15H14NO2	240.102	1.8	7.4	9.5	even	ok
240.103	1	C15H14NO2	240.102	0.8	-3.2	9.5	even	ok
241.087	1	C18H11N	241.089	1.7	7.2	14	odd	ok
	2	C15H13O3	241.086	0.9	-3.9	9.5	even	ok
241.09	1	C18H11N	241.089	1.1	-4.5	14	odd	ok
242.095	1	C18H12N	242.096	1.8	7.4	13.5	even	ok
	2	C15H14O3	242.094	0.9	-3.7	9	odd	ok
242.097	1	C18H12N	242.096	0.8	-3.4	13.5	even	ok
243.09	1	C14H13NO3	243.089	0.9	-3.5	9	odd	ok
	2	C17H11N2	243.092	1.8	7.5	13.5	even	ok
243.103	1	C18H13N	243.104	1.6	6.4	13	odd	ok
	2	C15H15O3	243.102	1.1	-4.6	8.5	even	ok
243.105	1	C18H13N	243.104	0.9	-3.6	13	odd	ok
244.074	1	C17H10NO	244.076	1.3	5.4	13.5	even	ok
244.111	1	C18H14N	244.112	1.6	6.4	12.5	even	ok
	2	C15H16O3	244.109	1.1	-4.6	8	odd	ok
245.105	1	C14H15NO3	245.105	0.6	-2.4	8	odd	ok
245.118	1	C18H15N	245.12	1.6	6.6	12	odd	ok
	2	C15H17O3	245.117	1.1	-4.3	7.5	even	ok
246.089	1	C17H12NO	246.091	1.9	7.7	12.5	even	ok
246.092	1	C17H12NO	246.091	0.9	-3.5	12.5	even	ok
246.126	1	C18H16N	246.128	1.7	6.9	11.5	even	ok
	2	C15H18O3	246.125	1	-4	7	odd	ok
247.087	1	C16H11N2O	247.087	0.8	-3.1	12.5	even	ok
247.097	1	C17H13NO	247.099	1.9	7.7	12	odd	ok
247.1	1	C17H13NO	247.099	1	-3.9	12	odd	ok
248.069	1	C16H10NO2	248.071	1.9	7.7	12.5	even	ok
248.071	1	C16H10NO2	248.071	0.8	-3.2	12.5	even	ok
248.105	1	C17H14NO	248.107	1.8	7.2	11.5	even	ok
248.142	1	C18H18N	248.143	1.8	7.2	10.5	even	ok
	2	C15H20O3	248.141	0.9	-3.6	6	odd	ok
248.144	1	C18H18N	248.143	0.8	-3.2	10.5	even	ok
249.1	1	C16H13N2O	249.102	1.8	7.2	11.5	even	ok
249.137	1	C14H19NO3	249.136	1.1	-4.3	6	odd	ok
	2	C17H17N2	249.139	1.6	6.5	10.5	even	ok
249.14	1	C17H17N2	249.139	0.9	-3.8	10.5	even	ok
250.084	1	C16H12NO2	250.086	1.9	7.5	11.5	even	ok
250.087	1	C16H12NO2	250.086	0.9	-3.5	11.5	even	ok
250.121	1	C17H16NO	250.123	1.7	6.9	10.5	even	ok
250.124	1	C17H16NO	250.123	1.1	-4.4	10.5	even	ok
251.092	1	C16H13NO2	251.094	1.9	7.4	11	odd	ok
251.095	1	C16H13NO2	251.094	0.9	-3.5	11	odd	ok
251.116	1	C16H15N2O	251.118	1.7	6.8	10.5	even	ok
251.153	1	C14H21NO3	251.152	1.1	-4.6	5	odd	ok
	2	C17H19N2	251.154	1.5	6.1	9.5	even	ok
252.1	1	C16H14NO2	252.102	1.9	7.7	10.5	even	ok
252.103	1	C16H14NO2	252.102	1	-4	10.5	even	ok
252.158	1	C14H22NO3	252.159	1	4	4.5	even	ok
253.095	1	C15H13N2O2	253.097	1.9	7.6	10.5	even	ok
253.168	1	C17H21N2	253.17	1.7	6.8	8.5	even	ok
	2	C14H23NO3	253.167	1	-3.8	4	odd	ok
253.171	1	C17H21N2	253.17	1	-4.1	8.5	even	ok
254.095	1	C16H14O3	254.094	0.8	-3.1	10	odd	ok
	2	C19H12N	254.096	1.9	7.4	14.5	even	ok
254.097	1	C19H12N	254.096	1	-4.1	14.5	even	ok
254.116	1	C16H16NO2	254.118	1.6	6.3	9.5	even	ok
254.119	1	C16H16NO2	254.118	1.1	-4.4	9.5	even	ok
255.102	1	C16H15O3	255.102	0.6	-2.5	9.5	even	ok
255.105	1	C19H13N	255.104	1	-3.8	14	odd	ok
257.084	1	C18H11NO	257.084	0.4	-1.6	14	odd	ok
257.106	1	C18H13N2	257.107	1.8	6.9	13.5	even	ok
	2	C15H15NO3	257.105	0.9	-3.5	9	odd	ok
258.089	1	C18H12NO	258.091	1.9	7.4	13.5	even	ok
258.092	1	C18H12NO	258.091	1	-3.8	13.5	even	ok
258.126	1	C19H16N	258.128	2	7.6	12.5	even	ok
	2	C16H18O3	258.125	0.7	-2.8	8	odd	ok
258.129	1	C19H16N	258.128	0.9	-3.6	12.5	even	ok
259.097	1	C18H13NO	259.099	1.8	6.9	13	odd	ok
259.121	1	C15H17NO3	259.12	0.7	-2.6	8	odd	ok
	2	C18H15N2	259.123	2	7.8	12.5	even	ok
259.124	1	C18H15N2	259.123	1	-3.7	12.5	even	ok
260.108	1	C18H14NO	260.107	1	-3.7	12.5	even	ok
260.141	1	C16H20O3	260.141	0.7	-2.7	7	odd	ok
	2	C19H18N	260.143	2	7.6	11.5	even	ok
261.077	1	C17H11NO2	261.078	1.8	6.7	13	odd	ok
261.115	1	C18H15NO	261.115	0.6	-2.4	12	odd	ok
261.137	1	C15H19NO3	261.136	0.7	-2.8	7	odd	ok
	2	C18H17N2	261.139	2	7.5	11.5	even	ok
261.14	1	C18H17N2	261.139	1	-3.8	11.5	even	ok
261.148	1	C16H21O3	261.149	0.7	2.8	6.5	even	ok
262.084	1	C17H12NO2	262.086	2	7.5	12.5	even	ok
262.087	1	C17H12NO2	262.086	1.1	-4.2	12.5	even	ok
262.124	1	C18H16NO	262.123	0.9	-3.4	11.5	even	ok
262.157	1	C16H22O3	262.156	0.7	-2.6	6	odd	ok
	2	C19H20N	262.159	2	7.7	10.5	even	ok
263.092	1	C17H13NO2	263.094	1.8	6.9	12	odd	ok
263.116	1	C17H15N2O	263.118	1.7	6.6	11.5	even	ok
263.119	1	C17H15N2O	263.118	1.1	-4.2	11.5	even	ok
263.131	1	C18H17NO	263.13	0.4	-1.6	11	odd	ok
263.152	1	C18H19N2	263.154	1.9	7.4	10.5	even	ok
	2	C15H21NO3	263.152	0.7	-2.8	6	odd	ok
263.155	1	C18H19N2	263.154	0.8	-3.1	10.5	even	ok
264.103	1	C17H14NO2	264.102	1.1	-4	11.5	even	ok
264.137	1	C18H18NO	264.138	1.6	6.2	10.5	even	ok
264.139	1	C18H18NO	264.138	1.1	-4.1	10.5	even	ok
265.098	1	C16H13N2O2	265.097	0.7	-2.8	11.5	even	ok
265.109	1	C17H15NO2	265.11	0.7	2.5	11	odd	ok
265.134	1	C17H17N2O	265.134	0.9	-3.3	10.5	even	ok
265.168	1	C15H23NO3	265.167	0.6	-2.2	5	odd	ok
265.171	1	C18H21N2	265.17	0.9	-3.5	9.5	even	ok
266.116	1	C17H16NO2	266.118	2	7.4	10.5	even	ok
266.118	1	C17H16NO2	266.118	0.9	-3.5	10.5	even	ok
268.11	1	C17H16O3	268.109	0.5	-2	10	odd	ok
268.113	1	C20H14N	268.112	0.8	-2.9	14.5	even	ok
268.131	1	C17H18NO2	268.133	1.9	7.1	9.5	even	ok
268.134	1	C17H18NO2	268.133	1.2	-4.6	9.5	even	ok
270.126	1	C17H18O3	270.125	0.6	-2.4	9	odd	ok
270.129	1	C20H16N	270.128	1.3	-4.8	13.5	even	ok
271.099	1	C19H13NO	271.099	0.2	0.8	14	odd	ok
271.121	1	C16H17NO3	271.12	0.4	-1.5	9	odd	ok
271.124	1	C19H15N2	271.123	0.9	-3.4	13.5	even	ok
272.108	1	C19H14NO	272.107	1.1	-4	13.5	even	ok
272.141	1	C17H20O3	272.141	0.2	-0.9	8	odd	ok
273.116	1	C19H15NO	273.115	0.8	-3	13	odd	ok
273.139	1	C19H17N2	273.139	0.4	-1.5	12.5	even	ok
274.123	1	C19H16NO	274.123	0.8	-2.8	12.5	even	ok
275.119	1	C18H15N2O	275.118	1	-3.5	12.5	even	ok
275.152	1	C16H21NO3	275.152	0.3	-1.1	7	odd	ok
275.155	1	C19H19N2	275.154	0.8	-2.7	11.5	even	ok
276.103	1	C18H14NO2	276.102	0.9	-3.4	12.5	even	ok
276.139	1	C19H18NO	276.138	1	-3.6	11.5	even	ok
277.103	1	C22H13	277.101	1.7	-6.2	16.5	even	ok
277.135	1	C18H17N2O	277.134	1	-3.7	11.5	even	ok
277.168	1	C16H23NO3	277.167	0.5	-1.9	6	odd	ok
277.171	1	C19H21N2	277.17	1	-3.4	10.5	even	ok
278.118	1	C18H16NO2	278.118	0.2	-0.7	11.5	even	ok
278.152	1	C19H20NO	278.154	1.8	6.5	10.5	even	ok
278.155	1	C19H20NO	278.154	1.2	-4.2	10.5	even	ok
279.114	1	C17H15N2O2	279.113	1	-3.6	11.5	even	ok
279.147	1	C18H19N2O	279.149	2	7.2	10.5	even	ok
280.134	1	C18H18NO2	280.133	0.9	-3.3	10.5	even	ok
280.169	1	C19H22NO	280.17	0.1	0.4	9.5	even	ok
280.17	1	C19H22NO	280.17	0.7	-2.5	9.5	even	ok
281.126	1	C17H17N2O2	281.128	2	7	10.5	even	ok
285.136	1	C17H19NO3	285.136	0.2	-0.9	9	odd	ok
285.14	1	C20H17N2	285.139	1	-3.4	13.5	even	ok
286.124	1	C20H16NO	286.123	1	-3.7	13.5	even	ok
287.116	1	C19H15N2O	287.118	1.6	5.5	13.5	even	ok
287.152	1	C17H21NO3	287.152	0.3	-1.1	8	odd	ok
287.155	1	C20H19N2	287.154	1.1	-3.7	12.5	even	ok
288.139	1	C20H18NO	288.138	1.2	-4.1	12.5	even	ok
289.135	1	C19H17N2O	289.134	1	-3.4	12.5	even	ok
289.171	1	C20H21N2	289.17	0.9	-3.1	11.5	even	ok
290.119	1	C19H16NO2	290.118	1.1	-3.9	12.5	even	ok
291.114	1	C18H15N2O2	291.113	0.8	-2.7	12.5	even	ok
291.126	1	C19H17NO2	291.125	1	-3.5	12	odd	ok
291.15	1	C19H19N2O	291.149	0.9	-3.2	11.5	even	ok
292.134	1	C19H18NO2	292.133	1.2	-4.1	11.5	even	ok
292.171	1	C20H22NO	292.17	1	-3.4	10.5	even	ok
293.129	1	C18H17N2O2	293.128	0.9	-2.9	11.5	even	ok
293.166	1	C19H21N2O	293.165	1.2	-4	10.5	even	ok
294.15	1	C19H20NO2	294.149	1.4	-4.8	10.5	even	ok
295.179	1	C19H23N2O	295.18	1.7	5.7	9.5	even	ok
298.142	1	C18H20NO3	298.144	1.9	6.4	9.5	even	ok
298.146	1	C21H18N2	298.146	0.9	2.9	14	odd	ok
	2	C18H20NO3	298.144	1.8	-6.1	9.5	even	ok
302.155	1	C21H20NO	302.154	0.9	-2.9	12.5	even	ok
303.15	1	C20H19N2O	303.149	1.3	-4.2	12.5	even	ok
304.135	1	C20H18NO2	304.133	1.5	-5	12.5	even	ok
305.166	1	C20H21N2O	305.165	1.3	-4.3	11.5	even	ok
306.15	1	C20H20NO2	306.149	0.8	-2.8	11.5	even	ok
307.145	1	C19H19N2O2	307.144	1.2	-3.8	11.5	even	ok
307.182	1	C20H23N2O	307.18	1.4	-4.7	10.5	even	ok
308.129	1	C19H18NO3	308.128	1.3	-4.1	11.5	even	ok
	2	C22H16N2	308.131	1.4	4.6	16	odd	ok
308.166	1	C20H22NO2	308.165	1.3	-4.3	10.5	even	ok
309.161	1	C19H21N2O2	309.16	1.4	-4.5	10.5	even	ok
309.198	1	C20H25N2O	309.196	1.6	-5.2	9.5	even	ok
319.182	1	C21H23N2O	319.18	1.6	-4.9	11.5	even	ok
320.166	1	C21H22NO2	320.165	1.4	-4.3	11.5	even	ok
321.161	1	C20H21N2O2	321.16	1.1	-3.5	11.5	even	ok
322.142	1	C20H20NO3	322.144	1.3	4.1	11.5	even	ok
323.177	1	C20H23N2O2	323.175	1.4	-4.3	10.5	even	ok
335.177	1	C21H23N2O2	335.175	1.3	-3.9	11.5	even	ok
337.192	1	C21H25N2O2	337.191	1.3	-3.7	10.5	even	ok
339.172	1	C20H23N2O3	339.17	1.2	-3.5	10.5	even	ok
339.195	1	C22H27O3	339.195	0.7	2.1	9.5	even	ok
341.187	1	C20H25N2O3	341.186	1.3	-3.7	9.5	even	ok
351.208	1	C22H27N2O2	351.207	1.3	-3.8	10.5	even	ok
352.192	1	C22H26NO3	352.191	1.5	-4.3	10.5	even	ok
353.187	1	C21H25N2O3	353.186	1.4	-4	10.5	even	ok
367.202	1	C22H27N2O3	367.202	0.8	-2.2	10.5	even	ok
369.219	1	C22H29N2O3	369.217	1.7	-4.5	9.5	even	ok

## Sheet: 7 formosanine
Meas. m/z	#	Ion Formula	m/z	|err| [mDa]	err [ppm]	rdb	e- Conf	N-Rule
100.551	1	C12H13N2O	100.551	0.2	-2	7.5	odd	ok
	2	C9H15NO4	100.55	1.5	-15.3	3	even	ok
102.046	1	C8H6	102.046	0.2	2.2	6	odd	ok
103.054	1	C8H7	103.054	0.2	2.3	5.5	even	ok
104.049	1	C7H6N	104.049	0.2	2.1	5.5	even	ok
106.065	1	C7H8N	106.065	0.3	2.6	4.5	even	ok
108.08	1	C7H10N	108.081	0.3	3.2	3.5	even	ok
113.038	1	C9H5	113.039	0.3	2.7	7.5	even	ok
114.046	1	C9H6	114.046	0.2	1.9	7	odd	ok
115.054	1	C9H7	115.054	0.4	3.6	6.5	even	ok
116.049	1	C8H6N	116.049	0.4	3.2	6.5	even	ok
117.057	1	C8H7N	117.057	0.4	3.6	6	odd	ok
118.065	1	C8H8N	118.065	0.4	3.5	5.5	even	ok
122.023	1	C6H4NO2	122.024	0.4	3.6	5.5	even	ok
124.039	1	C6H6NO2	124.039	0.4	3.5	4.5	even	ok
127.054	1	C10H7	127.054	0.4	3.2	7.5	even	ok
128.049	1	C9H6N	128.049	0.5	3.8	7.5	even	ok
128.062	1	C10H8	128.062	0.5	3.6	7	odd	ok
129.057	1	C9H7N	129.057	0.2	1.7	7	odd	ok
129.069	1	C10H9	129.07	0.5	3.8	6.5	even	ok
130.063	1	C9H8N	130.065	2	15	6.5	even	ok
	2	C6H10O3	130.062	0.7	-5.6	2	odd	ok
130.065	1	C9H8N	130.065	0.5	4	6.5	even	ok
131.072	1	C9H9N	131.073	0.5	3.8	6	odd	ok
132.044	1	C8H6NO	132.044	0.5	3.9	6.5	even	ok
132.08	1	C9H10N	132.081	0.5	3.9	5.5	even	ok
133.05	1	C20H12N	133.048	2	-14.9	15.5	odd	ok
133.064	1	C18H18O2	133.065	0.5	3.5	10	even	ok
	2	C13H18N2O4	133.063	1.5	-11.6	6	even	ok
133.556	1	C16H15N2O2	133.556	0.1	0.6	10.5	odd	ok
133.574	1	C17H19N2O	133.574	0.1	0.6	9.5	odd	ok
	2	C14H21NO4	133.573	1.3	-9.5	5	even	ok
134.096	1	C9H12N	134.096	0.5	3.9	4.5	even	ok
136.112	1	C9H14N	136.112	0.5	3.9	3.5	even	ok
139.054	1	C11H7	139.054	0.6	4.4	8.5	even	ok
140.049	1	C17H14NO3	140.048	0.7	-4.9	11.5	odd	ok
	2	C20H12N2	140.049	0.7	4.7	16	even	ok
140.546	1	C16H13N2O3	140.546	0.1	0.4	11.5	odd	ok
141.057	1	C10H7N	141.057	0.6	4.4	8	odd	ok
141.069	1	C11H9	141.07	0.5	3.7	7.5	even	ok
142.065	1	C10H8N	142.065	0.6	4.2	7.5	even	ok
143.072	1	C10H9N	143.073	0.6	4.1	7	odd	ok
144.044	1	C9H6NO	144.044	0.4	2.5	7.5	even	ok
144.08	1	C10H10N	144.081	0.6	4.5	6.5	even	ok
145.052	1	C9H7NO	145.052	0.6	4.3	7	odd	ok
146.059	1	C9H8NO	146.06	0.6	4.2	6.5	even	ok
146.096	1	C10H12N	146.096	0.6	4.3	5.5	even	ok
148.075	1	C9H10NO	148.076	0.7	4.9	5.5	even	ok
	2	C6H12O4	148.073	2	-13.2	1	odd	ok
149.059	1	C9H9O2	149.06	0.7	4.7	5.5	even	ok
150.091	1	C6H14O4	150.089	2	-13	0	odd	ok
	2	C9H12NO	150.091	0.7	4.9	4.5	even	ok
151.053	1	C12H7	151.054	0.8	5.3	9.5	even	ok
152.049	1	C11H6N	152.049	0.7	4.8	9.5	even	ok
	2	C8H8O3	152.047	2	-12.9	5	odd	ok
152.061	1	C12H8	152.062	0.7	4.5	9	odd	ok
152.07	1	C8H10NO2	152.071	0.7	4.6	4.5	even	ok
152.106	1	C9H14NO	152.107	0.8	5.5	3.5	even	ok
152.107	1	C9H14NO	152.107	0	0	3.5	even	ok
153.056	1	C11H7N	153.057	0.9	5.6	9	odd	ok
	2	C8H9O3	153.055	1.8	-11.9	4.5	even	ok
153.069	1	C12H9	153.07	0.7	4.9	8.5	even	ok
154.064	1	C11H8N	154.065	0.8	5.3	8.5	even	ok
	2	C8H10O3	154.062	1.9	-12.1	4	odd	ok
155.06	1	C10H7N2	155.06	0.8	4.9	8.5	even	ok
	2	C7H9NO3	155.058	1.9	-12.4	4	odd	ok
155.081	1	C7H11N2O2	155.082	0.3	2	3.5	even	ok
156.08	1	C11H10N	156.081	0.9	5.5	7.5	even	ok
	2	C8H12O3	156.078	1.8	-11.6	3	odd	ok
156.081	1	C11H10N	156.081	0	-0.3	7.5	even	ok
157.075	1	C10H9N2	157.076	0.8	5.2	7.5	even	ok
	2	C7H11NO3	157.073	1.9	-11.9	3	odd	ok
157.076	1	C10H9N2	157.076	0.2	-1.1	7.5	even	ok
157.088	1	C11H11N	157.089	0.8	5.2	7	odd	ok
	2	C8H13O3	157.086	1.9	-11.9	2.5	even	ok
158.059	1	C10H8NO	158.06	0.9	5.5	7.5	even	ok
	2	C7H10O4	158.057	1.8	-11.4	3	odd	ok
158.06	1	C10H8NO	158.06	0.1	-0.6	7.5	even	ok
158.096	1	C11H12N	158.096	0.8	5.3	6.5	even	ok
	2	C8H14O3	158.094	1.8	-11.7	2	odd	ok
159.056	1	C9H7N2O	159.055	1	-6.2	7.5	even	ok
159.067	1	C7H11O4	159.065	1.9	-11.8	2.5	even	ok
	2	C10H9NO	159.068	0.8	5.1	7	odd	ok
159.068	1	C10H9NO	159.068	0.2	-1.3	7	odd	ok
159.091	1	C10H11N2	159.092	0.9	5.7	6.5	even	ok
	2	C7H13NO3	159.089	1.8	-11.1	2	odd	ok
160.075	1	C10H10NO	160.076	0.7	4.1	6.5	even	ok
161.059	1	C10H9O2	161.06	0.8	4.8	6.5	even	ok
162.079	1	C9H10N2O	162.079	0.3	-2	6	odd	ok
162.08	1	C9H10N2O	162.079	1.4	-8.4	6	odd	ok
162.09	1	C10H12NO	162.091	0.9	5.3	5.5	even	ok
	2	C7H14O4	162.089	1.8	-11.2	1	odd	ok
162.092	1	C10H12NO	162.091	0.2	-1.2	5.5	even	ok
164.106	1	C10H14NO	164.107	0.9	5.6	4.5	even	ok
	2	C7H16O4	164.104	1.8	-10.7	0	odd	ok
164.107	1	C10H14NO	164.107	0.1	-0.7	4.5	even	ok
165.069	1	C13H9	165.07	0.9	5.7	9.5	even	ok
165.07	1	C13H9	165.07	0.1	-0.5	9.5	even	ok
166.064	1	C12H8N	166.065	0.9	5.4	9.5	even	ok
	2	C9H10O3	166.062	1.8	-10.7	5	odd	ok
167.059	1	C11H7N2	167.06	0.9	5.3	9.5	even	ok
	2	C8H9NO3	167.058	1.8	-10.8	5	odd	ok
167.061	1	C11H7N2	167.06	0.2	-1	9.5	even	ok
167.072	1	C12H9N	167.073	0.9	5.5	9	odd	ok
	2	C9H11O3	167.07	1.8	-10.5	4.5	even	ok
167.073	1	C12H9N	167.073	0.2	-1	9	odd	ok
168.08	1	C12H10N	168.081	0.9	5.5	8.5	even	ok
	2	C9H12O3	168.078	1.8	-10.5	4	odd	ok
168.081	1	C12H10N	168.081	0.2	-1.3	8.5	even	ok
169.075	1	C11H9N2	169.076	0.9	5.6	8.5	even	ok
	2	C8H11NO3	169.073	1.7	-10.3	4	odd	ok
170.059	1	C11H8NO	170.06	1	5.7	8.5	even	ok
	2	C8H10O4	170.057	1.7	-10	4	odd	ok
170.06	1	C11H8NO	170.06	0.2	-1.1	8.5	even	ok
170.096	1	C12H12N	170.096	0.9	5.4	7.5	even	ok
	2	C9H14O3	170.094	1.8	-10.4	3	odd	ok
170.097	1	C12H12N	170.096	0.2	-0.9	7.5	even	ok
171.054	1	C10H7N2O	171.055	1	5.6	8.5	even	ok
	2	C7H9NO4	171.053	1.7	-10.1	4	odd	ok
171.091	1	C11H11N2	171.092	1	6	7.5	even	ok
	2	C8H13NO3	171.089	1.7	-9.7	3	odd	ok
171.092	1	C11H11N2	171.092	0.1	-0.8	7.5	even	ok
172.075	1	C11H10NO	172.076	0.9	5.5	7.5	even	ok
	2	C8H12O4	172.073	1.7	-10.1	3	odd	ok
172.076	1	C11H10NO	172.076	0.3	-1.6	7.5	even	ok
173.07	1	C10H9N2O	173.071	1	5.6	7.5	even	ok
	2	C7H11NO4	173.068	1.7	-9.9	3	odd	ok
173.071	1	C10H9N2O	173.071	0.3	-1.6	7.5	even	ok
173.106	1	C11H13N2	173.107	1	5.6	6.5	even	ok
	2	C8H15NO3	173.105	1.7	-9.9	2	odd	ok
173.108	1	C11H13N2	173.107	0.2	-1.3	6.5	even	ok
174.054	1	C10H8NO2	174.055	1	5.8	7.5	even	ok
174.09	1	C11H12NO	174.091	1	5.6	6.5	even	ok
	2	C8H14O4	174.089	1.7	-9.8	2	odd	ok
176.07	1	C10H10NO2	176.071	0.9	5.3	6.5	even	ok
176.071	1	C10H10NO2	176.071	0.2	-1.2	6.5	even	ok
176.106	1	C11H14NO	176.107	1	5.7	5.5	even	ok
	2	C8H16O4	176.104	1.7	-9.5	1	odd	ok
176.107	1	C11H14NO	176.107	0.2	-1.2	5.5	even	ok
178.064	1	C13H8N	178.065	0.9	5.3	10.5	even	ok
	2	C10H10O3	178.062	1.7	-9.8	6	odd	ok
178.065	1	C13H8N	178.065	0.3	-1.4	10.5	even	ok
178.085	1	C10H12NO2	178.086	1.1	5.9	5.5	even	ok
178.086	1	C10H12NO2	178.086	0.2	-1.4	5.5	even	ok
179.059	1	C12H7N2	179.06	1	5.8	10.5	even	ok
	2	C9H9NO3	179.058	1.6	-9.2	6	odd	ok
179.061	1	C12H7N2	179.06	0.3	-1.6	10.5	even	ok
180.08	1	C13H10N	180.081	1	5.6	9.5	even	ok
	2	C10H12O3	180.078	1.7	-9.3	5	odd	ok
180.081	1	C13H10N	180.081	0.2	-1.4	9.5	even	ok
180.101	1	C10H14NO2	180.102	1	5.8	4.5	even	ok
181.075	1	C12H9N2	181.076	1	5.7	9.5	even	ok
	2	C9H11NO3	181.073	1.6	-9.1	5	odd	ok
181.076	1	C12H9N2	181.076	0.3	-1.6	9.5	even	ok
182.059	1	C9H10O4	182.057	1.7	-9.2	5	odd	ok
	2	C12H8NO	182.06	1	5.6	9.5	even	ok
182.06	1	C12H8NO	182.06	0.3	-1.9	9.5	even	ok
182.095	1	C13H12N	182.096	1	5.5	8.5	even	ok
	2	C10H14O3	182.094	1.7	-9.2	4	odd	ok
183.068	1	C12H9NO	183.068	0.3	-1.8	9	odd	ok
183.091	1	C12H11N2	183.092	1	5.6	8.5	even	ok
	2	C9H13NO3	183.089	1.7	-9	4	odd	ok
183.092	1	C12H11N2	183.092	0.3	-1.4	8.5	even	ok
184.062	1	C11H8N2O	184.063	1.1	6.1	9	odd	ok
	2	C8H10NO4	184.06	1.6	-8.5	4.5	even	ok
184.075	1	C9H12O4	184.073	1.6	-8.8	4	odd	ok
	2	C12H10NO	184.076	1.1	5.8	8.5	even	ok
184.076	1	C12H10NO	184.076	0.3	-1.5	8.5	even	ok
185.07	1	C11H9N2O	185.071	1	5.6	8.5	even	ok
	2	C8H11NO4	185.068	1.6	-8.8	4	odd	ok
185.071	1	C11H9N2O	185.071	0.4	-1.9	8.5	even	ok
185.106	1	C12H13N2	185.107	1.1	5.9	7.5	even	ok
	2	C9H15NO3	185.105	1.6	-8.5	3	odd	ok
185.108	1	C12H13N2	185.107	0.3	-1.6	7.5	even	ok
186.075	1	C8H12NO4	186.076	1.5	7.8	3.5	even	ok
186.078	1	C11H10N2O	186.079	1	5.5	8	odd	ok
	2	C8H12NO4	186.076	1.7	-8.9	3.5	even	ok
186.079	1	C11H10N2O	186.079	0.1	-0.7	8	odd	ok
186.09	1	C12H12NO	186.091	1.1	5.8	7.5	even	ok
	2	C9H14O4	186.089	1.6	-8.6	3	odd	ok
187.086	1	C11H11N2O	187.087	1.1	5.8	7.5	even	ok
	2	C8H13NO4	187.084	1.6	-8.6	3	odd	ok
187.087	1	C11H11N2O	187.087	0.4	-2	7.5	even	ok
188.084	1	C12H12O2	188.083	0.6	-3.3	7	odd	ok
188.09	1	C8H14NO4	188.092	1.5	7.9	2.5	even	ok
190.064	1	C14H8N	190.065	0.9	4.8	11.5	even	ok
	2	C11H10O3	190.062	1.8	-9.3	7	odd	ok
191.059	1	C13H7N2	191.06	1	5	11.5	even	ok
	2	C10H9NO3	191.058	1.7	-9	7	odd	ok
191.072	1	C14H9N	191.073	1	5.4	11	odd	ok
	2	C11H11O3	191.07	1.6	-8.6	6.5	even	ok
191.073	1	C14H9N	191.073	0.4	-2	11	odd	ok
192.067	1	C13H8N2	192.068	1.2	6.1	11	odd	ok
	2	C10H10NO3	192.066	1.5	-7.9	6.5	even	ok
192.08	1	C14H10N	192.081	1	5	10.5	even	ok
	2	C11H12O3	192.078	1.7	-8.9	6	odd	ok
193.075	1	C13H9N2	193.076	1.1	5.9	10.5	even	ok
	2	C10H11NO3	193.073	1.5	-8	6	odd	ok
193.076	1	C13H9N2	193.076	0.3	-1.5	10.5	even	ok
193.088	1	C14H11N	193.089	1	5.1	10	odd	ok
	2	C11H13O3	193.086	1.7	-8.7	5.5	even	ok
193.089	1	C14H11N	193.089	0.1	-0.7	10	odd	ok
194.095	1	C14H12N	194.096	1.1	5.9	9.5	even	ok
	2	C11H14O3	194.094	1.5	-7.9	5	odd	ok
194.097	1	C14H12N	194.096	0.3	-1.6	9.5	even	ok
195.067	1	C10H11O4	195.065	1.4	-7.3	5.5	even	ok
	2	C13H9NO	195.068	1.2	6.4	10	odd	ok
195.091	1	C13H11N2	195.092	1.1	5.5	9.5	even	ok
	2	C10H13NO3	195.089	1.6	-8.2	5	odd	ok
195.092	1	C13H11N2	195.092	0.4	-2.1	9.5	even	ok
196.075	1	C10H12O4	196.073	1.5	-7.8	5	odd	ok
	2	C13H10NO	196.076	1.2	5.9	9.5	even	ok
196.076	1	C13H10NO	196.076	0.5	-2.6	9.5	even	ok
197.07	1	C12H9N2O	197.071	1.1	5.8	9.5	even	ok
	2	C9H11NO4	197.068	1.5	-7.8	5	odd	ok
197.071	1	C12H9N2O	197.071	0.4	-2.1	9.5	even	ok
198.079	1	C12H10N2O	198.079	0.4	-2.1	9	odd	ok
198.09	1	C13H12NO	198.091	1.1	5.5	8.5	even	ok
	2	C10H14O4	198.089	1.6	-8	4	odd	ok
199.085	1	C12H11N2O	199.087	1.1	5.7	8.5	even	ok
	2	C9H13NO4	199.084	1.5	-7.7	4	odd	ok
199.087	1	C12H11N2O	199.087	0.4	-2	8.5	even	ok
200.09	1	C9H14NO4	200.092	1.3	6.7	3.5	even	ok
201.101	1	C9H15NO4	201.1	1.4	-7	3	odd	ok
	2	C12H13N2O	201.102	1.3	6.3	7.5	even	ok
202.106	1	C9H16NO4	202.107	1.4	6.7	2.5	even	ok
204.079	1	C12H12O3	204.078	1.3	-6.6	7	odd	ok
	2	C15H10N	204.081	1.3	6.5	11.5	even	ok
204.081	1	C15H10N	204.081	0.6	-2.7	11.5	even	ok
204.101	1	C12H14NO2	204.102	1.3	6.4	6.5	even	ok
205.075	1	C14H9N2	205.076	1.2	5.9	11.5	even	ok
	2	C11H11NO3	205.073	1.5	-7.2	7	odd	ok
206.082	1	C14H10N2	206.084	1.4	6.7	11	odd	ok
	2	C11H12NO3	206.081	1.3	-6.3	6.5	even	ok
206.095	1	C15H12N	206.096	1.2	5.7	10.5	even	ok
	2	C12H14O3	206.094	1.5	-7.3	6	odd	ok
206.097	1	C15H12N	206.096	0.4	-2	10.5	even	ok
207.067	1	C11H11O4	207.065	1.4	-7	6.5	even	ok
	2	C14H9NO	207.068	1.2	6	11	odd	ok
207.09	1	C14H11N2	207.092	1.2	5.8	10.5	even	ok
	2	C11H13NO3	207.089	1.5	-7.1	6	odd	ok
207.092	1	C14H11N2	207.092	0.6	-2.8	10.5	even	ok
208.062	1	C10H10NO4	208.06	1.6	-7.5	6.5	even	ok
	2	C13H8N2O	208.063	1.1	5.4	11	odd	ok
208.074	1	C11H12O4	208.073	1.4	-6.7	6	odd	ok
	2	C14H10NO	208.076	1.3	6.2	10.5	even	ok
208.076	1	C14H10NO	208.076	0.4	-2.1	10.5	even	ok
208.098	1	C14H12N2	208.1	1.1	5.2	10	odd	ok
	2	C11H14NO3	208.097	1.6	-7.6	5.5	even	ok
208.111	1	C15H14N	208.112	1.2	5.7	9.5	even	ok
	2	C12H16O3	208.109	1.5	-7.2	5	odd	ok
209.07	1	C13H9N2O	209.071	1.2	5.8	10.5	even	ok
	2	C10H11NO4	209.068	1.5	-7	6	odd	ok
209.071	1	C13H9N2O	209.071	0.5	-2.6	10.5	even	ok
209.106	1	C14H13N2	209.107	1.2	5.6	9.5	even	ok
	2	C11H15NO3	209.105	1.5	-7.2	5	odd	ok
209.108	1	C14H13N2	209.107	0.5	-2.3	9.5	even	ok
210.09	1	C11H14O4	210.089	1.3	-6.1	5	odd	ok
	2	C14H12NO	210.091	1.4	6.6	9.5	even	ok
210.092	1	C14H12NO	210.091	0.6	-2.7	9.5	even	ok
210.111	1	C11H16NO3	210.112	1.4	6.5	4.5	even	ok
210.113	1	C11H16NO3	210.112	0.5	-2.5	4.5	even	ok
211.085	1	C10H13NO4	211.084	1.4	-6.8	5	odd	ok
	2	C13H11N2O	211.087	1.3	5.9	9.5	even	ok
211.087	1	C13H11N2O	211.087	0.5	-2.5	9.5	even	ok
212.069	1	C13H10NO2	212.071	1.4	6.8	9.5	even	ok
212.09	1	C10H14NO4	212.092	1.2	5.9	4.5	even	ok
212.093	1	C10H14NO4	212.092	1.3	-6.2	4.5	even	ok
	2	C13H12N2O	212.094	1.4	6.5	9	odd	ok
213.101	1	C13H13N2O	213.102	1.3	6	8.5	even	ok
	2	C10H15NO4	213.1	1.4	-6.6	4	odd	ok
213.103	1	C13H13N2O	213.102	0.5	-2.6	8.5	even	ok
214.106	1	C10H16NO4	214.107	1.2	5.5	3.5	even	ok
215.08	1	C12H11N2O2	215.082	1.6	7.2	8.5	even	ok
215.082	1	C12H11N2O2	215.082	0.8	-3.6	8.5	even	ok
215.117	1	C13H15N2O	215.118	1.2	5.8	7.5	even	ok
	2	C10H17NO4	215.115	1.4	-6.7	3	odd	ok
215.118	1	C13H15N2O	215.118	0.5	-2.3	7.5	even	ok
217.075	1	C15H9N2	217.076	1	4.8	12.5	even	ok
	2	C12H11NO3	217.073	1.6	-7.6	8	odd	ok
218.082	1	C15H10N2	218.084	1.6	7.4	12	odd	ok
	2	C12H12NO3	218.081	1.1	-4.9	7.5	even	ok
218.084	1	C15H10N2	218.084	0.6	-2.8	12	odd	ok
218.095	1	C13H14O3	218.094	1.2	-5.4	7	odd	ok
	2	C16H12N	218.096	1.5	6.9	11.5	even	ok
218.097	1	C16H12N	218.096	0.7	-3.2	11.5	even	ok
219.09	1	C12H13NO3	219.089	1.3	-6	7	odd	ok
	2	C15H11N2	219.092	1.4	6.2	11.5	even	ok
219.092	1	C15H11N2	219.092	0.7	-3.1	11.5	even	ok
220.074	1	C15H10NO	220.076	1.5	6.7	11.5	even	ok
	2	C12H12O4	220.073	1.2	-5.5	7	odd	ok
220.076	1	C15H10NO	220.076	0.7	-3.3	11.5	even	ok
220.111	1	C13H16O3	220.109	1.4	-6.5	6	odd	ok
	2	C16H14N	220.112	1.3	5.7	10.5	even	ok
220.113	1	C16H14N	220.112	0.5	-2.3	10.5	even	ok
221.07	1	C11H11NO4	221.068	1.3	-6	7	odd	ok
	2	C14H9N2O	221.071	1.4	6.1	11.5	even	ok
221.072	1	C14H9N2O	221.071	0.6	-2.8	11.5	even	ok
221.08	1	C12H13O4	221.081	1.3	5.9	6.5	even	ok
221.106	1	C12H15NO3	221.105	1.2	-5.3	6	odd	ok
	2	C15H13N2	221.107	1.5	6.8	10.5	even	ok
221.108	1	C15H13N2	221.107	0.7	-3	10.5	even	ok
222.09	1	C12H14O4	222.089	1.2	-5.6	6	odd	ok
	2	C15H12NO	222.091	1.4	6.4	10.5	even	ok
222.092	1	C15H12NO	222.091	0.8	-3.7	10.5	even	ok
223.085	1	C14H11N2O	223.087	1.5	6.9	10.5	even	ok
	2	C11H13NO4	223.084	1.1	-5.2	6	odd	ok
223.087	1	C14H11N2O	223.087	0.6	-2.8	10.5	even	ok
223.122	1	C15H15N2	223.123	1.2	5.6	9.5	even	ok
	2	C12H17NO3	223.12	1.4	-6.4	5	odd	ok
223.124	1	C15H15N2	223.123	0.7	-3.1	9.5	even	ok
224.106	1	C12H16O4	224.104	1.3	-5.8	5	odd	ok
	2	C15H14NO	224.107	1.4	6.2	9.5	even	ok
224.108	1	C15H14NO	224.107	0.7	-3.1	9.5	even	ok
225.064	1	C13H9N2O2	225.066	1.6	7.3	10.5	even	ok
225.101	1	C11H15NO4	225.1	1	-4.5	5	odd	ok
	2	C14H13N2O	225.102	1.7	7.4	9.5	even	ok
225.103	1	C14H13N2O	225.102	0.8	-3.4	9.5	even	ok
227.116	1	C11H17NO4	227.115	0.9	-4.1	4	odd	ok
	2	C14H15N2O	227.118	1.8	7.7	8.5	even	ok
227.119	1	C14H15N2O	227.118	0.8	-3.6	8.5	even	ok
228.08	1	C17H10N	228.081	1.2	5.3	13.5	even	ok
	2	C14H12O3	228.078	1.5	-6.5	9	odd	ok
228.081	1	C17H10N	228.081	0.5	-2	13.5	even	ok
230.095	1	C14H14O3	230.094	1	-4.5	8	odd	ok
	2	C17H12N	230.096	1.6	7.2	12.5	even	ok
230.097	1	C17H12N	230.096	0.6	-2.4	12.5	even	ok
231.09	1	C16H11N2	231.092	1.3	5.6	12.5	even	ok
	2	C13H13NO3	231.089	1.4	-6	8	odd	ok
233.106	1	C13H15NO3	233.105	1	-4.3	7	odd	ok
	2	C16H13N2	233.107	1.7	7.2	11.5	even	ok
233.108	1	C16H13N2	233.107	0.6	-2.6	11.5	even	ok
234.077	1	C15H10N2O	234.079	1.6	6.7	12	odd	ok
	2	C12H12NO4	234.076	1.1	-4.7	7.5	even	ok
234.079	1	C15H10N2O	234.079	0.7	-2.9	12	odd	ok
234.09	1	C13H14O4	234.089	1.2	-5.3	7	odd	ok
	2	C16H12NO	234.091	1.4	6.2	11.5	even	ok
234.092	1	C16H12NO	234.091	0.9	-3.8	11.5	even	ok
234.126	1	C14H18O3	234.125	0.9	-4	6	odd	ok
	2	C17H16N	234.128	1.7	7.4	10.5	even	ok
235.085	1	C12H13NO4	235.084	1	-4.4	7	odd	ok
	2	C15H11N2O	235.087	1.6	7	11.5	even	ok
235.087	1	C15H11N2O	235.087	0.9	-3.7	11.5	even	ok
235.122	1	C13H17NO3	235.12	1.2	-5.2	6	odd	ok
	2	C16H15N2	235.123	1.4	6.2	10.5	even	ok
235.124	1	C16H15N2	235.123	0.8	-3.2	10.5	even	ok
236.069	1	C15H10NO2	236.071	1.9	7.9	11.5	even	ok
236.072	1	C15H10NO2	236.071	0.9	-3.9	11.5	even	ok
236.093	1	C15H12N2O	236.094	1.5	6.4	11	odd	ok
	2	C12H14NO4	236.092	1.2	-4.9	6.5	even	ok
236.105	1	C13H16O4	236.104	1	-4.3	6	odd	ok
	2	C16H14NO	236.107	1.7	7.1	10.5	even	ok
236.108	1	C16H14NO	236.107	0.8	-3.5	10.5	even	ok
237.064	1	C14H9N2O2	237.066	1.9	8.1	11.5	even	ok
237.066	1	C14H9N2O2	237.066	0.6	-2.6	11.5	even	ok
237.1	1	C15H13N2O	237.102	1.8	7.4	10.5	even	ok
	2	C12H15NO4	237.1	0.9	-3.9	6	odd	ok
237.103	1	C15H13N2O	237.102	0.8	-3.5	10.5	even	ok
238.085	1	C15H12NO2	238.086	1.6	6.7	10.5	even	ok
238.121	1	C13H18O4	238.12	0.9	-3.7	5	odd	ok
	2	C16H16NO	238.123	1.8	7.6	9.5	even	ok
239.079	1	C14H11N2O2	239.082	2	8.4	10.5	even	ok
239.082	1	C14H11N2O2	239.082	0.8	-3.2	10.5	even	ok
239.116	1	C15H15N2O	239.118	1.8	7.4	9.5	even	ok
	2	C12H17NO4	239.115	0.9	-3.8	5	odd	ok
239.119	1	C15H15N2O	239.118	0.9	-3.7	9.5	even	ok
241.132	1	C12H19NO4	241.131	0.7	-3	4	odd	ok
	2	C15H17N2O	241.134	2	8.1	8.5	even	ok
241.134	1	C15H17N2O	241.134	0.8	-3.5	8.5	even	ok
246.09	1	C17H12NO	246.091	1.8	7.3	12.5	even	ok
	2	C14H14O4	246.089	0.9	-3.6	8	odd	ok
246.092	1	C17H12NO	246.091	0.8	-3.1	12.5	even	ok
246.126	1	C15H18O3	246.125	0.5	-2.2	7	odd	ok
246.128	1	C18H16N	246.128	0.7	-3	11.5	even	ok
247.084	1	C13H13NO4	247.084	0.5	-2	8	odd	ok
247.087	1	C16H11N2O	247.087	0.7	-2.7	12.5	even	ok
247.121	1	C17H15N2	247.123	1.9	7.7	11.5	even	ok
	2	C14H17NO3	247.12	0.8	-3.2	7	odd	ok
247.124	1	C17H15N2	247.123	0.8	-3.4	11.5	even	ok
248.105	1	C14H16O4	248.104	0.9	-3.7	7	odd	ok
	2	C17H14NO	248.107	1.8	7.1	11.5	even	ok
248.108	1	C17H14NO	248.107	0.8	-3.3	11.5	even	ok
249.1	1	C16H13N2O	249.102	2	7.9	11.5	even	ok
	2	C13H15NO4	249.1	0.7	-2.9	7	odd	ok
249.103	1	C16H13N2O	249.102	0.8	-3.1	11.5	even	ok
249.137	1	C14H19NO3	249.136	0.7	-2.9	6	odd	ok
	2	C17H17N2	249.139	2	7.8	10.5	even	ok
250.108	1	C13H16NO4	250.107	0.4	-1.4	6.5	even	ok
251.082	1	C15H11N2O2	251.082	0.4	-1.6	11.5	even	ok
251.116	1	C13H17NO4	251.115	0.5	-1.8	6	odd	ok
251.119	1	C16H15N2O	251.118	0.7	-2.9	10.5	even	ok
253.098	1	C15H13N2O2	253.097	0.7	-2.6	10.5	even	ok
253.131	1	C13H19NO4	253.131	0.6	-2.4	5	odd	ok
253.135	1	C16H17N2O	253.134	1	-4	9.5	even	ok
256.11	1	C16H16O3	256.109	1.1	-4.2	9	odd	ok
	2	C19H14N	256.112	1.6	6.2	13.5	even	ok
256.113	1	C19H14N	256.112	0.8	-3.1	13.5	even	ok
257.105	1	C18H13N2	257.107	1.9	7.4	13.5	even	ok
	2	C15H15NO3	257.105	0.8	-3.1	9	odd	ok
261.065	1	C16H9N2O2	261.066	1.1	4.4	13.5	even	ok
261.1	1	C14H15NO4	261.1	0.5	-1.8	8	odd	ok
261.103	1	C17H13N2O	261.102	0.8	-3	12.5	even	ok
262.111	1	C17H14N2O	262.11	0.8	-3	12	odd	ok
262.12	1	C15H18O4	262.12	0.2	-0.9	7	odd	ok
262.123	1	C18H16NO	262.123	0.5	-1.9	11.5	even	ok
263.082	1	C16H11N2O2	263.082	0.7	-2.7	12.5	even	ok
263.116	1	C14H17NO4	263.115	0.4	-1.4	7	odd	ok
263.119	1	C17H15N2O	263.118	0.8	-3.1	11.5	even	ok
263.152	1	C15H21NO3	263.152	0.4	-1.6	6	odd	ok
264.137	1	C18H18NO	264.138	1.6	6.1	10.5	even	ok
	2	C15H20O4	264.136	1.1	-4.1	6	odd	ok
264.158	1	C15H22NO3	264.159	1.2	4.5	5.5	even	ok
265.098	1	C16H13N2O2	265.097	0.7	-2.7	11.5	even	ok
265.131	1	C14H19NO4	265.131	0.3	-1.1	6	odd	ok
265.134	1	C17H17N2O	265.134	0.8	-2.9	10.5	even	ok
266.093	1	C17H14O3	266.094	0.9	3.3	11	odd	ok
266.098	1	C20H12N	266.096	1.5	-5.6	15.5	even	ok
267.114	1	C16H15N2O2	267.113	0.8	-3	10.5	even	ok
267.147	1	C14H21NO4	267.147	0.2	-0.6	5	odd	ok
267.15	1	C17H19N2O	267.149	0.9	-3.2	9.5	even	ok
268.114	1	C20H14N	268.112	1.8	-6.6	14.5	even	ok
269.093	1	C15H13N2O3	269.092	0.6	-2.3	10.5	even	ok
271.086	1	C18H11N2O	271.087	1.1	4	14.5	even	ok
	2	C15H13NO4	271.084	1.6	-5.9	10	odd	ok
273.136	1	C16H19NO3	273.136	0.3	0.9	8	odd	ok
273.139	1	C19H17N2	273.139	0.5	-1.8	12.5	even	ok
274.12	1	C16H18O4	274.12	0.5	-1.9	8	odd	ok
274.124	1	C19H16NO	274.123	1	-3.5	12.5	even	ok
275.115	1	C15H17NO4	275.115	0.2	0.6	8	odd	ok
275.119	1	C18H15N2O	275.118	0.7	-2.5	12.5	even	ok
279.077	1	C16H11N2O3	279.076	0.8	-3	12.5	even	ok
279.146	1	C15H21NO4	279.147	0.1	0.5	6	odd	ok
279.15	1	C18H19N2O	279.149	0.7	-2.6	10.5	even	ok
280.077	1	C20H10NO	280.076	1.7	-6.2	16.5	even	ok
281.093	1	C16H13N2O3	281.092	0.8	-2.9	11.5	even	ok
281.162	1	C15H23NO4	281.162	0.1	0.4	5	odd	ok
281.166	1	C18H21N2O	281.165	0.8	-3	9.5	even	ok
282.093	1	C20H12NO	282.091	1.3	-4.4	15.5	even	ok
286.111	1	C19H14N2O	286.11	0.7	-2.5	14	odd	ok
289.131	1	C16H19NO4	289.131	0.2	0.8	8	odd	ok
289.134	1	C19H17N2O	289.134	0.8	-2.9	12.5	even	ok
290.106	1	C18H14N2O2	290.105	1	-3.4	13	odd	ok
291.146	1	C16H21NO4	291.147	0.2	0.9	7	odd	ok
291.15	1	C19H19N2O	291.149	0.9	-3.2	11.5	even	ok
293.129	1	C18H17N2O2	293.128	1	-3.3	11.5	even	ok
293.162	1	C16H23NO4	293.162	0.2	-0.6	6	odd	ok
297.088	1	C16H13N2O4	297.087	1	-3.5	11.5	even	ok
301.13	1	C17H19NO4	301.131	0.9	3.1	9	odd	ok
301.134	1	C20H17N2O	301.134	0.9	-3.1	13.5	even	ok
303.114	1	C19H15N2O2	303.113	1.3	-4.1	13.5	even	ok
305.129	1	C19H17N2O2	305.128	0.9	-2.9	12.5	even	ok
307.145	1	C19H19N2O2	307.144	0.9	-2.8	11.5	even	ok
309.161	1	C19H21N2O2	309.16	1.1	-3.4	10.5	even	ok
310.155	1	C20H22O3	310.156	1.2	3.7	10	odd	ok
311.164	1	C20H23O3	311.164	0.2	0.6	9.5	even	ok
319.145	1	C20H19N2O2	319.144	1.1	-3.3	12.5	even	ok
335.14	1	C20H19N2O3	335.139	1.1	-3.2	12.5	even	ok
337.156	1	C20H21N2O3	337.155	1.1	-3.3	11.5	even	ok
367.166	1	C21H23N2O4	367.165	1.1	-2.9	11.5	even	ok
369.182	1	C21H25N2O4	369.181	1.4	-3.7	10.5	even	ok

## Sheet: 8 isoformosanine
Meas. m/z	#	Ion Formula	m/z	|err| [mDa]	err [ppm]	rdb	e- Conf	N-Rule
103.054	1	C8H7	103.054	0.2	1.6	5.5	even	ok
104.038	1	C6H4N2	104.037	0.7	-6.7	6	odd	ok
105.045	1	C6H5N2	105.045	0.7	-6.6	5.5	even	ok
108.08	1	C7H10N	108.081	0.3	2.8	3.5	even	ok
115.054	1	C9H7	115.054	0.3	2.9	6.5	even	ok
115.054	1	C9H7	115.054	0.1	-1.3	6.5	even	ok
116.049	1	C8H6N	116.049	0.3	2.4	6.5	even	ok
117.057	1	C8H7N	117.057	0.4	3.3	6	odd	ok
118.065	1	C8H8N	118.065	0.4	3	5.5	even	ok
122.023	1	C6H4NO2	122.024	0.4	3	5.5	even	ok
124.039	1	C6H6NO2	124.039	0.4	3.3	4.5	even	ok
128.049	1	C9H6N	128.049	0.3	2.4	7.5	even	ok
130.065	1	C9H8N	130.065	0.5	3.5	6.5	even	ok
131.072	1	C9H9N	131.073	0.5	3.7	6	odd	ok
132.044	1	C16H12N2O2	132.044	0.5	3.6	12	even	ok
132.08	1	C9H10N	132.081	0.5	3.5	5.5	even	ok
132.548	1	C16H13N2O2	132.548	0	0.3	11.5	odd	ok
133.064	1	C18H18O2	133.065	0.4	3	10	even	ok
	2	C13H18N2O4	133.063	1.6	-12.1	6	even	ok
133.574	1	C17H19N2O	133.574	0	0.1	9.5	odd	ok
	2	C14H21NO4	133.573	1.3	-10	5	even	ok
134.06	1	C8H8NO	134.06	0.4	3.3	5.5	even	ok
134.096	1	C9H12N	134.096	0.5	3.4	4.5	even	ok
136.112	1	C9H14N	136.112	0.5	3.3	3.5	even	ok
138.054	1	C7H8NO2	138.055	0.6	4	4.5	even	ok
139.038	1	C7H7O3	139.039	0.5	3.9	4.5	even	ok
140.034	1	C6H6NO3	140.034	0.6	4.6	4.5	even	ok
140.049	1	C10H6N	140.049	0.5	3.9	8.5	even	ok
141.057	1	C10H7N	141.057	0.5	3.3	8	odd	ok
142.065	1	C10H8N	142.065	0.6	4	7.5	even	ok
143.072	1	C10H9N	143.073	0.6	4	7	odd	ok
144.044	1	C9H6NO	144.044	0.6	4.1	7.5	even	ok
144.08	1	C10H10N	144.081	0.6	4.1	6.5	even	ok
145.052	1	C9H7NO	145.052	0.5	3.8	7	odd	ok
145.075	1	C9H9N2	145.076	0.6	4.1	6.5	even	ok
146.059	1	C9H8NO	146.06	0.6	4.2	6.5	even	ok
146.096	1	C10H12N	146.096	0.7	4.5	5.5	even	ok
147.067	1	C9H9NO	147.068	0.5	3.6	6	odd	ok
148.075	1	C9H10NO	148.076	0.6	4.2	5.5	even	ok
149.059	1	C9H9O2	149.06	0.6	4.2	5.5	even	ok
149.059	1	C9H9O2	149.06	0.2	1.5	5.5	even	ok
150.091	1	C9H12NO	150.091	0.7	4.7	4.5	even	ok
	2	C6H14O4	150.089	2	-13.2	0	odd	ok
151.062	1	C8H9NO2	151.063	0.7	4.3	5	odd	ok
153.07	1	C12H9	153.07	0.2	1.3	8.5	even	ok
154.064	1	C11H8N	154.065	0.7	4.6	8.5	even	ok
	2	C8H10O3	154.062	2	-12.8	4	odd	ok
156.044	1	C10H6NO	156.044	0.8	5.1	8.5	even	ok
	2	C7H8O4	156.042	1.9	-12.1	4	odd	ok
156.08	1	C11H10N	156.081	0.8	5	7.5	even	ok
	2	C8H12O3	156.078	1.9	-12.1	3	odd	ok
156.081	1	C11H10N	156.081	0.2	-1	7.5	even	ok
157.075	1	C10H9N2	157.076	0.8	4.9	7.5	even	ok
	2	C7H11NO3	157.073	1.9	-12.2	3	odd	ok
158.059	1	C7H10O4	158.057	1.9	-11.8	3	odd	ok
	2	C10H8NO	158.06	0.8	5.1	7.5	even	ok
158.096	1	C11H12N	158.096	0.8	5.2	6.5	even	ok
	2	C8H14O3	158.094	1.9	-11.7	2	odd	ok
158.097	1	C11H12N	158.096	0.2	-1.1	6.5	even	ok
159.066	1	C7H11O4	159.065	0.9	-5.9	2.5	even	ok
	2	C10H9NO	159.068	1.7	11	7	odd	ok
159.067	1	C7H11O4	159.065	1.9	-11.8	2.5	even	ok
	2	C10H9NO	159.068	0.8	5	7	odd	ok
159.091	1	C7H13NO3	159.089	1.9	-11.8	2	odd	ok
	2	C10H11N2	159.092	0.8	5.1	6.5	even	ok
160.075	1	C10H10NO	160.076	0.6	3.9	6.5	even	ok
162.054	1	C9H8NO2	162.055	0.8	5	6.5	even	ok
162.055	1	C9H8NO2	162.055	0.2	-1.5	6.5	even	ok
162.079	1	C9H10N2O	162.079	0.3	-2.1	6	odd	ok
162.08	1	C9H10N2O	162.079	1.4	-8.4	6	odd	ok
162.091	1	C10H12NO	162.091	0.8	5.1	5.5	even	ok
	2	C7H14O4	162.089	1.9	-11.4	1	odd	ok
164.07	1	C9H10NO2	164.071	0.9	5.5	5.5	even	ok
164.106	1	C10H14NO	164.107	0.9	5.3	4.5	even	ok
	2	C7H16O4	164.104	1.8	-11	0	odd	ok
165.069	1	C13H9	165.07	0.9	5.6	9.5	even	ok
165.07	1	C13H9	165.07	0.1	-0.9	9.5	even	ok
166.064	1	C9H10O3	166.062	1.9	-11.4	5	odd	ok
	2	C12H8N	166.065	0.8	4.7	9.5	even	ok
166.065	1	C12H8N	166.065	0.2	-1.3	9.5	even	ok
167.06	1	C11H7N2	167.06	0.9	5.1	9.5	even	ok
	2	C8H9NO3	167.058	1.8	-10.9	5	odd	ok
167.061	1	C11H7N2	167.06	0.2	-1.2	9.5	even	ok
167.072	1	C9H11O3	167.07	1.8	-10.9	4.5	even	ok
	2	C12H9N	167.073	0.9	5.2	9	odd	ok
167.073	1	C12H9N	167.073	0.2	-1.2	9	odd	ok
168.067	1	C11H8N2	168.068	1	5.7	9	odd	ok
	2	C8H10NO3	168.066	1.7	-10.2	4.5	even	ok
168.08	1	C12H10N	168.081	0.9	5.1	8.5	even	ok
	2	C9H12O3	168.078	1.8	-10.8	4	odd	ok
168.081	1	C12H10N	168.081	0.2	-1.4	8.5	even	ok
169.075	1	C11H9N2	169.076	0.9	5.1	8.5	even	ok
	2	C8H11NO3	169.073	1.8	-10.7	4	odd	ok
169.076	1	C11H9N2	169.076	0.3	-1.6	8.5	even	ok
170.059	1	C11H8NO	170.06	0.9	5.2	8.5	even	ok
	2	C8H10O4	170.057	1.8	-10.6	4	odd	ok
170.096	1	C12H12N	170.096	0.8	5	7.5	even	ok
	2	C9H14O3	170.094	1.8	-10.8	3	odd	ok
170.097	1	C12H12N	170.096	0.2	-1.3	7.5	even	ok
171.054	1	C10H7N2O	171.055	0.8	4.8	8.5	even	ok
	2	C7H9NO4	171.053	1.9	-10.9	4	odd	ok
171.064	1	C8H11O4	171.065	1.5	9	3.5	even	ok
171.091	1	C11H11N2	171.092	0.9	5	7.5	even	ok
	2	C8H13NO3	171.089	1.8	-10.7	3	odd	ok
172.075	1	C11H10NO	172.076	0.9	5.2	7.5	even	ok
	2	C8H12O4	172.073	1.8	-10.4	3	odd	ok
172.076	1	C11H10NO	172.076	0.3	-1.6	7.5	even	ok
173.07	1	C10H9N2O	173.071	0.9	5.2	7.5	even	ok
	2	C7H11NO4	173.068	1.8	-10.3	3	odd	ok
173.071	1	C10H9N2O	173.071	0.3	-1.8	7.5	even	ok
173.106	1	C11H13N2	173.107	0.9	5.2	6.5	even	ok
	2	C8H15NO3	173.105	1.8	-10.3	2	odd	ok
173.108	1	C11H13N2	173.107	0.2	-1.3	6.5	even	ok
174.074	1	C7H12NO4	174.076	1.7	9.6	2.5	even	ok
174.09	1	C11H12NO	174.091	0.9	5.4	6.5	even	ok
	2	C8H14O4	174.089	1.7	-10	2	odd	ok
174.092	1	C11H12NO	174.091	0.4	-2	6.5	even	ok
176.07	1	C10H10NO2	176.071	0.9	5.2	6.5	even	ok
176.071	1	C10H10NO2	176.071	0.3	-1.6	6.5	even	ok
178.064	1	C13H8N	178.065	1.1	6.4	10.5	even	ok
	2	C10H10O3	178.062	1.5	-8.7	6	odd	ok
178.065	1	C13H8N	178.065	0.3	-1.6	10.5	even	ok
178.085	1	C10H12NO2	178.086	1	5.8	5.5	even	ok
178.086	1	C10H12NO2	178.086	0.2	-1.2	5.5	even	ok
180.08	1	C13H10N	180.081	0.9	5.2	9.5	even	ok
	2	C10H12O3	180.078	1.7	-9.7	5	odd	ok
180.081	1	C13H10N	180.081	0.3	-1.7	9.5	even	ok
181.075	1	C12H9N2	181.076	0.8	4.4	9.5	even	ok
	2	C9H11NO3	181.073	1.9	-10.4	5	odd	ok
181.088	1	C10H13O3	181.086	1.6	-9	4.5	even	ok
	2	C13H11N	181.089	1.1	5.8	9	odd	ok
182.059	1	C9H10O4	182.057	1.7	-9.2	5	odd	ok
	2	C12H8NO	182.06	1	5.5	9.5	even	ok
182.06	1	C12H8NO	182.06	0.3	-1.7	9.5	even	ok
182.095	1	C13H12N	182.096	1	5.3	8.5	even	ok
	2	C10H14O3	182.094	1.7	-9.4	4	odd	ok
182.097	1	C13H12N	182.096	0.2	-1.3	8.5	even	ok
183.068	1	C12H9NO	183.068	0.3	-1.7	9	odd	ok
183.091	1	C12H11N2	183.092	1	5.3	8.5	even	ok
	2	C9H13NO3	183.089	1.7	-9.4	4	odd	ok
183.092	1	C12H11N2	183.092	0.1	-0.7	8.5	even	ok
184.075	1	C9H12O4	184.073	1.7	-9.5	4	odd	ok
	2	C12H10NO	184.076	0.9	5.1	8.5	even	ok
184.076	1	C12H10NO	184.076	0.3	-1.7	8.5	even	ok
185.07	1	C11H9N2O	185.071	1	5.3	8.5	even	ok
	2	C8H11NO4	185.068	1.7	-9.2	4	odd	ok
185.071	1	C11H9N2O	185.071	0.3	-1.8	8.5	even	ok
185.106	1	C12H13N2	185.107	1	5.3	7.5	even	ok
	2	C9H15NO3	185.105	1.7	-9.2	3	odd	ok
186.075	1	C8H12NO4	186.076	1.5	8	3.5	even	ok
186.079	1	C11H10N2O	186.079	0.2	-1.2	8	odd	ok
186.09	1	C12H12NO	186.091	1	5.5	7.5	even	ok
	2	C9H14O4	186.089	1.7	-8.9	3	odd	ok
186.092	1	C12H12NO	186.091	0.3	-1.6	7.5	even	ok
187.086	1	C11H11N2O	187.087	1.1	5.7	7.5	even	ok
	2	C8H13NO4	187.084	1.6	-8.6	3	odd	ok
188.09	1	C8H14NO4	188.092	1.5	8	2.5	even	ok
189.092	1	C12H13O2	189.091	1.2	-6.3	6.5	even	ok
190.049	1	C10H8NO3	190.05	1.1	5.7	7.5	even	ok
190.05	1	C10H8NO3	190.05	0.4	-2.2	7.5	even	ok
190.064	1	C11H10O3	190.062	1.7	-8.9	7	odd	ok
	2	C14H8N	190.065	1	5.2	11.5	even	ok
191.072	1	C14H9N	191.073	0.9	4.8	11	odd	ok
	2	C11H11O3	191.07	1.8	-9.2	6.5	even	ok
191.073	1	C14H9N	191.073	0.3	-1.7	11	odd	ok
192.08	1	C14H10N	192.081	1	5.1	10.5	even	ok
	2	C11H12O3	192.078	1.7	-8.8	6	odd	ok
192.081	1	C14H10N	192.081	0.4	-2	10.5	even	ok
192.101	1	C11H14NO2	192.102	0.9	4.7	5.5	even	ok
193.076	1	C13H9N2	193.076	0.4	-1.9	10.5	even	ok
193.087	1	C14H11N	193.089	1.2	6	10	odd	ok
	2	C11H13O3	193.086	1.5	-7.9	5.5	even	ok
194.059	1	C13H8NO	194.06	1.1	5.5	10.5	even	ok
	2	C10H10O4	194.057	1.6	-8.3	6	odd	ok
194.095	1	C14H12N	194.096	1.1	5.4	9.5	even	ok
	2	C11H14O3	194.094	1.6	-8.4	5	odd	ok
194.097	1	C14H12N	194.096	0.4	-2.2	9.5	even	ok
195.067	1	C10H11O4	195.065	1.5	-7.5	5.5	even	ok
	2	C13H9NO	195.068	1.2	6.3	10	odd	ok
195.068	1	C13H9NO	195.068	0.2	-1.1	10	odd	ok
195.091	1	C13H11N2	195.092	1.1	5.6	9.5	even	ok
	2	C10H13NO3	195.089	1.6	-8.1	5	odd	ok
195.092	1	C13H11N2	195.092	0.4	-2.2	9.5	even	ok
196.075	1	C10H12O4	196.073	1.6	-8.1	5	odd	ok
	2	C13H10NO	196.076	1.1	5.6	9.5	even	ok
196.076	1	C13H10NO	196.076	0.4	-2.1	9.5	even	ok
196.111	1	C14H14N	196.112	1.2	5.9	8.5	even	ok
	2	C11H16O3	196.109	1.5	-7.7	4	odd	ok
196.113	1	C14H14N	196.112	0.5	-2.8	8.5	even	ok
197.07	1	C12H9N2O	197.071	1	5.3	9.5	even	ok
	2	C9H11NO4	197.068	1.6	-8.3	5	odd	ok
197.071	1	C12H9N2O	197.071	0.4	-2.2	9.5	even	ok
198.075	1	C9H12NO4	198.076	1.3	6.7	4.5	even	ok
198.079	1	C12H10N2O	198.079	0.4	-2.2	9	odd	ok
198.09	1	C13H12NO	198.091	1.1	5.7	8.5	even	ok
	2	C10H14O4	198.089	1.5	-7.8	4	odd	ok
198.092	1	C13H12NO	198.091	0.5	-2.4	8.5	even	ok
199.086	1	C9H13NO4	199.084	1.6	-8.1	4	odd	ok
	2	C12H11N2O	199.087	1.1	5.4	8.5	even	ok
199.087	1	C12H11N2O	199.087	0.4	-2	8.5	even	ok
200.09	1	C9H14NO4	200.092	1.2	6.2	3.5	even	ok
201.101	1	C12H13N2O	201.102	1.1	5.7	7.5	even	ok
	2	C9H15NO4	201.1	1.5	-7.7	3	odd	ok
201.103	1	C12H13N2O	201.102	0.4	-1.9	7.5	even	ok
202.106	1	C9H16NO4	202.107	1.3	6.5	2.5	even	ok
204.08	1	C15H10N	204.081	1.1	5.5	11.5	even	ok
	2	C12H12O3	204.078	1.6	-7.6	7	odd	ok
204.081	1	C15H10N	204.081	0.5	-2.4	11.5	even	ok
205.075	1	C14H9N2	205.076	1.2	5.6	11.5	even	ok
	2	C11H11NO3	205.073	1.5	-7.5	7	odd	ok
205.077	1	C14H9N2	205.076	0.6	-2.7	11.5	even	ok
205.087	1	C12H13O3	205.086	1.4	-6.8	6.5	even	ok
	2	C15H11N	205.089	1.3	6.3	11	odd	ok
205.089	1	C15H11N	205.089	0.5	-2.6	11	odd	ok
206.059	1	C11H10O4	206.057	1.6	-7.7	7	odd	ok
	2	C14H8NO	206.06	1.1	5.3	11.5	even	ok
206.095	1	C15H12N	206.096	1.2	5.9	10.5	even	ok
	2	C12H14O3	206.094	1.5	-7.1	6	odd	ok
206.097	1	C15H12N	206.096	0.6	-2.7	10.5	even	ok
207.067	1	C11H11O4	207.065	1.7	-8.4	6.5	even	ok
	2	C14H9NO	207.068	0.9	4.6	11	odd	ok
207.069	1	C14H9NO	207.068	0.7	-3.3	11	odd	ok
207.091	1	C14H11N2	207.092	1.1	5.5	10.5	even	ok
	2	C11H13NO3	207.089	1.5	-7.4	6	odd	ok
207.092	1	C14H11N2	207.092	0.5	-2.5	10.5	even	ok
208.074	1	C14H10NO	208.076	1.2	6	10.5	even	ok
	2	C11H12O4	208.073	1.4	-6.9	6	odd	ok
208.076	1	C14H10NO	208.076	0.6	-2.8	10.5	even	ok
208.1	1	C14H12N2	208.1	0.4	-2.1	10	odd	ok
209.07	1	C13H9N2O	209.071	1.2	5.6	10.5	even	ok
	2	C10H11NO4	209.068	1.5	-7.2	6	odd	ok
209.072	1	C13H9N2O	209.071	0.6	-2.9	10.5	even	ok
209.106	1	C14H13N2	209.107	1.2	5.7	9.5	even	ok
	2	C11H15NO3	209.105	1.5	-7.1	5	odd	ok
209.108	1	C14H13N2	209.107	0.5	-2.6	9.5	even	ok
210.054	1	C13H8NO2	210.055	1.2	5.7	10.5	even	ok
210.056	1	C13H8NO2	210.055	0.7	-3.3	10.5	even	ok
210.079	1	C13H10N2O	210.079	0.7	-3.2	10	odd	ok
210.09	1	C11H14O4	210.089	1.5	-7	5	odd	ok
	2	C14H12NO	210.091	1.2	5.8	9.5	even	ok
210.092	1	C14H12NO	210.091	0.6	-2.9	9.5	even	ok
211.062	1	C13H9NO2	211.063	1.2	5.9	10	odd	ok
211.085	1	C10H13NO4	211.084	1.5	-7.1	5	odd	ok
	2	C13H11N2O	211.087	1.2	5.6	9.5	even	ok
211.087	1	C13H11N2O	211.087	0.6	-2.8	9.5	even	ok
212.069	1	C13H10NO2	212.071	1.3	6	9.5	even	ok
212.071	1	C13H10NO2	212.071	0.6	-2.9	9.5	even	ok
212.106	1	C14H14NO	212.107	1.3	6.3	8.5	even	ok
	2	C11H16O4	212.104	1.3	-6.4	4	odd	ok
212.108	1	C14H14NO	212.107	0.8	-3.7	8.5	even	ok
213.101	1	C10H15NO4	213.1	1.5	-6.9	4	odd	ok
	2	C13H13N2O	213.102	1.2	5.7	8.5	even	ok
213.103	1	C13H13N2O	213.102	0.6	-2.7	8.5	even	ok
214.085	1	C13H12NO2	214.086	1.1	5	8.5	even	ok
214.121	1	C14H16NO	214.123	1.3	6.1	7.5	even	ok
	2	C11H18O4	214.12	1.4	-6.4	3	odd	ok
215.08	1	C12H11N2O2	215.082	1.4	6.7	8.5	even	ok
215.117	1	C13H15N2O	215.118	1.2	5.7	7.5	even	ok
	2	C10H17NO4	215.115	1.5	-6.8	3	odd	ok
215.118	1	C13H15N2O	215.118	0.6	-2.7	7.5	even	ok
216.067	1	C12H10NO3	216.066	1.3	-6.2	8.5	even	ok
	2	C15H8N2	216.068	1.3	6.2	13	odd	ok
216.069	1	C15H8N2	216.068	0.5	-2.5	13	odd	ok
216.101	1	C13H14NO2	216.102	1.1	5.2	7.5	even	ok
217.075	1	C12H11NO3	217.073	1.3	-6.2	8	odd	ok
	2	C15H9N2	217.076	1.3	6.2	12.5	even	ok
217.077	1	C15H9N2	217.076	0.6	-2.6	12.5	even	ok
218.083	1	C15H10N2	218.084	1.2	5.6	12	odd	ok
	2	C12H12NO3	218.081	1.5	-6.7	7.5	even	ok
218.085	1	C15H10N2	218.084	0.7	-3.1	12	odd	ok
219.09	1	C12H13NO3	219.089	1.3	-6	7	odd	ok
	2	C15H11N2	219.092	1.4	6.3	11.5	even	ok
219.092	1	C15H11N2	219.092	0.6	-2.9	11.5	even	ok
220.074	1	C15H10NO	220.076	1.4	6.4	11.5	even	ok
	2	C12H12O4	220.073	1.3	-5.8	7	odd	ok
220.076	1	C15H10NO	220.076	0.6	-2.9	11.5	even	ok
220.111	1	C16H14N	220.112	1.3	6	10.5	even	ok
	2	C13H16O3	220.109	1.4	-6.2	6	odd	ok
220.113	1	C16H14N	220.112	0.6	-2.5	10.5	even	ok
221.07	1	C14H9N2O	221.071	1.3	5.8	11.5	even	ok
	2	C11H11NO4	221.068	1.4	-6.3	7	odd	ok
221.072	1	C14H9N2O	221.071	0.7	-3	11.5	even	ok
221.08	1	C12H13O4	221.081	1.3	5.8	6.5	even	ok
221.082	1	C15H11NO	221.084	1.2	5.2	11	odd	ok
	2	C12H13O4	221.081	1.5	-6.9	6.5	even	ok
221.106	1	C15H13N2	221.107	1.4	6.2	10.5	even	ok
	2	C12H15NO3	221.105	1.3	-5.9	6	odd	ok
221.108	1	C15H13N2	221.107	0.7	-3.1	10.5	even	ok
222.054	1	C14H8NO2	222.055	1.2	5.2	11.5	even	ok
222.09	1	C12H14O4	222.089	1.3	-5.8	6	odd	ok
	2	C15H12NO	222.091	1.4	6.3	10.5	even	ok
222.092	1	C15H12NO	222.091	0.6	-2.9	10.5	even	ok
223.049	1	C13H7N2O2	223.05	1.4	6.4	11.5	even	ok
223.085	1	C14H11N2O	223.087	1.5	6.8	10.5	even	ok
	2	C11H13NO4	223.084	1.2	-5.2	6	odd	ok
223.087	1	C14H11N2O	223.087	0.8	-3.4	10.5	even	ok
224.069	1	C14H10NO2	224.071	1.4	6.2	10.5	even	ok
224.072	1	C14H10NO2	224.071	0.9	-4.2	10.5	even	ok
224.09	1	C11H14NO4	224.092	1.3	6	5.5	even	ok
224.106	1	C12H16O4	224.104	1.3	-5.6	5	odd	ok
	2	C15H14NO	224.107	1.4	6.4	9.5	even	ok
224.108	1	C15H14NO	224.107	0.8	-3.6	9.5	even	ok
225.064	1	C13H9N2O2	225.066	1.5	6.6	10.5	even	ok
225.067	1	C13H9N2O2	225.066	0.8	-3.4	10.5	even	ok
225.101	1	C14H13N2O	225.102	1.4	6.3	9.5	even	ok
	2	C11H15NO4	225.1	1.3	-5.6	5	odd	ok
226.085	1	C14H12NO2	226.086	1.3	5.5	9.5	even	ok
226.087	1	C14H12NO2	226.086	0.7	-3.1	9.5	even	ok
227.08	1	C13H11N2O2	227.082	1.4	6	9.5	even	ok
227.117	1	C14H15N2O	227.118	1.3	5.6	8.5	even	ok
	2	C11H17NO4	227.115	1.4	-6.2	4	odd	ok
232.11	1	C14H16O3	232.109	1.1	-4.7	7	odd	ok
	2	C17H14N	232.112	1.6	6.9	11.5	even	ok
233.069	1	C12H11NO4	233.068	0.8	-3.5	8	odd	ok
	2	C15H9N2O	233.071	1.9	8	12.5	even	ok
233.106	1	C13H15NO3	233.105	1	-4.2	7	odd	ok
	2	C16H13N2	233.107	1.7	7.3	11.5	even	ok
234.053	1	C15H8NO2	234.055	1.8	7.7	12.5	even	ok
234.056	1	C15H8NO2	234.055	0.9	-3.9	12.5	even	ok
234.077	1	C15H10N2O	234.079	1.7	7.4	12	odd	ok
	2	C12H12NO4	234.076	0.9	-4	7.5	even	ok
234.079	1	C15H10N2O	234.079	0.7	-3	12	odd	ok
234.09	1	C16H12NO	234.091	1.5	6.3	11.5	even	ok
	2	C13H14O4	234.089	1.2	-5.2	7	odd	ok
235.085	1	C15H11N2O	235.087	1.7	7.1	11.5	even	ok
	2	C12H13NO4	235.084	1	-4.3	7	odd	ok
235.121	1	C13H17NO3	235.12	1	-4.1	6	odd	ok
	2	C16H15N2	235.123	1.7	7.3	10.5	even	ok
235.124	1	C16H15N2	235.123	0.8	-3.4	10.5	even	ok
236.069	1	C15H10NO2	236.071	1.7	7.4	11.5	even	ok
236.091	1	C12H14NO4	236.092	0.7	3	6.5	even	ok
236.092	1	C12H14NO4	236.092	0.7	-2.9	6.5	even	ok
	2	C15H12N2O	236.094	2	8.5	11	odd	ok
236.095	1	C15H12N2O	236.094	0.8	-3.2	11	odd	ok
237.064	1	C14H9N2O2	237.066	1.8	7.5	11.5	even	ok
237.101	1	C15H13N2O	237.102	1.7	7.1	10.5	even	ok
	2	C12H15NO4	237.1	1	-4.2	6	odd	ok
237.103	1	C15H13N2O	237.102	0.8	-3.5	10.5	even	ok
238.048	1	C14H8NO3	238.05	1.7	7.1	11.5	even	ok
238.051	1	C17H6N2	238.053	1.7	7.3	16	odd	ok
	2	C14H8NO3	238.05	0.9	-4	11.5	even	ok
238.085	1	C15H12NO2	238.086	1.5	6.5	10.5	even	ok
239.08	1	C14H11N2O2	239.082	1.8	7.4	10.5	even	ok
239.083	1	C14H11N2O2	239.082	1	-4.3	10.5	even	ok
239.116	1	C15H15N2O	239.118	1.8	7.7	9.5	even	ok
	2	C12H17NO4	239.115	0.8	-3.5	5	odd	ok
239.119	1	C15H15N2O	239.118	0.8	-3.2	9.5	even	ok
240.064	1	C14H10NO3	240.066	1.7	7.2	10.5	even	ok
240.066	1	C14H10NO3	240.066	0.6	-2.5	10.5	even	ok
241.095	1	C14H13N2O2	241.097	1.9	7.7	9.5	even	ok
241.132	1	C15H17N2O	241.134	2	8.2	8.5	even	ok
241.134	1	C15H17N2O	241.134	0.9	-3.5	8.5	even	ok
245.069	1	C13H11NO4	245.068	1	-4	9	odd	ok
	2	C16H9N2O	245.071	1.7	6.9	13.5	even	ok
245.072	1	C16H9N2O	245.071	0.8	-3.5	13.5	even	ok
247.085	1	C13H13NO4	247.084	0.6	-2.6	8	odd	ok
247.087	1	C16H11N2O	247.087	0.8	-3.1	12.5	even	ok
248.069	1	C16H10NO2	248.071	1.7	6.9	12.5	even	ok
248.092	1	C13H14NO4	248.092	0.5	-2.1	7.5	even	ok
248.105	1	C14H16O4	248.104	0.5	-2.1	7	odd	ok
249.1	1	C16H13N2O	249.102	2	7.9	11.5	even	ok
	2	C13H15NO4	249.1	0.7	-2.8	7	odd	ok
249.103	1	C16H13N2O	249.102	0.7	-2.7	11.5	even	ok
249.137	1	C14H19NO3	249.136	1.2	-4.8	6	odd	ok
	2	C17H17N2	249.139	1.5	5.9	10.5	even	ok
250.084	1	C16H12NO2	250.086	2	8.1	11.5	even	ok
250.087	1	C16H12NO2	250.086	0.8	-3	11.5	even	ok
250.121	1	C14H18O4	250.12	0.8	-3.3	6	odd	ok
	2	C17H16NO	250.123	1.9	7.4	10.5	even	ok
251.08	1	C15H11N2O2	251.082	2	7.8	11.5	even	ok
251.082	1	C15H11N2O2	251.082	0.8	-3.4	11.5	even	ok
251.116	1	C16H15N2O	251.118	1.9	7.7	10.5	even	ok
	2	C13H17NO4	251.115	0.7	-3	6	odd	ok
251.119	1	C16H15N2O	251.118	0.8	-3.3	10.5	even	ok
252.051	1	C14H8N2O3	252.053	1.9	7.6	12	odd	ok
252.054	1	C14H8N2O3	252.053	0.7	-3	12	odd	ok
253.059	1	C14H9N2O3	253.061	2	7.9	11.5	even	ok
253.062	1	C14H9N2O3	253.061	0.8	-3.3	11.5	even	ok
253.098	1	C15H13N2O2	253.097	0.8	-3	10.5	even	ok
253.132	1	C16H17N2O	253.134	1.9	7.7	9.5	even	ok
	2	C13H19NO4	253.131	0.7	-2.9	5	odd	ok
254.08	1	C15H12NO3	254.081	1.6	6.3	10.5	even	ok
254.082	1	C15H12NO3	254.081	0.8	-3.1	10.5	even	ok
	2	C18H10N2	254.084	1.9	7.5	15	odd	ok
255.111	1	C15H15N2O2	255.113	1.9	7.3	9.5	even	ok
255.114	1	C15H15N2O2	255.113	1.1	-4.4	9.5	even	ok
261.067	1	C16H9N2O2	261.066	0.9	-3.4	13.5	even	ok
261.1	1	C14H15NO4	261.1	0.7	-2.8	8	odd	ok
	2	C17H13N2O	261.102	1.9	7.4	12.5	even	ok
262.12	1	C15H18O4	262.12	0.4	-1.6	7	odd	ok
263.082	1	C16H11N2O2	263.082	0.8	-3.2	12.5	even	ok
263.116	1	C14H17NO4	263.115	0.5	-1.9	7	odd	ok
263.119	1	C17H15N2O	263.118	0.9	-3.2	11.5	even	ok
264.066	1	C16H10NO3	264.066	0.7	-2.7	12.5	even	ok
	2	C19H8N2	264.068	2	7.4	17	odd	ok
264.083	1	C20H10N	264.081	1.9	-7.3	16.5	even	ok
264.09	1	C16H12N2O2	264.089	0.5	-1.7	12	odd	ok
264.136	1	C15H20O4	264.136	0.8	-2.9	6	odd	ok
	2	C18H18NO	264.138	1.9	7.3	10.5	even	ok
265.098	1	C16H13N2O2	265.097	0.7	-2.8	11.5	even	ok
265.131	1	C14H19NO4	265.131	0.5	-1.7	6	odd	ok
266.095	1	C20H12N	266.096	1.2	4.6	15.5	even	ok
	2	C17H14O3	266.094	1.5	-5.5	11	odd	ok
266.098	1	C20H12N	266.096	1.8	-6.7	15.5	even	ok
267.114	1	C16H15N2O2	267.113	0.8	-3.1	10.5	even	ok
267.147	1	C14H21NO4	267.147	0.4	-1.6	5	odd	ok
267.15	1	C17H19N2O	267.149	0.8	-2.9	9.5	even	ok
268.114	1	C20H14N	268.112	1.7	-6.4	14.5	even	ok
269.093	1	C15H13N2O3	269.092	0.7	-2.5	10.5	even	ok
273.139	1	C19H17N2	273.139	0.6	-2.3	12.5	even	ok
275.116	1	C15H17NO4	275.115	0.6	-2.2	8	odd	ok
275.119	1	C18H15N2O	275.118	1.1	-3.9	12.5	even	ok
277.098	1	C17H13N2O2	277.097	0.7	-2.6	12.5	even	ok
279.077	1	C16H11N2O3	279.076	0.8	-2.8	12.5	even	ok
280.072	1	C17H12O4	280.073	1.5	5.3	12	odd	ok
280.077	1	C20H10NO	280.076	1.4	-5.1	16.5	even	ok
281.093	1	C16H13N2O3	281.092	0.7	-2.5	11.5	even	ok
282.093	1	C20H12NO	282.091	1.4	-4.9	15.5	even	ok
283.108	1	C16H15N2O3	283.108	0.3	-1.1	10.5	even	ok
289.131	1	C16H19NO4	289.131	0	-0.2	8	odd	ok
289.134	1	C19H17N2O	289.134	0.8	-2.9	12.5	even	ok
291.146	1	C16H21NO4	291.147	0.2	0.7	7	odd	ok
291.15	1	C19H19N2O	291.149	1.1	-3.6	11.5	even	ok
293.093	1	C17H13N2O3	293.092	0.6	-2.2	12.5	even	ok
293.13	1	C18H17N2O2	293.128	1.3	-4.5	11.5	even	ok
295.109	1	C17H15N2O3	295.108	0.9	-3.1	11.5	even	ok
296.108	1	C21H14NO	296.107	0.8	-2.9	15.5	even	ok
297.088	1	C16H13N2O4	297.087	0.9	-3.1	11.5	even	ok
297.124	1	C17H17N2O3	297.123	1	-3.4	10.5	even	ok
298.087	1	C20H12NO2	298.086	0.4	-1.4	15.5	even	ok
298.124	1	C21H16NO	298.123	1.6	-5.3	14.5	even	ok
301.131	1	C17H19NO4	301.131	0.2	0.7	9	odd	ok
301.134	1	C20H17N2O	301.134	0.9	-2.9	13.5	even	ok
303.114	1	C19H15N2O2	303.113	1	-3.4	13.5	even	ok
307.145	1	C19H19N2O2	307.144	1.1	-3.5	11.5	even	ok
309.161	1	C19H21N2O2	309.16	1.2	-3.9	10.5	even	ok
319.145	1	C20H19N2O2	319.144	1.4	-4.3	12.5	even	ok
335.141	1	C20H19N2O3	335.139	1.8	-5.4	12.5	even	ok
337.156	1	C20H21N2O3	337.155	1.2	-3.6	11.5	even	ok
367.166	1	C21H23N2O4	367.165	0.9	-2.6	11.5	even	ok
369.182	1	C21H25N2O4	369.181	1.2	-3.3	10.5	even	ok

## Sheet: 9 pteropodine
Meas. m/z	#	Ion Formula	m/z	|err| [mDa]	err [ppm]	rdb	e- Conf	N-Rule
103.042	1	C14H10N2	103.042	0	-0.1	11	even	ok
	2	C11H12NO3	103.04	1.4	-13.1	6.5	odd	ok
103.546	1	C14H11N2	103.546	0	-0.2	10.5	odd	ok
	2	C11H13NO3	103.544	1.4	-13.1	6	even	ok
104.049	1	C14H12N2	104.049	0.1	0.7	10	even	ok
	2	C11H14NO3	104.048	1.3	-12.2	5.5	odd	ok
104.553	1	C14H13N2	104.553	0	0.4	9.5	odd	ok
	2	C11H15NO3	104.552	1.3	-12.4	5	even	ok
106.551	1	C13H13N2O	106.551	0.2	-2	8.5	odd	ok
	2	C10H15NO4	106.55	1.6	-14.6	4	even	ok
108.08	1	C7H10N	108.081	0.4	3.6	3.5	even	ok
109.042	1	C5H5N2O	109.04	2	-18.2	4.5	even	ok
110.038	1	C6H6O2	110.036	1.3	-12	4	odd	ok
110.047	1	C5H6N2O	110.047	0.3	2.3	4	odd	ok
112.388	1	C21H23NO3	112.389	1	9.3	11	odd	ok
112.719	1	C20H22N2O3	112.72	1.3	11.6	11	odd	ok
113.038	1	C9H5	113.039	0.2	1.6	7.5	even	ok
115.054	1	C9H7	115.054	0.4	3.3	6.5	even	ok
116.049	1	C8H6N	116.049	0.4	3.2	6.5	even	ok
116.058	1	C4H8N2O2	116.058	0.3	2.2	2	odd	ok
117.057	1	C8H7N	117.057	0.4	3.3	6	odd	ok
118.065	1	C8H8N	118.065	0.4	3.1	5.5	even	ok
119.052	1	C12H16NO4	119.053	1	8.3	5.5	odd	ok
119.559	1	C12H17NO4	119.557	1.3	-11	5	even	ok
	2	C15H15N2O	119.559	0	0.3	9.5	odd	ok
120.566	1	C15H17N2O	120.566	0.1	0.8	8.5	odd	ok
	2	C12H19NO4	120.565	1.2	-10.3	4	even	ok
122.023	1	C6H4NO2	122.024	0.3	2.7	5.5	even	ok
124.039	1	C6H6NO2	124.039	0.4	3.4	4.5	even	ok
125.038	1	C10H5	125.039	0.4	3.2	8.5	even	ok
126.046	1	C10H6	126.046	0.4	3.4	8	odd	ok
127.054	1	C10H7	127.054	0.4	3.4	7.5	even	ok
128.049	1	C9H6N	128.049	0.5	3.7	7.5	even	ok
128.062	1	C10H8	128.062	0.4	3.3	7	odd	ok
129.057	1	C9H7N	129.057	0.3	2.1	7	odd	ok
129.07	1	C10H9	129.07	0.4	2.8	6.5	even	ok
130.065	1	C9H8N	130.065	0.5	3.8	6.5	even	ok
131.062	1	C8H7N2	131.06	1.3	-10.1	6.5	even	ok
131.073	1	C9H9N	131.073	0.4	3.4	6	odd	ok
132.044	1	C8H6NO	132.044	0.5	3.5	6.5	even	ok
132.08	1	C9H10N	132.081	0.5	3.5	5.5	even	ok
132.549	1	C21H13	132.55	1.6	12.1	15.5	odd	ok
	2	C16H13N2O2	132.548	0.4	-3.1	11.5	odd	ok
133.068	1	C14H20NO4	133.069	1.1	7.9	5.5	odd	ok
133.574	1	C14H21NO4	133.573	1.2	-9	5	even	ok
	2	C17H19N2O	133.574	0.1	1	9.5	odd	ok
139.039	1	C7H7O3	139.039	0.5	3.4	4.5	even	ok
139.054	1	C11H7	139.054	0.6	4.2	8.5	even	ok
140.049	1	C17H14NO3	140.048	0.7	-5.1	11.5	odd	ok
	2	C20H12N2	140.049	0.6	4.5	16	even	ok
140.546	1	C16H13N2O3	140.546	0.2	1.4	11.5	odd	ok
141.057	1	C10H7N	141.057	0.4	3.1	8	odd	ok
141.069	1	C11H9	141.07	0.6	4.3	7.5	even	ok
142.065	1	C10H8N	142.065	0.6	4.1	7.5	even	ok
143.072	1	C10H9N	143.073	0.6	4.3	7	odd	ok
144.044	1	C9H6NO	144.044	0.5	3.7	7.5	even	ok
144.08	1	C10H10N	144.081	0.6	4.2	6.5	even	ok
145.052	1	C9H7NO	145.052	0.6	3.8	7	odd	ok
146.059	1	C9H8NO	146.06	0.6	4.2	6.5	even	ok
146.096	1	C10H12N	146.096	0.6	3.9	5.5	even	ok
150.046	1	C12H6	150.046	0.4	2.6	10	odd	ok
150.091	1	C9H12NO	150.091	0.7	4.7	4.5	even	ok
	2	C6H14O4	150.089	2	-13.2	0	odd	ok
151.053	1	C12H7	151.054	0.7	4.9	9.5	even	ok
152.049	1	C11H6N	152.049	0.7	4.6	9.5	even	ok
	2	C8H8O3	152.047	2	-13	5	odd	ok
152.061	1	C12H8	152.062	0.7	4.9	9	odd	ok
153.057	1	C11H7N	153.057	0.7	4.7	9	odd	ok
	2	C8H9O3	153.055	2	-12.8	4.5	even	ok
153.069	1	C12H9	153.07	0.8	5.2	8.5	even	ok
154.064	1	C11H8N	154.065	0.8	5	8.5	even	ok
	2	C8H10O3	154.062	1.9	-12.4	4	odd	ok
155.069	1	C8H11O3	155.07	1.6	10.6	3.5	even	ok
155.072	1	C11H9N	155.073	0.6	3.7	8	odd	ok
156.08	1	C11H10N	156.081	0.8	4.9	7.5	even	ok
	2	C8H12O3	156.078	1.9	-12.3	3	odd	ok
157.088	1	C11H11N	157.089	0.8	4.9	7	odd	ok
	2	C8H13O3	157.086	1.9	-12.1	2.5	even	ok
158.059	1	C10H8NO	158.06	0.8	5.2	7.5	even	ok
	2	C7H10O4	158.057	1.9	-11.8	3	odd	ok
158.096	1	C11H12N	158.096	0.8	5	6.5	even	ok
	2	C8H14O3	158.094	1.9	-11.9	2	odd	ok
158.097	1	C11H12N	158.096	0.2	-1.1	6.5	even	ok
159.067	1	C7H11O4	159.065	1.9	-11.8	2.5	even	ok
	2	C10H9NO	159.068	0.8	5.1	7	odd	ok
159.068	1	C10H9NO	159.068	0.2	-1.1	7	odd	ok
160.075	1	C7H12O4	160.073	1.8	-11.4	2	odd	ok
	2	C10H10NO	160.076	0.9	5.3	6.5	even	ok
162.091	1	C10H12NO	162.091	0.8	4.9	5.5	even	ok
	2	C7H14O4	162.089	1.9	-11.6	1	odd	ok
163.054	1	C13H7	163.054	0.5	3.4	10.5	even	ok
163.054	1	C13H7	163.054	0.2	1.1	10.5	even	ok
164.049	1	C12H6N	164.049	0.8	4.9	10.5	even	ok
	2	C9H8O3	164.047	1.9	-11.4	6	odd	ok
164.062	1	C13H8	164.062	0.3	1.6	10	odd	ok
164.106	1	C10H14NO	164.107	0.8	5	4.5	even	ok
	2	C7H16O4	164.104	1.9	-11.3	0	odd	ok
165.057	1	C12H7N	165.057	0.7	4.4	10	odd	ok
	2	C9H9O3	165.055	2	-11.9	5.5	even	ok
165.069	1	C13H9	165.07	0.9	5.3	9.5	even	ok
165.07	1	C13H9	165.07	0.2	-1.1	9.5	even	ok
166.064	1	C12H8N	166.065	0.9	5.4	9.5	even	ok
	2	C9H10O3	166.062	1.8	-10.8	5	odd	ok
167.06	1	C11H7N2	167.06	0.8	4.9	9.5	even	ok
	2	C8H9NO3	167.058	1.9	-11.2	5	odd	ok
167.069	1	C9H11O3	167.07	0.9	5.2	4.5	even	ok
167.072	1	C12H9N	167.073	0.9	5.5	9	odd	ok
	2	C9H11O3	167.07	1.8	-10.5	4.5	even	ok
168.067	1	C11H8N2	168.068	0.8	4.9	9	odd	ok
	2	C8H10NO3	168.066	1.9	-11.1	4.5	even	ok
168.077	1	C9H12O3	168.078	1.5	8.9	4	odd	ok
168.08	1	C21H22NO3	168.079	0.5	-2.8	11.5	odd	ok
168.081	1	C12H10N	168.081	0.3	-1.8	8.5	even	ok
168.577	1	C20H21N2O3	168.577	0.2	0.9	11.5	odd	ok
169.075	1	C11H9N2	169.076	0.9	5.2	8.5	even	ok
	2	C8H11NO3	169.073	1.8	-10.7	4	odd	ok
169.076	1	C11H9N2	169.076	0.3	-1.5	8.5	even	ok
170.059	1	C11H8NO	170.06	0.9	5.3	8.5	even	ok
	2	C8H10O4	170.057	1.8	-10.5	4	odd	ok
170.06	1	C11H8NO	170.06	0.3	-1.5	8.5	even	ok
170.096	1	C12H12N	170.096	0.9	5.2	7.5	even	ok
	2	C9H14O3	170.094	1.8	-10.5	3	odd	ok
170.097	1	C12H12N	170.096	0.3	-1.6	7.5	even	ok
171.091	1	C11H11N2	171.092	0.8	4.7	7.5	even	ok
	2	C8H13NO3	171.089	1.9	-11	3	odd	ok
172.075	1	C11H10NO	172.076	0.9	5.2	7.5	even	ok
	2	C8H12O4	172.073	1.8	-10.4	3	odd	ok
172.076	1	C11H10NO	172.076	0.3	-1.6	7.5	even	ok
173.07	1	C10H9N2O	173.071	0.9	5	7.5	even	ok
	2	C7H11NO4	173.068	1.8	-10.5	3	odd	ok
173.083	1	C11H11NO	173.084	0.9	5.2	7	odd	ok
	2	C8H13O4	173.081	1.8	-10.3	2.5	even	ok
173.084	1	C11H11NO	173.084	0.2	-1	7	odd	ok
173.106	1	C8H15NO3	173.105	1.8	-10.4	2	odd	ok
	2	C11H13N2	173.107	0.9	5.1	6.5	even	ok
173.108	1	C11H13N2	173.107	0.3	-1.4	6.5	even	ok
174.09	1	C11H12NO	174.091	0.9	5.3	6.5	even	ok
	2	C8H14O4	174.089	1.8	-10.1	2	odd	ok
174.092	1	C11H12NO	174.091	0.3	-1.7	6.5	even	ok
176.061	1	C14H8	176.062	0.9	4.9	11	odd	ok
177.056	1	C10H9O3	177.055	1.8	-10.2	6.5	even	ok
	2	C13H7N	177.057	0.9	4.9	11	odd	ok
177.058	1	C13H7N	177.057	0.2	-1.4	11	odd	ok
178.064	1	C13H8N	178.065	0.9	5.2	10.5	even	ok
	2	C10H10O3	178.062	1.7	-9.8	6	odd	ok
178.066	1	C13H8N	178.065	0.4	-2.2	10.5	even	ok
178.077	1	C14H10	178.078	0.9	4.8	10	odd	ok
178.085	1	C10H12NO2	178.086	0.9	5.2	5.5	even	ok
178.087	1	C10H12NO2	178.086	0.3	-1.7	5.5	even	ok
179.059	1	C12H7N2	179.06	1	5.4	10.5	even	ok
	2	C9H9NO3	179.058	1.7	-9.5	6	odd	ok
179.061	1	C12H7N2	179.06	0.3	-1.9	10.5	even	ok
179.073	1	C13H9N	179.073	0.4	-2.5	10	odd	ok
180.08	1	C13H10N	180.081	1	5.4	9.5	even	ok
	2	C10H12O3	180.078	1.7	-9.5	5	odd	ok
180.081	1	C13H10N	180.081	0.3	-1.8	9.5	even	ok
181.075	1	C12H9N2	181.076	0.9	5.2	9.5	even	ok
	2	C9H11NO3	181.073	1.7	-9.6	5	odd	ok
182.059	1	C12H8NO	182.06	1	5.4	9.5	even	ok
	2	C9H10O4	182.057	1.7	-9.3	5	odd	ok
182.06	1	C12H8NO	182.06	0.5	-2.5	9.5	even	ok
182.084	1	C12H10N2	182.084	0.2	-1.1	9	odd	ok
182.096	1	C13H12N	182.096	0.9	4.9	8.5	even	ok
	2	C10H14O3	182.094	1.8	-9.8	4	odd	ok
182.097	1	C13H12N	182.096	0.3	-1.9	8.5	even	ok
183.067	1	C9H11O4	183.065	1.7	-9.5	4.5	even	ok
	2	C12H9NO	183.068	0.9	5.2	9	odd	ok
183.091	1	C12H11N2	183.092	0.9	5.1	8.5	even	ok
	2	C9H13NO3	183.089	1.8	-9.6	4	odd	ok
183.092	1	C12H11N2	183.092	0.3	-1.7	8.5	even	ok
184.062	1	C11H8N2O	184.063	1	5.5	9	odd	ok
	2	C8H10NO4	184.06	1.7	-9.1	4.5	even	ok
184.075	1	C12H10NO	184.076	0.9	5.1	8.5	even	ok
	2	C9H12O4	184.073	1.7	-9.5	4	odd	ok
184.076	1	C12H10NO	184.076	0.4	-2.1	8.5	even	ok
185.07	1	C11H9N2O	185.071	0.9	5	8.5	even	ok
	2	C8H11NO4	185.068	1.7	-9.4	4	odd	ok
185.071	1	C11H9N2O	185.071	0.3	-1.9	8.5	even	ok
185.083	1	C9H13O4	185.081	1.7	-9.4	3.5	even	ok
	2	C12H11NO	185.084	0.9	5.1	8	odd	ok
185.084	1	C12H11NO	185.084	0.4	-2	8	odd	ok
185.106	1	C12H13N2	185.107	1	5.4	7.5	even	ok
	2	C9H15NO3	185.105	1.7	-9.1	3	odd	ok
185.108	1	C12H13N2	185.107	0.4	-2.2	7.5	even	ok
186.075	1	C8H12NO4	186.076	1.6	8.5	3.5	even	ok
186.079	1	C11H10N2O	186.079	0.3	-1.7	8	odd	ok
186.09	1	C12H12NO	186.091	0.9	5.1	7.5	even	ok
	2	C9H14O4	186.089	1.7	-9.3	3	odd	ok
186.092	1	C12H12NO	186.091	0.3	-1.6	7.5	even	ok
187.086	1	C11H11N2O	187.087	1	5.2	7.5	even	ok
	2	C8H13NO4	187.084	1.7	-9.1	3	odd	ok
187.087	1	C11H11N2O	187.087	0.4	-2.1	7.5	even	ok
188.09	1	C8H14NO4	188.092	1.4	7.4	2.5	even	ok
189.069	1	C15H9	189.07	0.9	4.7	11.5	even	ok
190.064	1	C11H10O3	190.062	1.7	-8.9	7	odd	ok
	2	C14H8N	190.065	1	5.2	11.5	even	ok
190.065	1	C14H8N	190.065	0.4	-1.9	11.5	even	ok
191.072	1	C14H9N	191.073	1.1	5.5	11	odd	ok
	2	C11H11O3	191.07	1.6	-8.5	6.5	even	ok
191.073	1	C14H9N	191.073	0.3	-1.8	11	odd	ok
192.069	1	C13H8N2	192.068	0.5	-2.4	11	odd	ok
192.077	1	C11H12O3	192.078	1.4	7.5	6	odd	ok
192.08	1	C14H10N	192.081	1.1	5.6	10.5	even	ok
	2	C11H12O3	192.078	1.6	-8.4	6	odd	ok
192.081	1	C14H10N	192.081	0.4	-2.1	10.5	even	ok
193.076	1	C13H9N2	193.076	0.3	-1.8	10.5	even	ok
193.088	1	C14H11N	193.089	1	5.2	10	odd	ok
	2	C11H13O3	193.086	1.7	-8.7	5.5	even	ok
193.089	1	C14H11N	193.089	0.3	-1.7	10	odd	ok
194.059	1	C13H8NO	194.06	1.1	5.4	10.5	even	ok
	2	C10H10O4	194.057	1.6	-8.4	6	odd	ok
194.061	1	C13H8NO	194.06	0.6	-3.2	10.5	even	ok
194.095	1	C14H12N	194.096	1	5.3	9.5	even	ok
	2	C11H14O3	194.094	1.6	-8.5	5	odd	ok
194.097	1	C14H12N	194.096	0.4	-2.1	9.5	even	ok
195.067	1	C10H11O4	195.065	1.7	-8.5	5.5	even	ok
	2	C13H9NO	195.068	1	5.3	10	odd	ok
195.068	1	C13H9NO	195.068	0.4	-2	10	odd	ok
195.091	1	C10H13NO3	195.089	1.6	-8.3	5	odd	ok
	2	C13H11N2	195.092	1.1	5.4	9.5	even	ok
195.092	1	C13H11N2	195.092	0.4	-2.2	9.5	even	ok
196.075	1	C10H12O4	196.073	1.6	-8.4	5	odd	ok
	2	C13H10NO	196.076	1	5.3	9.5	even	ok
196.076	1	C13H10NO	196.076	0.4	-2.3	9.5	even	ok
197.07	1	C12H9N2O	197.071	1	5.3	9.5	even	ok
	2	C9H11NO4	197.068	1.6	-8.3	5	odd	ok
197.071	1	C12H9N2O	197.071	0.5	-2.5	9.5	even	ok
198.075	1	C9H12NO4	198.076	1.4	6.9	4.5	even	ok
198.078	1	C12H10N2O	198.079	1.1	5.5	9	odd	ok
	2	C9H12NO4	198.076	1.6	-8.1	4.5	even	ok
198.079	1	C12H10N2O	198.079	0.5	-2.5	9	odd	ok
198.09	1	C10H14O4	198.089	1.7	-8.5	4	odd	ok
	2	C13H12NO	198.091	1	5	8.5	even	ok
199.086	1	C12H11N2O	199.087	1.1	5.4	8.5	even	ok
	2	C9H13NO4	199.084	1.6	-8	4	odd	ok
199.087	1	C12H11N2O	199.087	0.5	-2.4	8.5	even	ok
200.09	1	C9H14NO4	200.092	1.3	6.3	3.5	even	ok
201.101	1	C9H15NO4	201.1	1.6	-8	3	odd	ok
	2	C12H13N2O	201.102	1.1	5.4	7.5	even	ok
201.103	1	C12H13N2O	201.102	0.4	-1.9	7.5	even	ok
202.064	1	C15H8N	202.065	1.3	6.4	12.5	even	ok
	2	C12H10O3	202.062	1.4	-6.9	8	odd	ok
202.066	1	C15H8N	202.065	0.5	-2.6	12.5	even	ok
202.077	1	C16H10	202.078	1.1	5.2	12	odd	ok
202.106	1	C9H16NO4	202.107	1.3	6.2	2.5	even	ok
203.059	1	C14H7N2	203.06	1	4.8	12.5	even	ok
	2	C11H9NO3	203.058	1.7	-8.4	8	odd	ok
203.072	1	C15H9N	203.073	1.2	6.1	12	odd	ok
	2	C12H11O3	203.07	1.4	-7.1	7.5	even	ok
203.073	1	C15H9N	203.073	0.5	-2.4	12	odd	ok
203.086	1	C16H11	203.086	0.5	-2.3	11.5	even	ok
204.08	1	C15H10N	204.081	1.1	5.6	11.5	even	ok
	2	C12H12O3	204.078	1.5	-7.5	7	odd	ok
204.081	1	C15H10N	204.081	0.5	-2.4	11.5	even	ok
205.075	1	C11H11NO3	205.073	1.5	-7.4	7	odd	ok
	2	C14H9N2	205.076	1.2	5.7	11.5	even	ok
205.085	1	C12H13O3	205.086	1.2	5.9	6.5	even	ok
205.087	1	C15H11N	205.089	1.1	5.5	11	odd	ok
	2	C12H13O3	205.086	1.6	-7.6	6.5	even	ok
206.059	1	C11H10O4	206.057	1.4	-6.6	7	odd	ok
	2	C14H8NO	206.06	1.3	6.5	11.5	even	ok
206.08	1	C11H12NO3	206.081	1.1	5.4	6.5	even	ok
206.084	1	C14H10N2	206.084	0.5	-2.5	11	odd	ok
206.095	1	C15H12N	206.096	1.2	5.9	10.5	even	ok
	2	C12H14O3	206.094	1.5	-7.1	6	odd	ok
207.054	1	C13H7N2O	207.055	1.2	5.8	11.5	even	ok
	2	C10H9NO4	207.053	1.5	-7.1	7	odd	ok
207.056	1	C13H7N2O	207.055	0.6	-3.1	11.5	even	ok
207.088	1	C11H13NO3	207.089	1.2	5.9	6	odd	ok
207.091	1	C14H11N2	207.092	1.1	5.5	10.5	even	ok
	2	C11H13NO3	207.089	1.5	-7.4	6	odd	ok
207.092	1	C14H11N2	207.092	0.5	-2.6	10.5	even	ok
208.062	1	C13H8N2O	208.063	1.1	5.2	11	odd	ok
	2	C10H10NO4	208.06	1.6	-7.7	6.5	even	ok
208.064	1	C13H8N2O	208.063	0.6	-3	11	odd	ok
208.075	1	C11H12O4	208.073	1.5	-7.3	6	odd	ok
	2	C14H10NO	208.076	1.2	5.6	10.5	even	ok
208.076	1	C14H10NO	208.076	0.5	-2.6	10.5	even	ok
208.096	1	C11H14NO3	208.097	1.1	5.5	5.5	even	ok
208.098	1	C14H12N2	208.1	1.2	5.6	10	odd	ok
	2	C11H14NO3	208.097	1.5	-7.2	5.5	even	ok
208.1	1	C14H12N2	208.1	0.6	-2.9	10	odd	ok
209.07	1	C13H9N2O	209.071	1.2	5.6	10.5	even	ok
	2	C10H11NO4	209.068	1.5	-7.2	6	odd	ok
209.071	1	C13H9N2O	209.071	0.5	-2.6	10.5	even	ok
209.106	1	C14H13N2	209.107	1.1	5.3	9.5	even	ok
	2	C11H15NO3	209.105	1.6	-7.5	5	odd	ok
209.108	1	C14H13N2	209.107	0.5	-2.5	9.5	even	ok
210.054	1	C13H8NO2	210.055	0.9	4.4	10.5	even	ok
210.09	1	C11H14O4	210.089	1.5	-7	5	odd	ok
	2	C14H12NO	210.091	1.2	5.8	9.5	even	ok
210.092	1	C14H12NO	210.091	0.6	-2.7	9.5	even	ok
210.113	1	C11H16NO3	210.112	0.6	-2.6	4.5	even	ok
211.085	1	C13H11N2O	211.087	1.2	5.8	9.5	even	ok
	2	C10H13NO4	211.084	1.4	-6.9	5	odd	ok
211.087	1	C13H11N2O	211.087	0.7	-3.1	9.5	even	ok
212.07	1	C13H10NO2	212.071	1	4.8	9.5	even	ok
212.071	1	C13H10NO2	212.071	0.6	-2.8	9.5	even	ok
212.106	1	C14H14NO	212.107	1	4.6	8.5	even	ok
	2	C11H16O4	212.104	1.7	-8	4	odd	ok
213.101	1	C10H15NO4	213.1	1.2	-5.8	4	odd	ok
	2	C13H13N2O	213.102	1.4	6.8	8.5	even	ok
214.098	1	C14H14O2	214.099	0.7	3.2	8	odd	ok
214.1	1	C14H14O2	214.099	1.1	-5	8	odd	ok
214.106	1	C10H16NO4	214.107	1.3	5.9	3.5	even	ok
215.08	1	C12H11N2O2	215.082	1.4	6.5	8.5	even	ok
215.117	1	C13H15N2O	215.118	1.3	6.2	7.5	even	ok
	2	C10H17NO4	215.115	1.3	-6.2	3	odd	ok
215.119	1	C13H15N2O	215.118	0.7	-3.1	7.5	even	ok
216.067	1	C12H10NO3	216.066	1.4	-6.6	8.5	even	ok
	2	C15H8N2	216.068	1.3	5.8	13	odd	ok
216.069	1	C15H8N2	216.068	0.7	-3.3	13	odd	ok
216.08	1	C16H10N	216.081	1.3	5.9	12.5	even	ok
	2	C13H12O3	216.078	1.4	-6.5	8	odd	ok
216.081	1	C16H10N	216.081	0.6	-2.8	12.5	even	ok
217.075	1	C15H9N2	217.076	1.3	6.1	12.5	even	ok
	2	C12H11NO3	217.073	1.4	-6.3	8	odd	ok
217.077	1	C15H9N2	217.076	0.7	-3	12.5	even	ok
217.087	1	C16H11N	217.089	1.3	6	12	odd	ok
	2	C13H13O3	217.086	1.4	-6.3	7.5	even	ok
217.089	1	C16H11N	217.089	0.7	-3.1	12	odd	ok
218.082	1	C12H12NO3	218.081	1.3	-5.9	7.5	even	ok
	2	C15H10N2	218.084	1.4	6.4	12	odd	ok
218.095	1	C16H12N	218.096	1.3	6.2	11.5	even	ok
	2	C13H14O3	218.094	1.3	-6.1	7	odd	ok
218.097	1	C16H12N	218.096	0.7	-3	11.5	even	ok
219.066	1	C12H11O4	219.065	1.3	-5.8	7.5	even	ok
	2	C15H9NO	219.068	1.4	6.4	12	odd	ok
219.09	1	C12H13NO3	219.089	1.3	-6	7	odd	ok
	2	C15H11N2	219.092	1.4	6.2	11.5	even	ok
219.103	1	C16H13N	219.104	1.1	5	11	odd	ok
	2	C13H15O3	219.102	1.6	-7.2	6.5	even	ok
220.074	1	C15H10NO	220.076	1.4	6.2	11.5	even	ok
	2	C12H12O4	220.073	1.3	-6	7	odd	ok
220.096	1	C12H14NO3	220.097	1.1	5.1	6.5	even	ok
220.111	1	C13H16O3	220.109	1.3	-5.8	6	odd	ok
	2	C16H14N	220.112	1.4	6.3	10.5	even	ok
221.07	1	C11H11NO4	221.068	1.3	-6.1	7	odd	ok
	2	C14H9N2O	221.071	1.3	6.1	11.5	even	ok
221.072	1	C14H9N2O	221.071	0.6	-2.9	11.5	even	ok
221.08	1	C12H13O4	221.081	1.1	5.2	6.5	even	ok
221.106	1	C15H13N2	221.107	1.4	6.3	10.5	even	ok
	2	C12H15NO3	221.105	1.3	-5.8	6	odd	ok
221.108	1	C15H13N2	221.107	0.6	-2.9	10.5	even	ok
222.054	1	C14H8NO2	222.055	1.3	5.8	11.5	even	ok
222.077	1	C14H10N2O	222.079	1.3	6	11	odd	ok
222.09	1	C12H14O4	222.089	1.3	-5.8	6	odd	ok
	2	C15H12NO	222.091	1.4	6.3	10.5	even	ok
222.092	1	C15H12NO	222.091	0.7	-3.2	10.5	even	ok
222.114	1	C12H16NO3	222.112	1.2	-5.6	5.5	even	ok
	2	C15H14N2	222.115	1.4	6.5	10	odd	ok
223.085	1	C14H11N2O	223.087	1.4	6.1	10.5	even	ok
	2	C11H13NO4	223.084	1.3	-5.9	6	odd	ok
223.087	1	C14H11N2O	223.087	0.7	-3.3	10.5	even	ok
223.122	1	C15H15N2	223.123	1.3	5.9	9.5	even	ok
	2	C12H17NO3	223.12	1.4	-6.2	5	odd	ok
223.124	1	C15H15N2	223.123	0.6	-2.7	9.5	even	ok
224.069	1	C14H10NO2	224.071	1.6	6.9	10.5	even	ok
224.105	1	C12H16O4	224.104	1.1	-4.9	5	odd	ok
	2	C15H14NO	224.107	1.6	7.1	9.5	even	ok
225.064	1	C13H9N2O2	225.066	1.6	6.9	10.5	even	ok
225.101	1	C11H15NO4	225.1	1.2	-5.4	5	odd	ok
	2	C14H13N2O	225.102	1.5	6.5	9.5	even	ok
225.103	1	C14H13N2O	225.102	0.7	-2.9	9.5	even	ok
226.085	1	C14H12NO2	226.086	1.2	5.3	9.5	even	ok
226.106	1	C11H16NO4	226.107	0.9	4	4.5	even	ok
227.08	1	C13H11N2O2	227.082	1.4	6.4	9.5	even	ok
227.116	1	C11H17NO4	227.115	1.3	-5.6	4	odd	ok
	2	C14H15N2O	227.118	1.4	6.2	8.5	even	ok
227.119	1	C14H15N2O	227.118	0.8	-3.5	8.5	even	ok
228.079	1	C17H10N	228.081	1.5	6.7	13.5	even	ok
	2	C14H12O3	228.078	1.2	-5.1	9	odd	ok
228.082	1	C17H10N	228.081	0.8	-3.4	13.5	even	ok
229.074	1	C13H11NO3	229.073	0.9	-3.9	9	odd	ok
	2	C16H9N2	229.076	1.8	7.8	13.5	even	ok
229.077	1	C16H9N2	229.076	0.9	-3.7	13.5	even	ok
230.095	1	C17H12N	230.096	1.7	7.5	12.5	even	ok
	2	C14H14O3	230.094	1	-4.2	8	odd	ok
230.097	1	C17H12N	230.096	0.8	-3.5	12.5	even	ok
230.14	1	C11H20NO4	230.139	1.1	-4.7	2.5	even	ok
	2	C14H18N2O	230.141	1.6	6.9	7	odd	ok
230.142	1	C14H18N2O	230.141	0.9	-4	7	odd	ok
231.09	1	C16H11N2	231.092	1.6	6.8	12.5	even	ok
	2	C13H13NO3	231.089	1.1	-4.8	8	odd	ok
231.092	1	C16H11N2	231.092	0.7	-3.2	12.5	even	ok
232.074	1	C16H10NO	232.076	1.5	6.4	12.5	even	ok
	2	C13H12O4	232.073	1.2	-5.1	8	odd	ok
232.076	1	C16H10NO	232.076	0.7	-3.1	12.5	even	ok
232.098	1	C16H12N2	232.1	1.5	6.6	12	odd	ok
	2	C13H14NO3	232.097	1.2	-5	7.5	even	ok
232.11	1	C14H16O3	232.109	1	-4.4	7	odd	ok
	2	C17H14N	232.112	1.6	7.1	11.5	even	ok
233.069	1	C15H9N2O	233.071	1.5	6.6	12.5	even	ok
	2	C12H11NO4	233.068	1.1	-4.9	8	odd	ok
233.072	1	C15H9N2O	233.071	0.8	-3.4	12.5	even	ok
233.106	1	C16H13N2	233.107	1.6	6.8	11.5	even	ok
	2	C13H15NO3	233.105	1.1	-4.7	7	odd	ok
233.108	1	C16H13N2	233.107	0.8	-3.4	11.5	even	ok
234.077	1	C15H10N2O	234.079	1.6	6.8	12	odd	ok
	2	C12H12NO4	234.076	1.1	-4.7	7.5	even	ok
234.08	1	C15H10N2O	234.079	0.9	-3.7	12	odd	ok
234.09	1	C16H12NO	234.091	1.8	7.8	11.5	even	ok
	2	C13H14O4	234.089	0.9	-3.7	7	odd	ok
234.126	1	C14H18O3	234.125	0.8	-3.5	6	odd	ok
	2	C17H16N	234.128	1.9	7.9	10.5	even	ok
234.128	1	C17H16N	234.128	0.6	-2.4	10.5	even	ok
235.085	1	C12H13NO4	235.084	1.2	-5	7	odd	ok
	2	C15H11N2O	235.087	1.5	6.4	11.5	even	ok
235.087	1	C15H11N2O	235.087	0.9	-3.8	11.5	even	ok
236.056	1	C14H8N2O2	236.058	1.7	7.3	12	odd	ok
236.059	1	C14H8N2O2	236.058	0.8	-3.6	12	odd	ok
236.069	1	C15H10NO2	236.071	1.7	7.2	11.5	even	ok
236.072	1	C15H10NO2	236.071	0.9	-3.9	11.5	even	ok
236.095	1	C15H12N2O	236.094	0.8	-3.4	11	odd	ok
237.064	1	C14H9N2O2	237.066	1.7	7.3	11.5	even	ok
237.101	1	C12H15NO4	237.1	1.1	-4.6	6	odd	ok
	2	C15H13N2O	237.102	1.6	6.7	10.5	even	ok
237.103	1	C15H13N2O	237.102	0.8	-3.3	10.5	even	ok
238.085	1	C15H12NO2	238.086	1.5	6.2	10.5	even	ok
238.098	1	C16H14O2	238.099	0.9	3.7	10	odd	ok
239.116	1	C15H15N2O	239.118	1.6	6.8	9.5	even	ok
	2	C12H17NO4	239.115	1.1	-4.4	5	odd	ok
240.064	1	C14H10NO3	240.066	1.6	6.8	10.5	even	ok
240.066	1	C14H10NO3	240.066	0.8	-3.3	10.5	even	ok
	2	C17H8N2	240.068	1.9	7.8	15	odd	ok
240.08	1	C18H10N	240.081	1.2	5.1	14.5	even	ok
	2	C15H12O3	240.078	1.5	-6.1	10	odd	ok
240.114	1	C16H16O2	240.114	0.7	2.9	9	odd	ok
240.122	1	C12H18NO4	240.123	0.9	3.9	4.5	even	ok
241.087	1	C18H11N	241.089	1.6	6.5	14	odd	ok
	2	C15H13O3	241.086	1.1	-4.6	9.5	even	ok
241.09	1	C18H11N	241.089	0.9	-3.8	14	odd	ok
241.095	1	C14H13N2O2	241.097	1.8	7.5	9.5	even	ok
241.132	1	C15H17N2O	241.134	1.6	6.8	8.5	even	ok
	2	C12H19NO4	241.131	1	-4.3	4	odd	ok
241.135	1	C15H17N2O	241.134	1	-4	8.5	even	ok
243.09	1	C17H11N2	243.092	1.8	7.5	13.5	even	ok
	2	C14H13NO3	243.089	0.9	-3.5	9	odd	ok
243.092	1	C17H11N2	243.092	0.8	-3.3	13.5	even	ok
244.11	1	C15H16O3	244.109	0.8	-3.2	8	odd	ok
	2	C18H14N	244.112	1.9	7.8	12.5	even	ok
244.113	1	C18H14N	244.112	0.7	-2.7	12.5	even	ok
245.069	1	C16H9N2O	245.071	1.6	6.5	13.5	even	ok
	2	C13H11NO4	245.068	1.1	-4.5	9	odd	ok
245.071	1	C16H9N2O	245.071	0.6	-2.3	13.5	even	ok
245.106	1	C17H13N2	245.107	1.8	7.4	12.5	even	ok
	2	C14H15NO3	245.105	0.9	-3.5	8	odd	ok
245.108	1	C17H13N2	245.107	1	-3.9	12.5	even	ok
246.077	1	C16H10N2O	246.079	1.5	5.9	13	odd	ok
	2	C13H12NO4	246.076	1.2	-5	8.5	even	ok
246.089	1	C14H14O4	246.089	0.6	-2.3	8	odd	ok
246.091	1	C17H12NO	246.091	0.1	-0.2	12.5	even	ok
246.126	1	C15H18O3	246.125	0.9	-3.5	7	odd	ok
	2	C18H16N	246.128	1.8	7.4	11.5	even	ok
246.129	1	C18H16N	246.128	0.8	-3.4	11.5	even	ok
247.085	1	C13H13NO4	247.084	0.9	-3.6	8	odd	ok
	2	C16H11N2O	247.087	1.8	7.3	12.5	even	ok
247.087	1	C16H11N2O	247.087	0.8	-3.4	12.5	even	ok
248.069	1	C16H10NO2	248.071	2	8	12.5	even	ok
248.071	1	C16H10NO2	248.071	0.6	-2.5	12.5	even	ok
248.105	1	C17H14NO	248.107	2	8.1	11.5	even	ok
	2	C14H16O4	248.104	0.7	-2.7	7	odd	ok
249.066	1	C15H9N2O2	249.066	0.6	-2.5	12.5	even	ok
249.1	1	C16H13N2O	249.102	1.8	7.4	11.5	even	ok
	2	C13H15NO4	249.1	0.8	-3.4	7	odd	ok
249.103	1	C16H13N2O	249.102	1	-3.8	11.5	even	ok
249.137	1	C17H17N2	249.139	1.8	7.4	10.5	even	ok
	2	C14H19NO3	249.136	0.8	-3.4	6	odd	ok
249.14	1	C17H17N2	249.139	1	-4.2	10.5	even	ok
250.108	1	C13H16NO4	250.107	0.7	-2.9	6.5	even	ok
	2	C16H14N2O	250.11	2	7.8	11	odd	ok
250.111	1	C16H14N2O	250.11	0.7	-3	11	odd	ok
251.08	1	C15H11N2O2	251.082	2	7.9	11.5	even	ok
251.116	1	C16H15N2O	251.118	2	7.9	10.5	even	ok
	2	C13H17NO4	251.115	0.7	-2.8	6	odd	ok
251.119	1	C16H15N2O	251.118	0.8	-3.2	10.5	even	ok
252.1	1	C16H14NO2	252.102	1.9	7.4	10.5	even	ok
253.095	1	C15H13N2O2	253.097	1.9	7.7	10.5	even	ok
253.098	1	C15H13N2O2	253.097	0.9	-3.7	10.5	even	ok
253.132	1	C16H17N2O	253.134	2	7.7	9.5	even	ok
	2	C13H19NO4	253.131	0.7	-2.9	5	odd	ok
254.067	1	C14H10N2O3	254.069	2	7.9	11	odd	ok
254.079	1	C15H12NO3	254.081	2	7.7	10.5	even	ok
254.095	1	C16H14O3	254.094	0.8	-3	10	odd	ok
	2	C19H12N	254.096	1.9	7.5	14.5	even	ok
254.138	1	C13H20NO4	254.139	0.8	3.3	4.5	even	ok
255.114	1	C15H15N2O2	255.113	1	-3.8	9.5	even	ok
256.097	1	C15H14NO3	256.097	0.3	-1.1	9.5	even	ok
256.11	1	C19H14N	256.112	2	7.8	13.5	even	ok
	2	C16H16O3	256.109	0.7	-2.7	9	odd	ok
257.105	1	C18H13N2	257.107	2	7.7	13.5	even	ok
	2	C15H15NO3	257.105	0.7	-2.7	9	odd	ok
257.108	1	C18H13N2	257.107	1.1	-4.3	13.5	even	ok
259.084	1	C14H13NO4	259.084	0.4	-1.7	9	odd	ok
259.121	1	C15H17NO3	259.12	0.5	-1.9	8	odd	ok
259.124	1	C18H15N2	259.123	0.7	-2.8	12.5	even	ok
260.105	1	C15H16O4	260.104	1.1	-4.1	8	odd	ok
	2	C18H14NO	260.107	1.6	6.2	12.5	even	ok
261.1	1	C14H15NO4	261.1	0.6	-2.4	8	odd	ok
261.103	1	C17H13N2O	261.102	0.7	-2.8	12.5	even	ok
261.136	1	C15H19NO3	261.136	0.4	-1.5	7	odd	ok
261.139	1	C18H17N2	261.139	0.6	-2.4	11.5	even	ok
262.111	1	C17H14N2O	262.11	0.6	-2.4	12	odd	ok
262.12	1	C15H18O4	262.12	0.5	-1.9	7	odd	ok
262.123	1	C18H16NO	262.123	0.7	-2.7	11.5	even	ok
263.083	1	C16H11N2O2	263.082	1	-4	12.5	even	ok
263.116	1	C14H17NO4	263.115	0.6	-2.2	7	odd	ok
263.152	1	C15H21NO3	263.152	0.5	-2	6	odd	ok
264.083	1	C20H10N	264.081	1.9	-7.2	16.5	even	ok
264.09	1	C16H12N2O2	264.089	0.8	-3.1	12	odd	ok
264.123	1	C14H18NO4	264.123	0.4	1.6	6.5	even	ok
264.159	1	C15H22NO3	264.159	0.9	3.4	5.5	even	ok
265.096	1	C16H13N2O2	265.097	1.2	4.7	11.5	even	ok
265.132	1	C14H19NO4	265.131	0.7	-2.7	6	odd	ok
	2	C17H17N2O	265.134	2	7.4	10.5	even	ok
265.168	1	C15H23NO3	265.167	0.6	-2.1	5	odd	ok
266.095	1	C20H12N	266.096	1.5	5.5	15.5	even	ok
	2	C17H14O3	266.094	1.2	-4.6	11	odd	ok
266.138	1	C14H20NO4	266.139	0.7	2.7	5.5	even	ok
267.105	1	C20H13N	267.104	0.5	-2	15	odd	ok
267.114	1	C16H15N2O2	267.113	0.9	-3.4	10.5	even	ok
267.147	1	C14H21NO4	267.147	0.6	-2.2	5	odd	ok
267.15	1	C17H19N2O	267.149	1	-3.8	9.5	even	ok
268.114	1	C20H14N	268.112	1.9	-7.2	14.5	even	ok
269.093	1	C15H13N2O3	269.092	0.6	-2.4	10.5	even	ok
271.085	1	C15H13NO4	271.084	0.7	-2.7	10	odd	ok
	2	C18H11N2O	271.087	1.9	7.2	14.5	even	ok
271.121	1	C16H17NO3	271.12	0.7	-2.6	9	odd	ok
	2	C19H15N2	271.123	2	7.3	13.5	even	ok
271.123	1	C19H15N2	271.123	0.3	-0.9	13.5	even	ok
273.1	1	C15H15NO4	273.1	0.3	-1.1	9	odd	ok
273.103	1	C18H13N2O	273.102	0.9	-3.2	13.5	even	ok
273.136	1	C16H19NO3	273.136	0.3	-1.2	8	odd	ok
273.139	1	C19H17N2	273.139	0.7	-2.5	12.5	even	ok
274.12	1	C16H18O4	274.12	0.1	-0.2	8	odd	ok
274.123	1	C19H16NO	274.123	0.6	-2	12.5	even	ok
275.115	1	C15H17NO4	275.115	0.2	-0.8	8	odd	ok
275.119	1	C18H15N2O	275.118	0.8	-3	12.5	even	ok
276.127	1	C18H16N2O	276.126	1	-3.6	12	odd	ok
277.098	1	C17H13N2O2	277.097	0.7	-2.4	12.5	even	ok
277.131	1	C15H19NO4	277.131	0.4	-1.4	7	odd	ok
277.135	1	C18H17N2O	277.134	1	-3.5	11.5	even	ok
279.077	1	C16H11N2O3	279.076	0.8	-2.9	12.5	even	ok
279.114	1	C17H15N2O2	279.113	1	-3.6	11.5	even	ok
279.147	1	C15H21NO4	279.147	0.4	-1.4	6	odd	ok
279.15	1	C18H19N2O	279.149	1.1	-4	10.5	even	ok
280.078	1	C20H10NO	280.076	2	-7.2	16.5	even	ok
280.114	1	C21H14N	280.112	1.8	-6.5	15.5	even	ok
280.134	1	C18H18NO2	280.133	0.9	-3.1	10.5	even	ok
281.093	1	C16H13N2O3	281.092	1.1	-3.8	11.5	even	ok
281.162	1	C15H23NO4	281.162	0.3	-1	5	odd	ok
282.093	1	C20H12NO	282.091	1.6	-5.6	15.5	even	ok
282.101	1	C16H14N2O3	282.1	1	-3.6	11	odd	ok
282.169	1	C15H24NO4	282.17	0.9	3.3	4.5	even	ok
283.109	1	C16H15N2O3	283.108	1.2	-4.1	10.5	even	ok
285.1	1	C19H13N2O	285.102	1.9	6.7	14.5	even	ok
	2	C16H15NO4	285.1	0.8	-2.7	10	odd	ok
285.104	1	C19H13N2O	285.102	1.3	-4.6	14.5	even	ok
287.115	1	C16H17NO4	287.115	0	0	9	odd	ok
287.119	1	C19H15N2O	287.118	0.9	-3.3	13.5	even	ok
289.131	1	C16H19NO4	289.131	0	0.2	8	odd	ok
289.134	1	C19H17N2O	289.134	0.9	-2.9	12.5	even	ok
291.147	1	C16H21NO4	291.147	0.1	-0.5	7	odd	ok
291.15	1	C19H19N2O	291.149	1.1	-3.7	11.5	even	ok
293.13	1	C18H17N2O2	293.128	1.1	-3.9	11.5	even	ok
295.109	1	C17H15N2O3	295.108	0.9	-3.2	11.5	even	ok
295.146	1	C18H19N2O2	295.144	1.4	-4.8	10.5	even	ok
297.088	1	C16H13N2O4	297.087	1.3	-4.3	11.5	even	ok
298.088	1	C20H12NO2	298.086	1.3	-4.4	15.5	even	ok
301.131	1	C17H19NO4	301.131	0.2	0.8	9	odd	ok
301.135	1	C20H17N2O	301.134	1.1	-3.6	13.5	even	ok
303.114	1	C19H15N2O2	303.113	1.2	-3.9	13.5	even	ok
304.122	1	C19H16N2O2	304.121	1.6	-5.2	13	odd	ok
307.145	1	C19H19N2O2	307.144	1.3	-4.2	11.5	even	ok
309.161	1	C19H21N2O2	309.16	1.3	-4.3	10.5	even	ok
311.163	1	C20H23O3	311.164	1.3	4.2	9.5	even	ok
317.129	1	C20H17N2O2	317.128	1	-3	13.5	even	ok
319.145	1	C20H19N2O2	319.144	1.2	-3.8	12.5	even	ok
321.148	1	C21H21O3	321.149	0.9	2.8	11.5	even	ok
323.177	1	C20H23N2O2	323.175	1.3	-4	10.5	even	ok
325.156	1	C19H21N2O3	325.155	1.5	-4.5	10.5	even	ok
335.14	1	C20H19N2O3	335.139	1.2	-3.7	12.5	even	ok
337.156	1	C20H21N2O3	337.155	1	-2.9	11.5	even	ok
339.158	1	C21H23O4	339.159	1.3	3.9	10.5	even	ok
339.172	1	C20H23N2O3	339.17	1.6	-4.6	10.5	even	ok
341.187	1	C20H25N2O3	341.186	1.3	-3.8	9.5	even	ok
351.171	1	C21H23N2O3	351.17	1	-2.7	11.5	even	ok
367.167	1	C21H23N2O4	367.165	1.4	-3.8	11.5	even	ok
369.182	1	C21H25N2O4	369.181	1.6	-4.3	10.5	even	ok

## Sheet: 10 isopteropodine
Meas. m/z	#	Ion Formula	m/z	|err| [mDa]	err [ppm]	rdb	e- Conf	N-Rule
100.551	1	C12H13N2O	100.551	0.3	-2.7	7.5	odd	ok
	2	C9H15NO4	100.55	1.6	-16	3	even	ok
103.042	1	C14H10N2	103.042	0	0	11	even	ok
	2	C11H12NO3	103.04	1.3	-13	6.5	odd	ok
103.054	1	C8H7	103.054	0.3	2.5	5.5	even	ok
103.546	1	C14H11N2	103.546	0	-0.3	10.5	odd	ok
	2	C11H13NO3	103.544	1.4	-13.2	6	even	ok
106.065	1	C7H8N	106.065	0.2	2.1	4.5	even	ok
106.551	1	C10H15NO4	106.55	1.4	-13.2	4	even	ok
	2	C13H13N2O	106.551	0.1	-0.7	8.5	odd	ok
108.08	1	C7H10N	108.081	0.4	3.3	3.5	even	ok
108.081	1	C7H10N	108.081	0.1	-0.5	3.5	even	ok
110.038	1	C6H6O2	110.036	1.3	-12.2	4	odd	ok
110.096	1	C7H12N	110.096	0.3	2.3	2.5	even	ok
115.054	1	C9H7	115.054	0.4	3.5	6.5	even	ok
116.049	1	C8H6N	116.049	0.4	3.1	6.5	even	ok
117.057	1	C8H7N	117.057	0.4	3.3	6	odd	ok
118.065	1	C8H8N	118.065	0.4	3.4	5.5	even	ok
118.551	1	C12H15NO4	118.55	1.3	-11.3	6	even	ok
	2	C15H13N2O	118.551	0	0	10.5	odd	ok
120.044	1	C7H6NO	120.044	0.4	3.6	5.5	even	ok
120.06	1	C12H18NO4	120.061	1	8	4.5	odd	ok
120.08	1	C8H10N	120.081	0.4	3.3	4.5	even	ok
120.566	1	C15H17N2O	120.566	0.1	0.6	8.5	odd	ok
	2	C12H19NO4	120.565	1.3	-10.5	4	even	ok
122.023	1	C6H4NO2	122.024	0.4	3.3	5.5	even	ok
122.096	1	C8H12N	122.096	0.4	2.9	3.5	even	ok
124.039	1	C6H6NO2	124.039	0.4	3.4	4.5	even	ok
126.046	1	C20H12	126.046	0.4	3.1	15	even	ok
	2	C15H12N2O2	126.044	1.6	-12.8	11	even	ok
126.548	1	C15H13N2O2	126.548	0.1	0.6	10.5	odd	ok
127.054	1	C10H7	127.054	0.5	3.7	7.5	even	ok
128.049	1	C9H6N	128.049	0.5	3.6	7.5	even	ok
128.062	1	C10H8	128.062	0.4	3.4	7	odd	ok
129.057	1	C9H7N	129.057	0.4	3.3	7	odd	ok
129.069	1	C10H9	129.07	0.4	3	6.5	even	ok
130.063	1	C9H8N	130.065	1.9	14.9	6.5	even	ok
	2	C6H10O3	130.062	0.7	-5.7	2	odd	ok
130.065	1	C9H8N	130.065	0.5	3.6	6.5	even	ok
131.062	1	C8H7N2	131.06	1.3	-9.9	6.5	even	ok
132.044	1	C16H12N2O2	132.044	0.5	3.8	12	even	ok
132.08	1	C9H10N	132.081	0.5	3.9	5.5	even	ok
132.548	1	C16H13N2O2	132.548	0	0.2	11.5	odd	ok
132.566	1	C14H19NO4	132.565	1.3	-9.6	6	even	ok
	2	C17H17N2O	132.566	0.1	0.6	10.5	odd	ok
133.574	1	C14H21NO4	133.573	1.3	-10	5	even	ok
	2	C17H19N2O	133.574	0	0.1	9.5	odd	ok
134.06	1	C8H8NO	134.06	0.5	3.7	5.5	even	ok
134.096	1	C9H12N	134.096	0.5	4	4.5	even	ok
138.054	1	C7H8NO2	138.055	0.5	3.4	4.5	even	ok
139.054	1	C11H7	139.054	0.5	3.7	8.5	even	ok
139.075	1	C8H11O2	139.075	0.5	3.6	3.5	even	ok
140.049	1	C17H14NO3	140.048	0.7	-5	11.5	odd	ok
	2	C20H12N2	140.049	0.6	4.5	16	even	ok
140.546	1	C16H13N2O3	140.546	0.1	1	11.5	odd	ok
141.057	1	C10H7N	141.057	0.6	4.3	8	odd	ok
141.069	1	C11H9	141.07	0.6	4.2	7.5	even	ok
142.065	1	C10H8N	142.065	0.6	4.3	7.5	even	ok
143.06	1	C9H7N2	143.06	0.2	1.6	7.5	even	ok
143.072	1	C10H9N	143.073	0.6	4.4	7	odd	ok
144.044	1	C9H6NO	144.044	0.6	4.1	7.5	even	ok
144.08	1	C10H10N	144.081	0.7	4.5	6.5	even	ok
145.052	1	C9H7NO	145.052	0.2	1.4	7	odd	ok
146.059	1	C18H16N2O2	146.06	0.7	4.8	12	even	ok
147.043	1	C9H7O2	147.044	0.6	4	6.5	even	ok
148.075	1	C9H10NO	148.076	0.3	1.8	5.5	even	ok
150.091	1	C9H12NO	150.091	0.8	5	4.5	even	ok
	2	C6H14O4	150.089	1.9	-12.8	0	odd	ok
151.054	1	C12H7	151.054	0.7	4.3	9.5	even	ok
152.049	1	C11H6N	152.049	0.8	5	9.5	even	ok
	2	C8H8O3	152.047	1.9	-12.7	5	odd	ok
152.061	1	C12H8	152.062	0.8	5	9	odd	ok
153.044	1	C10H5N2	153.045	0.8	5.2	9.5	even	ok
	2	C7H7NO3	153.042	1.9	-12.3	5	odd	ok
153.045	1	C10H5N2	153.045	0.1	0.4	9.5	even	ok
153.056	1	C8H9O3	153.055	1.9	-12.1	4.5	even	ok
	2	C11H7N	153.057	0.8	5.4	9	odd	ok
153.069	1	C12H9	153.07	0.8	5.1	8.5	even	ok
154.064	1	C11H8N	154.065	0.8	5.3	8.5	even	ok
	2	C8H10O3	154.062	1.9	-12.1	4	odd	ok
155.06	1	C10H7N2	155.06	0.8	5.1	8.5	even	ok
	2	C7H9NO3	155.058	1.9	-12.2	4	odd	ok
155.06	1	C10H7N2	155.06	0	-0.1	8.5	even	ok
155.068	1	C8H11O3	155.07	1.8	11.7	3.5	even	ok
156.044	1	C10H6NO	156.044	0.1	0.8	8.5	even	ok
156.08	1	C11H10N	156.081	0.8	4.9	7.5	even	ok
	2	C8H12O3	156.078	1.9	-12.3	3	odd	ok
156.081	1	C11H10N	156.081	0.2	-1	7.5	even	ok
157.075	1	C10H9N2	157.076	0.9	5.5	7.5	even	ok
	2	C7H11NO3	157.073	1.8	-11.6	3	odd	ok
157.076	1	C10H9N2	157.076	0.1	-0.7	7.5	even	ok
158.059	1	C7H10O4	158.057	1.8	-11.4	3	odd	ok
	2	C10H8NO	158.06	0.9	5.6	7.5	even	ok
158.06	1	C10H8NO	158.06	0.2	-1	7.5	even	ok
158.096	1	C11H12N	158.096	0.8	5.3	6.5	even	ok
	2	C8H14O3	158.094	1.8	-11.7	2	odd	ok
159.056	1	C9H7N2O	159.055	0.9	-5.5	7.5	even	ok
159.067	1	C10H9NO	159.068	0.8	5.3	7	odd	ok
	2	C7H11O4	159.065	1.8	-11.5	2.5	even	ok
159.091	1	C10H11N2	159.092	0.9	5.4	6.5	even	ok
	2	C7H13NO3	159.089	1.8	-11.5	2	odd	ok
159.092	1	C10H11N2	159.092	0.1	-0.6	6.5	even	ok
159.103	1	C11H13N	159.104	0.9	5.8	6	odd	ok
	2	C8H15O3	159.102	1.8	-11.1	1.5	even	ok
159.104	1	C11H13N	159.104	0	-0.2	6	odd	ok
160.062	1	C9H8N2O	160.063	0.9	5.4	7	odd	ok
	2	C6H10NO4	160.06	1.8	-11.4	2.5	even	ok
160.075	1	C7H12O4	160.073	1.8	-11.3	2	odd	ok
	2	C10H10NO	160.076	0.9	5.4	6.5	even	ok
160.076	1	C10H10NO	160.076	0.2	-1.2	6.5	even	ok
162.091	1	C10H12NO	162.091	0.8	4.7	5.5	even	ok
	2	C7H14O4	162.089	1.9	-11.8	1	odd	ok
164.049	1	C12H6N	164.049	0.8	5.1	10.5	even	ok
	2	C9H8O3	164.047	1.8	-11.2	6	odd	ok
164.07	1	C9H10NO2	164.071	0.8	5.1	5.5	even	ok
164.071	1	C9H10NO2	164.071	0.3	-1.7	5.5	even	ok
165.056	1	C9H9O3	165.055	1.8	-11	5.5	even	ok
	2	C12H7N	165.057	0.9	5.2	10	odd	ok
165.057	1	C12H7N	165.057	0.1	-0.4	10	odd	ok
165.069	1	C13H9	165.07	0.9	5.4	9.5	even	ok
166.064	1	C9H10O3	166.062	1.8	-10.8	5	odd	ok
	2	C12H8N	166.065	0.9	5.4	9.5	even	ok
166.065	1	C12H8N	166.065	0.3	-1.7	9.5	even	ok
166.085	1	C9H12NO2	166.086	0.9	5.3	4.5	even	ok
167.059	1	C11H7N2	167.06	0.9	5.5	9.5	even	ok
	2	C8H9NO3	167.058	1.8	-10.6	5	odd	ok
167.061	1	C11H7N2	167.06	0.2	-1.2	9.5	even	ok
167.072	1	C12H9N	167.073	0.9	5.4	9	odd	ok
	2	C9H11O3	167.07	1.8	-10.6	4.5	even	ok
167.073	1	C12H9N	167.073	0.2	-1.3	9	odd	ok
168.067	1	C11H8N2	168.068	0.9	5.6	9	odd	ok
	2	C8H10NO3	168.066	1.7	-10.4	4.5	even	ok
168.08	1	C21H22NO3	168.079	0.4	-2.5	11.5	odd	ok
168.081	1	C12H10N	168.081	0.2	-1.3	8.5	even	ok
168.577	1	C20H21N2O3	168.577	0.3	1.6	11.5	odd	ok
169.075	1	C11H9N2	169.076	0.9	5.6	8.5	even	ok
	2	C8H11NO3	169.073	1.7	-10.2	4	odd	ok
170.059	1	C8H10O4	170.057	1.7	-10.3	4	odd	ok
	2	C11H8NO	170.06	0.9	5.5	8.5	even	ok
170.06	1	C11H8NO	170.06	0.2	-1.1	8.5	even	ok
170.096	1	C12H12N	170.096	0.9	5.3	7.5	even	ok
	2	C9H14O3	170.094	1.8	-10.5	3	odd	ok
170.097	1	C12H12N	170.096	0.2	-1.3	7.5	even	ok
171.054	1	C10H7N2O	171.055	0.9	5.3	8.5	even	ok
	2	C7H9NO4	171.053	1.8	-10.4	4	odd	ok
171.055	1	C10H7N2O	171.055	0.1	-0.8	8.5	even	ok
171.091	1	C11H11N2	171.092	1	5.7	7.5	even	ok
	2	C8H13NO3	171.089	1.7	-9.9	3	odd	ok
171.092	1	C11H11N2	171.092	0	-0.3	7.5	even	ok
172.075	1	C11H10NO	172.076	0.9	5.3	7.5	even	ok
	2	C8H12O4	172.073	1.8	-10.3	3	odd	ok
172.076	1	C11H10NO	172.076	0.3	-1.7	7.5	even	ok
173.07	1	C10H9N2O	173.071	0.9	5.3	7.5	even	ok
	2	C7H11NO4	173.068	1.8	-10.2	3	odd	ok
173.071	1	C10H9N2O	173.071	0.3	-1.7	7.5	even	ok
173.106	1	C11H13N2	173.107	0.9	5.5	6.5	even	ok
	2	C8H15NO3	173.105	1.7	-10	2	odd	ok
173.108	1	C11H13N2	173.107	0.3	-1.5	6.5	even	ok
174.09	1	C11H12NO	174.091	1	5.9	6.5	even	ok
	2	C8H14O4	174.089	1.7	-9.5	2	odd	ok
174.092	1	C11H12NO	174.091	0.6	-3.7	6.5	even	ok
176.061	1	C14H8	176.062	1.1	6.1	11	odd	ok
176.062	1	C14H8	176.062	0.3	-1.5	11	odd	ok
176.07	1	C10H10NO2	176.071	1	5.7	6.5	even	ok
177.056	1	C10H9O3	177.055	1.7	-9.9	6.5	even	ok
	2	C13H7N	177.057	0.9	5.3	11	odd	ok
178.064	1	C13H8N	178.065	1	5.6	10.5	even	ok
	2	C10H10O3	178.062	1.7	-9.5	6	odd	ok
178.065	1	C13H8N	178.065	0.2	-1.4	10.5	even	ok
178.077	1	C14H10	178.078	1	5.6	10	odd	ok
178.085	1	C10H12NO2	178.086	0.9	5.3	5.5	even	ok
178.086	1	C10H12NO2	178.086	0.2	-1.3	5.5	even	ok
179.059	1	C12H7N2	179.06	1	5.6	10.5	even	ok
	2	C9H9NO3	179.058	1.7	-9.3	6	odd	ok
179.061	1	C12H7N2	179.06	0.3	-1.9	10.5	even	ok
180.08	1	C13H10N	180.081	1	5.6	9.5	even	ok
	2	C10H12O3	180.078	1.7	-9.3	5	odd	ok
180.081	1	C13H10N	180.081	0.3	-1.7	9.5	even	ok
181.075	1	C12H9N2	181.076	1	5.8	9.5	even	ok
	2	C9H11NO3	181.073	1.6	-9	5	odd	ok
181.076	1	C12H9N2	181.076	0.3	-1.8	9.5	even	ok
182.059	1	C12H8NO	182.06	1	5.3	9.5	even	ok
	2	C9H10O4	182.057	1.7	-9.4	5	odd	ok
182.06	1	C12H8NO	182.06	0.3	-1.8	9.5	even	ok
182.095	1	C13H12N	182.096	0.9	5.2	8.5	even	ok
	2	C10H14O3	182.094	1.7	-9.5	4	odd	ok
183.067	1	C9H11O4	183.065	1.7	-9.1	4.5	even	ok
	2	C12H9NO	183.068	1	5.5	9	odd	ok
183.068	1	C12H9NO	183.068	0.4	-2.1	9	odd	ok
183.091	1	C12H11N2	183.092	1	5.4	8.5	even	ok
	2	C9H13NO3	183.089	1.7	-9.2	4	odd	ok
183.092	1	C12H11N2	183.092	0.3	-1.6	8.5	even	ok
184.062	1	C11H8N2O	184.063	1	5.5	9	odd	ok
	2	C8H10NO4	184.06	1.7	-9	4.5	even	ok
184.063	1	C11H8N2O	184.063	0.3	-1.5	9	odd	ok
184.075	1	C9H12O4	184.073	1.7	-9	4	odd	ok
	2	C12H10NO	184.076	1	5.6	8.5	even	ok
184.076	1	C12H10NO	184.076	0.4	-2	8.5	even	ok
185.07	1	C8H11NO4	185.068	1.7	-9	4	odd	ok
	2	C11H9N2O	185.071	1	5.5	8.5	even	ok
185.071	1	C11H9N2O	185.071	0.3	-1.9	8.5	even	ok
185.106	1	C12H13N2	185.107	1	5.3	7.5	even	ok
	2	C9H15NO3	185.105	1.7	-9.2	3	odd	ok
185.108	1	C12H13N2	185.107	0.3	-1.4	7.5	even	ok
186.075	1	C8H12NO4	186.076	1.5	8	3.5	even	ok
186.078	1	C11H10N2O	186.079	1	5.5	8	odd	ok
	2	C8H12NO4	186.076	1.7	-8.9	3.5	even	ok
186.079	1	C11H10N2O	186.079	0.3	-1.6	8	odd	ok
187.083	1	C8H13NO4	187.084	1.4	7.4	3	odd	ok
187.086	1	C11H11N2O	187.087	1	5.6	7.5	even	ok
	2	C8H13NO4	187.084	1.6	-8.8	3	odd	ok
187.087	1	C11H11N2O	187.087	0.4	-2	7.5	even	ok
188.09	1	C8H14NO4	188.092	1.4	7.7	2.5	even	ok
189.069	1	C15H9	189.07	1.1	5.8	11.5	even	ok
189.07	1	C15H9	189.07	0.3	-1.7	11.5	even	ok
190.064	1	C14H8N	190.065	1.1	5.6	11.5	even	ok
	2	C11H10O3	190.062	1.6	-8.5	7	odd	ok
190.065	1	C14H8N	190.065	0.2	-1.2	11.5	even	ok
191.059	1	C13H7N2	191.06	1	5.4	11.5	even	ok
	2	C10H9NO3	191.058	1.6	-8.6	7	odd	ok
191.072	1	C14H9N	191.073	1.1	5.8	11	odd	ok
	2	C11H11O3	191.07	1.6	-8.3	6.5	even	ok
191.073	1	C14H9N	191.073	0.4	-1.9	11	odd	ok
192.067	1	C13H8N2	192.068	1	5.4	11	odd	ok
	2	C10H10NO3	192.066	1.6	-8.6	6.5	even	ok
192.069	1	C13H8N2	192.068	0.4	-2.1	11	odd	ok
192.08	1	C14H10N	192.081	1.1	5.5	10.5	even	ok
	2	C11H12O3	192.078	1.6	-8.4	6	odd	ok
192.081	1	C14H10N	192.081	0.3	-1.7	10.5	even	ok
193.076	1	C13H9N2	193.076	0.4	-1.9	10.5	even	ok
193.088	1	C11H13O3	193.086	1.7	-8.9	5.5	even	ok
	2	C14H11N	193.089	1	5	10	odd	ok
194.059	1	C13H8NO	194.06	1.2	6	10.5	even	ok
	2	C10H10O4	194.057	1.5	-7.9	6	odd	ok
194.06	1	C13H8NO	194.06	0.4	-1.9	10.5	even	ok
194.08	1	C10H12NO3	194.081	1.2	6.4	5.5	even	ok
194.083	1	C13H10N2	194.084	1.2	6.1	10	odd	ok
	2	C10H12NO3	194.081	1.5	-7.7	5.5	even	ok
194.095	1	C14H12N	194.096	1.1	5.8	9.5	even	ok
	2	C11H14O3	194.094	1.6	-8	5	odd	ok
194.097	1	C14H12N	194.096	0.3	-1.5	9.5	even	ok
195.067	1	C10H11O4	195.065	1.4	-7.4	5.5	even	ok
	2	C13H9NO	195.068	1.2	6.3	10	odd	ok
195.091	1	C10H13NO3	195.089	1.6	-8	5	odd	ok
	2	C13H11N2	195.092	1.1	5.8	9.5	even	ok
195.092	1	C13H11N2	195.092	0.4	-2.3	9.5	even	ok
196.075	1	C10H12O4	196.073	1.6	-7.9	5	odd	ok
	2	C13H10NO	196.076	1.1	5.7	9.5	even	ok
196.076	1	C13H10NO	196.076	0.4	-1.8	9.5	even	ok
196.111	1	C14H14N	196.112	1.1	5.5	8.5	even	ok
	2	C11H16O3	196.109	1.6	-8.1	4	odd	ok
197.07	1	C12H9N2O	197.071	1.1	5.7	9.5	even	ok
	2	C9H11NO4	197.068	1.6	-7.9	5	odd	ok
197.071	1	C12H9N2O	197.071	0.4	-2.3	9.5	even	ok
198.075	1	C9H12NO4	198.076	1.3	6.6	4.5	even	ok
198.079	1	C12H10N2O	198.079	0.3	-1.6	9	odd	ok
198.09	1	C10H14O4	198.089	1.6	-8	4	odd	ok
	2	C13H12NO	198.091	1.1	5.6	8.5	even	ok
198.092	1	C13H12NO	198.091	0.3	-1.6	8.5	even	ok
199.085	1	C12H11N2O	199.087	1.1	5.7	8.5	even	ok
	2	C9H13NO4	199.084	1.5	-7.8	4	odd	ok
199.087	1	C12H11N2O	199.087	0.4	-2	8.5	even	ok
200.093	1	C9H14NO4	200.092	1.4	-7.2	3.5	even	ok
	2	C12H12N2O	200.094	1.2	6.2	8	odd	ok
201.101	1	C9H15NO4	201.1	1.4	-6.9	3	odd	ok
	2	C12H13N2O	201.102	1.3	6.5	7.5	even	ok
202.064	1	C12H10O3	202.062	1.6	-7.8	8	odd	ok
	2	C15H8N	202.065	1.1	5.5	12.5	even	ok
202.106	1	C9H16NO4	202.107	1.3	6.5	2.5	even	ok
203.072	1	C15H9N	203.073	1.2	5.7	12	odd	ok
	2	C12H11O3	203.07	1.5	-7.5	7.5	even	ok
203.073	1	C15H9N	203.073	0.3	-1.3	12	odd	ok
204.08	1	C15H10N	204.081	1.2	6	11.5	even	ok
	2	C12H12O3	204.078	1.4	-7.1	7	odd	ok
204.081	1	C15H10N	204.081	0.6	-2.7	11.5	even	ok
205.075	1	C14H9N2	205.076	1.2	5.6	11.5	even	ok
	2	C11H11NO3	205.073	1.5	-7.4	7	odd	ok
205.076	1	C14H9N2	205.076	0.4	-2.1	11.5	even	ok
206.059	1	C11H10O4	206.057	1.4	-6.9	7	odd	ok
	2	C14H8NO	206.06	1.2	6.1	11.5	even	ok
206.08	1	C11H12NO3	206.081	1.2	5.9	6.5	even	ok
206.084	1	C14H10N2	206.084	0.4	-2.1	11	odd	ok
206.095	1	C12H14O3	206.094	1.5	-7.3	6	odd	ok
	2	C15H12N	206.096	1.2	5.7	10.5	even	ok
206.097	1	C15H12N	206.096	0.5	-2.4	10.5	even	ok
207.088	1	C11H13NO3	207.089	1.3	6.2	6	odd	ok
207.09	1	C14H11N2	207.092	1.3	6.1	10.5	even	ok
	2	C11H13NO3	207.089	1.4	-6.9	6	odd	ok
207.092	1	C14H11N2	207.092	0.6	-2.9	10.5	even	ok
208.062	1	C13H8N2O	208.063	1.3	6.3	11	odd	ok
	2	C10H10NO4	208.06	1.4	-6.5	6.5	even	ok
208.075	1	C11H12O4	208.073	1.5	-7.3	6	odd	ok
	2	C14H10NO	208.076	1.2	5.6	10.5	even	ok
208.076	1	C14H10NO	208.076	0.6	-2.8	10.5	even	ok
208.098	1	C14H12N2	208.1	1.3	6.1	10	odd	ok
	2	C11H14NO3	208.097	1.4	-6.8	5.5	even	ok
208.111	1	C15H14N	208.112	1.2	5.8	9.5	even	ok
	2	C12H16O3	208.109	1.5	-7.1	5	odd	ok
209.07	1	C13H9N2O	209.071	1.2	5.8	10.5	even	ok
	2	C10H11NO4	209.068	1.5	-7	6	odd	ok
209.071	1	C13H9N2O	209.071	0.5	-2.6	10.5	even	ok
209.106	1	C14H13N2	209.107	1.3	6	9.5	even	ok
	2	C11H15NO3	209.105	1.4	-6.8	5	odd	ok
209.108	1	C14H13N2	209.107	0.6	-2.7	9.5	even	ok
210.054	1	C13H8NO2	210.055	1.2	5.6	10.5	even	ok
210.056	1	C13H8NO2	210.055	0.6	-2.6	10.5	even	ok
210.09	1	C11H14O4	210.089	1.4	-6.5	5	odd	ok
	2	C14H12NO	210.091	1.3	6.3	9.5	even	ok
210.092	1	C14H12NO	210.091	0.5	-2.6	9.5	even	ok
211.085	1	C13H11N2O	211.087	1.2	5.9	9.5	even	ok
	2	C10H13NO4	211.084	1.4	-6.8	5	odd	ok
211.087	1	C13H11N2O	211.087	0.5	-2.4	9.5	even	ok
212.069	1	C13H10NO2	212.071	1.6	7.5	9.5	even	ok
212.093	1	C10H14NO4	212.092	1.1	-5.1	4.5	even	ok
	2	C13H12N2O	212.094	1.6	7.5	9	odd	ok
212.105	1	C14H14NO	212.107	1.6	7.7	8.5	even	ok
	2	C11H16O4	212.104	1	-4.9	4	odd	ok
212.108	1	C14H14NO	212.107	0.6	-3	8.5	even	ok
212.127	1	C11H18NO3	212.128	1	4.9	3.5	even	ok
213.101	1	C13H13N2O	213.102	1.3	6	8.5	even	ok
	2	C10H15NO4	213.1	1.4	-6.6	4	odd	ok
213.103	1	C13H13N2O	213.102	0.5	-2.5	8.5	even	ok
214.106	1	C10H16NO4	214.107	1.1	5.2	3.5	even	ok
215.072	1	C16H9N	215.073	1	4.5	13	odd	ok
	2	C13H11O3	215.07	1.7	-8	8.5	even	ok
215.08	1	C12H11N2O2	215.082	1.2	5.5	8.5	even	ok
215.117	1	C13H15N2O	215.118	1.3	6.1	7.5	even	ok
	2	C10H17NO4	215.115	1.4	-6.3	3	odd	ok
215.118	1	C13H15N2O	215.118	0.6	-2.8	7.5	even	ok
216.067	1	C15H8N2	216.068	1.5	6.9	13	odd	ok
	2	C12H10NO3	216.066	1.2	-5.5	8.5	even	ok
216.069	1	C15H8N2	216.068	0.5	-2.5	13	odd	ok
216.08	1	C16H10N	216.081	1.1	5.2	12.5	even	ok
	2	C13H12O3	216.078	1.6	-7.2	8	odd	ok
216.081	1	C16H10N	216.081	0.3	-1.6	12.5	even	ok
217.075	1	C15H9N2	217.076	1.4	6.3	12.5	even	ok
	2	C12H11NO3	217.073	1.3	-6	8	odd	ok
217.077	1	C15H9N2	217.076	0.7	-3.2	12.5	even	ok
217.087	1	C13H13O3	217.086	1.3	-5.9	7.5	even	ok
	2	C16H11N	217.089	1.4	6.5	12	odd	ok
217.089	1	C16H11N	217.089	0.6	-2.9	12	odd	ok
218.08	1	C12H12NO3	218.081	1	4.7	7.5	even	ok
218.082	1	C12H12NO3	218.081	1	-4.7	7.5	even	ok
	2	C15H10N2	218.084	1.6	7.6	12	odd	ok
218.085	1	C15H10N2	218.084	0.8	-3.6	12	odd	ok
218.095	1	C16H12N	218.096	1.3	5.8	11.5	even	ok
	2	C13H14O3	218.094	1.4	-6.5	7	odd	ok
218.097	1	C16H12N	218.096	0.7	-3.4	11.5	even	ok
219.09	1	C12H13NO3	219.089	1.3	-5.9	7	odd	ok
	2	C15H11N2	219.092	1.4	6.4	11.5	even	ok
219.092	1	C15H11N2	219.092	0.6	-2.9	11.5	even	ok
220.074	1	C15H10NO	220.076	1.5	6.6	11.5	even	ok
	2	C12H12O4	220.073	1.2	-5.6	7	odd	ok
220.076	1	C15H10NO	220.076	0.7	-3.3	11.5	even	ok
220.111	1	C13H16O3	220.109	1.2	-5.6	6	odd	ok
	2	C16H14N	220.112	1.4	6.6	10.5	even	ok
220.113	1	C16H14N	220.112	0.7	-3	10.5	even	ok
221.07	1	C14H9N2O	221.071	1.3	5.9	11.5	even	ok
	2	C11H11NO4	221.068	1.4	-6.3	7	odd	ok
221.072	1	C14H9N2O	221.071	0.7	-3	11.5	even	ok
221.106	1	C15H13N2	221.107	1.5	6.8	10.5	even	ok
	2	C12H15NO3	221.105	1.2	-5.3	6	odd	ok
221.108	1	C15H13N2	221.107	0.7	-3.1	10.5	even	ok
222.09	1	C12H14O4	222.089	1.2	-5.3	6	odd	ok
	2	C15H12NO	222.091	1.5	6.7	10.5	even	ok
222.092	1	C15H12NO	222.091	0.6	-2.7	10.5	even	ok
222.114	1	C12H16NO3	222.112	1.3	-5.8	5.5	even	ok
	2	C15H14N2	222.115	1.4	6.3	10	odd	ok
222.126	1	C13H18O3	222.125	1.3	-5.8	5	odd	ok
	2	C16H16N	222.128	1.4	6.3	9.5	even	ok
223.085	1	C11H13NO4	223.084	1.2	-5.2	6	odd	ok
	2	C14H11N2O	223.087	1.5	6.8	10.5	even	ok
223.087	1	C14H11N2O	223.087	0.7	-3.2	10.5	even	ok
223.122	1	C12H17NO3	223.12	1.3	-5.8	5	odd	ok
	2	C15H15N2	223.123	1.4	6.2	9.5	even	ok
223.124	1	C15H15N2	223.123	0.8	-3.5	9.5	even	ok
224.105	1	C15H14NO	224.107	1.6	7	9.5	even	ok
	2	C12H16O4	224.104	1.1	-5	5	odd	ok
224.107	1	C15H14NO	224.107	0.4	-2	9.5	even	ok
225.065	1	C13H9N2O2	225.066	1.2	5.4	10.5	even	ok
225.067	1	C13H9N2O2	225.066	0.8	-3.6	10.5	even	ok
225.101	1	C14H13N2O	225.102	1.4	6.3	9.5	even	ok
	2	C11H15NO4	225.1	1.3	-5.6	5	odd	ok
225.103	1	C14H13N2O	225.102	0.7	-3.1	9.5	even	ok
227.08	1	C13H11N2O2	227.082	1.6	6.9	9.5	even	ok
227.082	1	C13H11N2O2	227.082	0.5	-2.3	9.5	even	ok
227.116	1	C11H17NO4	227.115	1.2	-5.4	4	odd	ok
	2	C14H15N2O	227.118	1.5	6.4	8.5	even	ok
227.118	1	C14H15N2O	227.118	0.6	-2.6	8.5	even	ok
228.079	1	C14H12O3	228.078	1.3	-5.5	9	odd	ok
	2	C17H10N	228.081	1.4	6.2	13.5	even	ok
230.095	1	C17H12N	230.096	1.6	6.8	12.5	even	ok
	2	C14H14O3	230.094	1.1	-4.9	8	odd	ok
230.097	1	C17H12N	230.096	0.7	-3.2	12.5	even	ok
231.09	1	C13H13NO3	231.089	1	-4.1	8	odd	ok
	2	C16H11N2	231.092	1.7	7.5	12.5	even	ok
231.092	1	C16H11N2	231.092	0.7	-3	12.5	even	ok
231.103	1	C17H13N	231.104	1.4	6.2	12	odd	ok
	2	C14H15O3	231.102	1.2	-5.4	7.5	even	ok
232.074	1	C16H10NO	232.076	1.6	6.7	12.5	even	ok
	2	C13H12O4	232.073	1.1	-4.8	8	odd	ok
232.076	1	C16H10NO	232.076	0.4	-1.5	12.5	even	ok
232.098	1	C16H12N2	232.1	1.4	6.1	12	odd	ok
	2	C13H14NO3	232.097	1.3	-5.5	7.5	even	ok
232.111	1	C14H16O3	232.109	1.3	-5.8	7	odd	ok
	2	C17H14N	232.112	1.3	5.8	11.5	even	ok
233.069	1	C12H11NO4	233.068	0.7	-3.2	8	odd	ok
	2	C15H9N2O	233.071	1.9	8.3	12.5	even	ok
233.106	1	C16H13N2	233.107	1.7	7.2	11.5	even	ok
	2	C13H15NO3	233.105	1	-4.3	7	odd	ok
233.108	1	C16H13N2	233.107	0.8	-3.3	11.5	even	ok
234.077	1	C15H10N2O	234.079	1.6	7	12	odd	ok
	2	C12H12NO4	234.076	1	-4.4	7.5	even	ok
234.079	1	C15H10N2O	234.079	0.7	-3	12	odd	ok
234.09	1	C16H12NO	234.091	1.8	7.8	11.5	even	ok
	2	C13H14O4	234.089	0.8	-3.6	7	odd	ok
234.092	1	C16H12NO	234.091	1	-4.2	11.5	even	ok
235.085	1	C12H13NO4	235.084	1	-4.2	7	odd	ok
	2	C15H11N2O	235.087	1.7	7.2	11.5	even	ok
235.087	1	C15H11N2O	235.087	0.8	-3.4	11.5	even	ok
236.057	1	C14H8N2O2	236.058	1.5	6.4	12	odd	ok
236.059	1	C14H8N2O2	236.058	0.8	-3.4	12	odd	ok
236.069	1	C15H10NO2	236.071	1.7	7.2	11.5	even	ok
236.071	1	C15H10NO2	236.071	0.8	-3.2	11.5	even	ok
236.093	1	C15H12N2O	236.094	1.1	4.6	11	odd	ok
	2	C12H14NO4	236.092	1.6	-6.8	6.5	even	ok
236.106	1	C13H16O4	236.104	1.3	-5.4	6	odd	ok
	2	C16H14NO	236.107	1.4	5.9	10.5	even	ok
236.108	1	C16H14NO	236.107	0.8	-3.3	10.5	even	ok
237.064	1	C14H9N2O2	237.066	1.7	7.2	11.5	even	ok
237.101	1	C15H13N2O	237.102	1.7	7.2	10.5	even	ok
	2	C12H15NO4	237.1	1	-4.1	6	odd	ok
237.103	1	C15H13N2O	237.102	0.8	-3.2	10.5	even	ok
238.084	1	C15H12NO2	238.086	1.8	7.7	10.5	even	ok
238.087	1	C15H12NO2	238.086	0.7	-2.9	10.5	even	ok
238.143	1	C13H20NO3	238.144	1	4.3	4.5	even	ok
239.116	1	C15H15N2O	239.118	1.7	7.2	9.5	even	ok
	2	C12H17NO4	239.115	1	-4	5	odd	ok
239.119	1	C15H15N2O	239.118	0.8	-3.5	9.5	even	ok
241.087	1	C18H11N	241.089	1.3	5.3	14	odd	ok
	2	C15H13O3	241.086	1.4	-5.8	9.5	even	ok
241.095	1	C14H13N2O2	241.097	1.9	7.7	9.5	even	ok
241.132	1	C15H17N2O	241.134	1.8	7.6	8.5	even	ok
	2	C12H19NO4	241.131	0.8	-3.5	4	odd	ok
241.134	1	C15H17N2O	241.134	0.9	-3.7	8.5	even	ok
243.09	1	C14H13NO3	243.089	1	-4.3	9	odd	ok
	2	C17H11N2	243.092	1.6	6.7	13.5	even	ok
243.092	1	C17H11N2	243.092	0.7	-3	13.5	even	ok
245.069	1	C13H11NO4	245.068	0.9	-3.6	9	odd	ok
	2	C16H9N2O	245.071	1.8	7.4	13.5	even	ok
245.106	1	C17H13N2	245.107	1.8	7.3	12.5	even	ok
	2	C14H15NO3	245.105	0.9	-3.6	8	odd	ok
245.108	1	C17H13N2	245.107	1	-3.9	12.5	even	ok
246.09	1	C14H14O4	246.089	0.9	-3.7	8	odd	ok
	2	C17H12NO	246.091	1.8	7.2	12.5	even	ok
246.092	1	C17H12NO	246.091	0.6	-2.5	12.5	even	ok
246.126	1	C18H16N	246.128	2	7.9	11.5	even	ok
	2	C15H18O3	246.125	0.7	-2.9	7	odd	ok
246.128	1	C18H16N	246.128	0.7	-3	11.5	even	ok
247.085	1	C16H11N2O	247.087	1.9	7.7	12.5	even	ok
	2	C13H13NO4	247.084	0.8	-3.1	8	odd	ok
247.087	1	C16H11N2O	247.087	0.8	-3.4	12.5	even	ok
247.121	1	C17H15N2	247.123	1.7	7	11.5	even	ok
	2	C14H17NO3	247.12	0.9	-3.8	7	odd	ok
247.124	1	C17H15N2	247.123	0.9	-3.6	11.5	even	ok
248.105	1	C14H16O4	248.104	0.6	-2.2	7	odd	ok
248.108	1	C17H14NO	248.107	0.6	-2.3	11.5	even	ok
249.1	1	C13H15NO4	249.1	0.6	-2.6	7	odd	ok
249.103	1	C16H13N2O	249.102	0.8	-3.2	11.5	even	ok
249.137	1	C17H17N2	249.139	1.9	7.5	10.5	even	ok
	2	C14H19NO3	249.136	0.8	-3.3	6	odd	ok
249.14	1	C17H17N2	249.139	0.9	-3.7	10.5	even	ok
250.072	1	C15H10N2O2	250.074	1.5	5.9	12	odd	ok
250.108	1	C16H14N2O	250.11	2	8.1	11	odd	ok
	2	C13H16NO4	250.107	0.7	-2.6	6.5	even	ok
250.111	1	C16H14N2O	250.11	1	-4.1	11	odd	ok
251.082	1	C15H11N2O2	251.082	0.8	-3.4	11.5	even	ok
251.116	1	C16H15N2O	251.118	2	7.9	10.5	even	ok
251.119	1	C16H15N2O	251.118	0.8	-3.2	10.5	even	ok
253.098	1	C15H13N2O2	253.097	0.9	-3.4	10.5	even	ok
253.131	1	C13H19NO4	253.131	0.6	-2.2	5	odd	ok
255.111	1	C15H15N2O2	255.113	2	7.9	9.5	even	ok
257.105	1	C15H15NO3	257.105	0.2	-0.8	9	odd	ok
257.108	1	C18H13N2	257.107	0.8	-3	13.5	even	ok
261.1	1	C17H13N2O	261.102	2	7.7	12.5	even	ok
	2	C14H15NO4	261.1	0.7	-2.5	8	odd	ok
261.103	1	C17H13N2O	261.102	1	-3.8	12.5	even	ok
261.136	1	C15H19NO3	261.136	0.4	-1.4	7	odd	ok
261.137	1	C18H17N2	261.139	1.3	4.9	11.5	even	ok
	2	C15H19NO3	261.136	1.4	-5.4	7	odd	ok
261.139	1	C18H17N2	261.139	0.6	-2.4	11.5	even	ok
262.11	1	C17H14N2O	262.11	0.1	0.2	12	odd	ok
262.12	1	C15H18O4	262.12	0.5	-1.9	7	odd	ok
262.122	1	C18H16NO	262.123	0.6	2.3	11.5	even	ok
263.082	1	C16H11N2O2	263.082	0.1	-0.2	12.5	even	ok
263.119	1	C17H15N2O	263.118	0.9	-3.5	11.5	even	ok
265.098	1	C16H13N2O2	265.097	0.8	-2.9	11.5	even	ok
265.131	1	C14H19NO4	265.131	0.4	-1.5	6	odd	ok
265.134	1	C17H17N2O	265.134	0.8	-3	10.5	even	ok
266.098	1	C20H12N	266.096	1.8	-6.7	15.5	even	ok
267.147	1	C14H21NO4	267.147	0.4	-1.6	5	odd	ok
267.15	1	C17H19N2O	267.149	0.8	-2.8	9.5	even	ok
268.114	1	C20H14N	268.112	1.8	-6.8	14.5	even	ok
269.093	1	C15H13N2O3	269.092	0.8	-2.9	10.5	even	ok
273.101	1	C15H15NO4	273.1	1	-3.7	9	odd	ok
	2	C18H13N2O	273.102	1.7	6.1	13.5	even	ok
273.136	1	C16H19NO3	273.136	0.3	-1.1	8	odd	ok
273.139	1	C19H17N2	273.139	0.4	-1.5	12.5	even	ok
275.115	1	C15H17NO4	275.115	0.1	-0.5	8	odd	ok
275.119	1	C18H15N2O	275.118	0.9	-3.2	12.5	even	ok
277.098	1	C17H13N2O2	277.097	0.8	-2.9	12.5	even	ok
277.131	1	C15H19NO4	277.131	0	-0.1	7	odd	ok
277.134	1	C18H17N2O	277.134	0.9	-3.2	11.5	even	ok
278.098	1	C21H12N	278.096	1.5	-5.4	16.5	even	ok
279.077	1	C16H11N2O3	279.076	0.7	-2.5	12.5	even	ok
279.114	1	C17H15N2O2	279.113	0.9	-3.1	11.5	even	ok
279.146	1	C15H21NO4	279.147	0	0.1	6	odd	ok
279.15	1	C18H19N2O	279.149	0.7	-2.5	10.5	even	ok
280.077	1	C20H10NO	280.076	1.6	-5.7	16.5	even	ok
281.093	1	C16H13N2O3	281.092	0.9	-3.3	11.5	even	ok
281.129	1	C17H17N2O2	281.128	0.8	-2.7	10.5	even	ok
281.162	1	C15H23NO4	281.162	0.2	-0.9	5	odd	ok
281.166	1	C18H21N2O	281.165	1	-3.4	9.5	even	ok
282.093	1	C20H12NO	282.091	1.4	-4.9	15.5	even	ok
283.109	1	C16H15N2O3	283.108	0.8	-2.8	10.5	even	ok
283.143	1	C17H19N2O2	283.144	1.5	5.3	9.5	even	ok
287.115	1	C16H17NO4	287.115	0.7	2.3	9	odd	ok
287.119	1	C19H15N2O	287.118	1.1	-3.7	13.5	even	ok
289.131	1	C16H19NO4	289.131	0	-0.1	8	odd	ok
289.134	1	C19H17N2O	289.134	0.9	-3.3	12.5	even	ok
291.114	1	C18H15N2O2	291.113	1.1	-3.8	12.5	even	ok
291.146	1	C16H21NO4	291.147	0.1	0.5	7	odd	ok
291.15	1	C19H19N2O	291.149	1	-3.5	11.5	even	ok
292.146	1	C20H20O2	292.146	0.1	-0.2	11	odd	ok
293.129	1	C18H17N2O2	293.128	1	-3.5	11.5	even	ok
295.109	1	C17H15N2O3	295.108	1.1	-3.7	11.5	even	ok
296.108	1	C21H14NO	296.107	1.4	-4.8	15.5	even	ok
297.088	1	C16H13N2O4	297.087	1.1	-3.7	11.5	even	ok
297.124	1	C17H17N2O3	297.123	0.5	-1.6	10.5	even	ok
298.088	1	C20H12NO2	298.086	1.8	-6.2	15.5	even	ok
301.135	1	C20H17N2O	301.134	1.2	-4	13.5	even	ok
303.114	1	C19H15N2O2	303.113	1.2	-3.9	13.5	even	ok
305.13	1	C19H17N2O2	305.128	1.1	-3.7	12.5	even	ok
307.145	1	C19H19N2O2	307.144	1	-3.3	11.5	even	ok
309.124	1	C18H17N2O3	309.123	1.1	-3.4	11.5	even	ok
309.161	1	C19H21N2O2	309.16	1.1	-3.7	10.5	even	ok
319.145	1	C20H19N2O2	319.144	1.1	-3.4	12.5	even	ok
321.124	1	C19H17N2O3	321.123	1.1	-3.3	12.5	even	ok
323.14	1	C19H19N2O3	323.139	1	-3.1	11.5	even	ok
325.156	1	C19H21N2O3	325.155	1.1	-3.5	10.5	even	ok
335.14	1	C20H19N2O3	335.139	1.1	-3.1	12.5	even	ok
337.156	1	C20H21N2O3	337.155	1.3	-4	11.5	even	ok
339.171	1	C20H23N2O3	339.17	1.1	-3.3	10.5	even	ok
341.187	1	C20H25N2O3	341.186	1.1	-3.2	9.5	even	ok
351.172	1	C21H23N2O3	351.17	1.9	-5.4	11.5	even	ok
369.182	1	C21H25N2O4	369.181	1.4	-3.9	10.5	even	ok

## Sheet: 11 rhynchophylline
Meas. m/z	#	Ion Formula	m/z	|err| [mDa]	err [ppm]	rdb	e- Conf	N-Rule
107.053	1	C10H16NO4	107.053	0.9	8.2	3.5	odd	ok
107.559	1	C13H15N2O	107.559	0	-0.3	7.5	odd	ok
	2	C10H17NO4	107.557	1.4	-12.8	3	even	ok
108.08	1	C7H10N	108.081	0.3	3.2	3.5	even	ok
110.096	1	C7H12N	110.096	0.4	3.3	2.5	even	ok
113.072	1	C5H9N2O	113.071	0.7	-6.3	2.5	even	ok
115.054	1	C9H7	115.054	0.4	3.4	6.5	even	ok
117.057	1	C8H7N	117.057	0.4	3.2	6	odd	ok
117.057	1	C8H7N	117.057	0.1	-0.9	6	odd	ok
118.065	1	C8H8N	118.065	0.4	3.4	5.5	even	ok
124.112	1	C8H14N	124.112	0.4	3.4	2.5	even	ok
128.049	1	C9H6N	128.049	0.4	3.3	7.5	even	ok
128.049	1	C9H6N	128.049	0.1	0.4	7.5	even	ok
129.069	1	C10H9	129.07	0.4	3	6.5	even	ok
130.065	1	C9H8N	130.065	0.4	3.2	6.5	even	ok
131.068	1	C6H11O3	131.07	1.9	14.6	1.5	even	ok
131.073	1	C9H9N	131.073	0.3	2.5	6	odd	ok
132.044	1	C8H6NO	132.044	0.5	3.8	6.5	even	ok
132.08	1	C9H10N	132.081	0.5	3.8	5.5	even	ok
133.068	1	C14H20NO4	133.069	1	7.2	5.5	odd	ok
133.574	1	C17H19N2O	133.574	0	-0.3	9.5	odd	ok
	2	C14H21NO4	133.573	1.4	-10.3	5	even	ok
134.096	1	C9H12N	134.096	0.6	4.3	4.5	even	ok
134.582	1	C17H21N2O	134.582	0.2	-1.8	8.5	odd	ok
	2	C14H23NO4	134.581	1.6	-11.7	4	even	ok
136.075	1	C8H10NO	136.076	0.5	4	4.5	even	ok
136.112	1	C9H14N	136.112	0.5	3.7	3.5	even	ok
138.054	1	C7H8NO2	138.055	0.6	4.1	4.5	even	ok
139.075	1	C8H11O2	139.075	0.6	4	3.5	even	ok
140.049	1	C10H6N	140.049	0.5	3.9	8.5	even	ok
142.065	1	C10H8N	142.065	0.6	4	7.5	even	ok
143.072	1	C10H9N	143.073	0.6	4.4	7	odd	ok
143.085	1	C11H11	143.086	0.5	3.3	6.5	even	ok
144.08	1	C10H10N	144.081	0.6	4.1	6.5	even	ok
145.052	1	C9H7NO	145.052	0.7	4.5	7	odd	ok
145.064	1	C10H9O	145.065	0.5	3.4	6.5	even	ok
146.059	1	C9H8NO	146.06	0.6	4.3	6.5	even	ok
146.096	1	C10H12N	146.096	0.5	3.7	5.5	even	ok
148.111	1	C10H14N	148.112	0.7	4.9	4.5	even	ok
	2	C7H16O3	148.109	2	-13.2	0	odd	ok
150.091	1	C9H12NO	150.091	0.7	4.7	4.5	even	ok
	2	C6H14O4	150.089	2	-13.2	0	odd	ok
153.069	1	C12H9	153.07	0.6	4	8.5	even	ok
153.09	1	C9H13O2	153.091	0.8	5	3.5	even	ok
154.064	1	C11H8N	154.065	0.8	5.5	8.5	even	ok
	2	C8H10O3	154.062	1.8	-11.9	4	odd	ok
154.065	1	C11H8N	154.065	0	-0.1	8.5	even	ok
155.072	1	C11H9N	155.073	0.7	4.4	8	odd	ok
	2	C8H11O3	155.07	2	-12.9	3.5	even	ok
156.08	1	C11H10N	156.081	0.8	5	7.5	even	ok
	2	C8H12O3	156.078	1.9	-12.1	3	odd	ok
157.075	1	C10H9N2	157.076	0.7	4.8	7.5	even	ok
	2	C7H11NO3	157.073	1.9	-12.3	3	odd	ok
157.088	1	C8H13O3	157.086	1.8	-11.6	2.5	even	ok
	2	C11H11N	157.089	0.9	5.5	7	odd	ok
157.089	1	C11H11N	157.089	0.2	-1.1	7	odd	ok
158.059	1	C7H10O4	158.057	1.8	-11.7	3	odd	ok
	2	C10H8NO	158.06	0.8	5.3	7.5	even	ok
158.096	1	C11H12N	158.096	0.8	5.2	6.5	even	ok
	2	C8H14O3	158.094	1.9	-11.7	2	odd	ok
159.067	1	C7H11O4	159.065	1.9	-12	2.5	even	ok
	2	C10H9NO	159.068	0.8	4.9	7	odd	ok
159.068	1	C10H9NO	159.068	0.2	-1.5	7	odd	ok
159.091	1	C10H11N2	159.092	0.9	5.5	6.5	even	ok
	2	C7H13NO3	159.089	1.8	-11.3	2	odd	ok
159.092	1	C10H11N2	159.092	0.1	-0.4	6.5	even	ok
160.075	1	C10H10NO	160.076	0.6	3.8	6.5	even	ok
161.072	1	C9H9N2O	161.071	0.9	-5.8	6.5	even	ok
162.079	1	C9H10N2O	162.079	0.3	-2.1	6	odd	ok
162.09	1	C7H14O4	162.089	1.8	-11.2	1	odd	ok
	2	C10H12NO	162.091	0.9	5.3	5.5	even	ok
162.092	1	C10H12NO	162.091	0.2	-1.4	5.5	even	ok
164.07	1	C9H10NO2	164.071	0.8	4.8	5.5	even	ok
164.071	1	C9H10NO2	164.071	0.1	-0.3	5.5	even	ok
164.106	1	C10H14NO	164.107	0.8	5	4.5	even	ok
	2	C7H16O4	164.104	1.9	-11.3	0	odd	ok
164.107	1	C10H14NO	164.107	0.1	-0.9	4.5	even	ok
166.064	1	C12H8N	166.065	0.8	4.9	9.5	even	ok
	2	C9H10O3	166.062	1.9	-11.2	5	odd	ok
166.065	1	C12H8N	166.065	0.1	-0.6	9.5	even	ok
166.085	1	C9H12NO2	166.086	0.9	5.3	4.5	even	ok
166.087	1	C9H12NO2	166.086	0.2	-1.5	4.5	even	ok
167.072	1	C12H9N	167.073	0.9	5.3	9	odd	ok
	2	C9H11O3	167.07	1.8	-10.8	4.5	even	ok
167.073	1	C12H9N	167.073	0.2	-1.3	9	odd	ok
168.08	1	C12H10N	168.081	0.9	5.3	8.5	even	ok
	2	C9H12O3	168.078	1.8	-10.6	4	odd	ok
168.081	1	C12H10N	168.081	0.3	-1.6	8.5	even	ok
168.101	1	C9H14NO2	168.102	0.9	5.6	3.5	even	ok
170.059	1	C11H8NO	170.06	0.9	5.3	8.5	even	ok
	2	C8H10O4	170.057	1.8	-10.4	4	odd	ok
170.06	1	C11H8NO	170.06	0.1	-0.8	8.5	even	ok
170.095	1	C12H12N	170.096	0.9	5.4	7.5	even	ok
	2	C9H14O3	170.094	1.8	-10.3	3	odd	ok
170.097	1	C12H12N	170.096	0.2	-1.1	7.5	even	ok
171.054	1	C10H7N2O	171.055	0.9	5.3	8.5	even	ok
	2	C7H9NO4	171.053	1.8	-10.3	4	odd	ok
172.075	1	C11H10NO	172.076	0.9	5.4	7.5	even	ok
	2	C8H12O4	172.073	1.7	-10.2	3	odd	ok
172.076	1	C11H10NO	172.076	0.2	-1.4	7.5	even	ok
172.111	1	C12H14N	172.112	0.9	5.3	6.5	even	ok
	2	C9H16O3	172.109	1.8	-10.3	2	odd	ok
173.07	1	C10H9N2O	173.071	1	6	7.5	even	ok
	2	C7H11NO4	173.068	1.6	-9.5	3	odd	ok
174.09	1	C11H12NO	174.091	0.9	5.3	6.5	even	ok
	2	C8H14O4	174.089	1.8	-10.1	2	odd	ok
174.092	1	C11H12NO	174.091	0.3	-1.6	6.5	even	ok
175.086	1	C10H11N2O	175.087	1	5.6	6.5	even	ok
	2	C7H13NO4	175.084	1.7	-9.7	2	odd	ok
176.106	1	C11H14NO	176.107	1	5.7	5.5	even	ok
	2	C8H16O4	176.104	1.7	-9.6	1	odd	ok
176.107	1	C11H14NO	176.107	0.3	-1.7	5.5	even	ok
177.101	1	C10H13N2O	177.102	1	5.8	5.5	even	ok
	2	C7H15NO4	177.1	1.7	-9.4	1	odd	ok
178.064	1	C13H8N	178.065	0.9	5	10.5	even	ok
	2	C10H10O3	178.062	1.8	-10	6	odd	ok
178.065	1	C13H8N	178.065	0.1	-0.6	10.5	even	ok
180.08	1	C13H10N	180.081	1	5.6	9.5	even	ok
	2	C10H12O3	180.078	1.7	-9.3	5	odd	ok
180.081	1	C13H10N	180.081	0.3	-1.6	9.5	even	ok
180.101	1	C10H14NO2	180.102	1	5.8	4.5	even	ok
181.088	1	C13H11N	181.089	1	5.6	9	odd	ok
	2	C10H13O3	181.086	1.7	-9.2	4.5	even	ok
182.059	1	C9H10O4	182.057	1.7	-9.4	5	odd	ok
	2	C12H8NO	182.06	1	5.3	9.5	even	ok
182.06	1	C12H8NO	182.06	0.4	-1.9	9.5	even	ok
182.095	1	C13H12N	182.096	1	5.5	8.5	even	ok
	2	C10H14O3	182.094	1.7	-9.2	4	odd	ok
183.067	1	C9H11O4	183.065	1.7	-9.4	4.5	even	ok
	2	C12H9NO	183.068	1	5.2	9	odd	ok
183.068	1	C12H9NO	183.068	0.4	-2	9	odd	ok
183.091	1	C12H11N2	183.092	1.1	6	8.5	even	ok
	2	C9H13NO3	183.089	1.6	-8.7	4	odd	ok
184.062	1	C11H8N2O	184.063	0.9	4.6	9	odd	ok
	2	C8H10NO4	184.06	1.8	-9.9	4.5	even	ok
184.075	1	C12H10NO	184.076	1	5.4	8.5	even	ok
	2	C9H12O4	184.073	1.7	-9.2	4	odd	ok
184.076	1	C12H10NO	184.076	0.4	-2.1	8.5	even	ok
184.111	1	C13H14N	184.112	1	5.5	7.5	even	ok
	2	C10H16O3	184.109	1.7	-9.1	3	odd	ok
185.07	1	C11H9N2O	185.071	1	5.4	8.5	even	ok
	2	C8H11NO4	185.068	1.7	-9.1	4	odd	ok
185.071	1	C11H9N2O	185.071	0.4	-2.1	8.5	even	ok
185.082	1	C9H13O4	185.081	1.7	-9	3.5	even	ok
	2	C12H11NO	185.084	1	5.5	8	odd	ok
185.106	1	C12H13N2	185.107	1	5.2	7.5	even	ok
	2	C9H15NO3	185.105	1.7	-9.3	3	odd	ok
185.108	1	C12H13N2	185.107	0.3	-1.7	7.5	even	ok
186.079	1	C11H10N2O	186.079	0.2	-1.2	8	odd	ok
186.09	1	C12H12NO	186.091	1	5.4	7.5	even	ok
	2	C9H14O4	186.089	1.7	-9	3	odd	ok
186.092	1	C12H12NO	186.091	0.3	-1.8	7.5	even	ok
187.086	1	C11H11N2O	187.087	1	5.4	7.5	even	ok
	2	C8H13NO4	187.084	1.7	-8.9	3	odd	ok
187.087	1	C11H11N2O	187.087	0.3	-1.8	7.5	even	ok
188.09	1	C8H14NO4	188.092	1.5	7.8	2.5	even	ok
191.072	1	C14H9N	191.073	0.8	4	11	odd	ok
	2	C11H11O3	191.07	1.9	-10	6.5	even	ok
192.101	1	C11H14NO2	192.102	1	5.1	5.5	even	ok
192.102	1	C11H14NO2	192.102	0.2	-1.1	5.5	even	ok
193.076	1	C13H9N2	193.076	0.4	2	10.5	even	ok
194.096	1	C14H12N	194.096	0.9	4.5	9.5	even	ok
	2	C11H14O3	194.094	1.8	-9.3	5	odd	ok
194.117	1	C11H16NO2	194.118	1	5.2	4.5	even	ok
194.118	1	C11H16NO2	194.118	0.4	-1.9	4.5	even	ok
195.091	1	C13H11N2	195.092	1	5.3	9.5	even	ok
	2	C10H13NO3	195.089	1.6	-8.5	5	odd	ok
195.092	1	C13H11N2	195.092	0.5	-2.6	9.5	even	ok
196.075	1	C13H10NO	196.076	1.1	5.8	9.5	even	ok
	2	C10H12O4	196.073	1.5	-7.9	5	odd	ok
196.076	1	C13H10NO	196.076	0.5	-2.7	9.5	even	ok
196.111	1	C14H14N	196.112	1.1	5.8	8.5	even	ok
	2	C11H16O3	196.109	1.5	-7.9	4	odd	ok
196.113	1	C14H14N	196.112	0.6	-2.8	8.5	even	ok
196.132	1	C11H18NO2	196.133	1	5.3	3.5	even	ok
197.07	1	C12H9N2O	197.071	1.1	5.4	9.5	even	ok
	2	C9H11NO4	197.068	1.6	-8.2	5	odd	ok
197.071	1	C12H9N2O	197.071	0.5	-2.7	9.5	even	ok
197.083	1	C10H13O4	197.081	1.7	-8.8	4.5	even	ok
	2	C13H11NO	197.084	0.9	4.8	9	odd	ok
197.084	1	C13H11NO	197.084	0.3	-1.7	9	odd	ok
197.106	1	C13H13N2	197.107	1.1	5.6	8.5	even	ok
	2	C10H15NO3	197.105	1.6	-8	4	odd	ok
197.108	1	C13H13N2	197.107	0.4	-2.2	8.5	even	ok
198.079	1	C12H10N2O	198.079	0.5	-2.7	9	odd	ok
198.09	1	C13H12NO	198.091	1.1	5.7	8.5	even	ok
	2	C10H14O4	198.089	1.6	-7.8	4	odd	ok
198.092	1	C13H12NO	198.091	0.4	-2	8.5	even	ok
199.086	1	C12H11N2O	199.087	0.9	4.8	8.5	even	ok
	2	C9H13NO4	199.084	1.7	-8.7	4	odd	ok
199.095	1	C10H15O4	199.096	1.3	6.7	3.5	even	ok
201.103	1	C12H13N2O	201.102	0.3	-1.4	7.5	even	ok
204.08	1	C15H10N	204.081	0.5	2.3	11.5	even	ok
205.087	1	C15H11N	205.089	1.1	5.6	11	odd	ok
	2	C12H13O3	205.086	1.5	-7.5	6.5	even	ok
206.095	1	C12H14O3	206.094	1.5	-7.4	6	odd	ok
	2	C15H12N	206.096	1.1	5.6	10.5	even	ok
206.117	1	C12H16NO2	206.118	0.9	4.5	5.5	even	ok
207.091	1	C14H11N2	207.092	1.1	5.3	10.5	even	ok
	2	C11H13NO3	207.089	1.6	-7.6	6	odd	ok
208.111	1	C15H14N	208.112	0.9	4.3	9.5	even	ok
	2	C12H16O3	208.109	1.8	-8.6	5	odd	ok
208.132	1	C12H18NO2	208.133	1.2	5.6	4.5	even	ok
208.134	1	C12H18NO2	208.133	0.6	-3	4.5	even	ok
209.106	1	C14H13N2	209.107	1.2	5.6	9.5	even	ok
	2	C11H15NO3	209.105	1.5	-7.2	5	odd	ok
209.108	1	C14H13N2	209.107	0.6	-2.6	9.5	even	ok
210.09	1	C11H14O4	210.089	1.6	-7.5	5	odd	ok
	2	C14H12NO	210.091	1.1	5.3	9.5	even	ok
210.092	1	C14H12NO	210.091	0.6	-2.6	9.5	even	ok
211.085	1	C13H11N2O	211.087	1.2	5.8	9.5	even	ok
211.087	1	C13H11N2O	211.087	0.5	-2.6	9.5	even	ok
212.106	1	C14H14NO	212.107	1.2	5.6	8.5	even	ok
	2	C11H16O4	212.104	1.5	-7.1	4	odd	ok
212.108	1	C14H14NO	212.107	0.6	-2.7	8.5	even	ok
212.142	1	C12H20O3	212.141	1.3	-6	3	odd	ok
	2	C15H18N	212.143	1.4	6.7	7.5	even	ok
213.101	1	C10H15NO4	213.1	1.5	-6.9	4	odd	ok
	2	C13H13N2O	213.102	1.2	5.7	8.5	even	ok
213.103	1	C13H13N2O	213.102	0.5	-2.5	8.5	even	ok
214.098	1	C14H14O2	214.099	0.6	2.8	8	odd	ok
214.1	1	C14H14O2	214.099	1	-4.9	8	odd	ok
215.117	1	C13H15N2O	215.118	1.3	6.2	7.5	even	ok
	2	C10H17NO4	215.115	1.3	-6.2	3	odd	ok
215.119	1	C13H15N2O	215.118	0.6	-3	7.5	even	ok
218.082	1	C12H12NO3	218.081	0.9	-4.1	7.5	even	ok
	2	C15H10N2	218.084	1.8	8.2	12	odd	ok
218.085	1	C15H10N2	218.084	0.9	-4	12	odd	ok
219.092	1	C15H11N2	219.092	0.5	-2.2	11.5	even	ok
220.111	1	C13H16O3	220.109	1.3	-6	6	odd	ok
	2	C16H14N	220.112	1.4	6.2	10.5	even	ok
220.113	1	C16H14N	220.112	0.7	-3	10.5	even	ok
221.106	1	C15H13N2	221.107	1.5	6.8	10.5	even	ok
	2	C12H15NO3	221.105	1.2	-5.3	6	odd	ok
221.108	1	C15H13N2	221.107	0.6	-2.9	10.5	even	ok
222.09	1	C15H12NO	222.091	1.2	5.5	10.5	even	ok
	2	C12H14O4	222.089	1.5	-6.5	6	odd	ok
222.092	1	C15H12NO	222.091	0.5	-2.1	10.5	even	ok
222.114	1	C15H14N2	222.115	1.3	5.8	10	odd	ok
	2	C12H16NO3	222.112	1.4	-6.2	5.5	even	ok
223.085	1	C11H13NO4	223.084	0.9	-4	6	odd	ok
	2	C14H11N2O	223.087	1.8	8	10.5	even	ok
223.119	1	C12H17NO3	223.12	0.9	4.1	5	odd	ok
223.122	1	C15H15N2	223.123	1.5	6.6	9.5	even	ok
	2	C12H17NO3	223.12	1.2	-5.4	5	odd	ok
223.124	1	C15H15N2	223.123	0.8	-3.4	9.5	even	ok
224.105	1	C12H16O4	224.104	1.2	-5.2	5	odd	ok
	2	C15H14NO	224.107	1.5	6.8	9.5	even	ok
224.108	1	C15H14NO	224.107	0.7	-3.2	9.5	even	ok
224.142	1	C16H18N	224.143	1.3	5.8	8.5	even	ok
	2	C13H20O3	224.141	1.4	-6.2	4	odd	ok
224.144	1	C16H18N	224.143	0.7	-3.3	8.5	even	ok
225.101	1	C11H15NO4	225.1	1	-4.5	5	odd	ok
	2	C14H13N2O	225.102	1.7	7.4	9.5	even	ok
226.121	1	C15H16NO	226.123	1.5	6.5	8.5	even	ok
	2	C12H18O4	226.12	1.2	-5.3	4	odd	ok
226.123	1	C15H16NO	226.123	0.7	-3.3	8.5	even	ok
226.142	1	C12H20NO3	226.144	1.6	7.1	3.5	even	ok
226.145	1	C15H18N2	226.146	1.9	8.5	8	odd	ok
	2	C12H20NO3	226.144	0.8	-3.4	3.5	even	ok
232.098	1	C16H12N2	232.1	1.8	7.9	12	odd	ok
	2	C13H14NO3	232.097	0.8	-3.6	7.5	even	ok
232.1	1	C16H12N2	232.1	0.8	-3.6	12	odd	ok
234.126	1	C14H18O3	234.125	1	-4.3	6	odd	ok
	2	C17H16N	234.128	1.7	7.1	10.5	even	ok
235.085	1	C15H11N2O	235.087	1.6	6.8	11.5	even	ok
	2	C12H13NO4	235.084	1.1	-4.6	7	odd	ok
235.122	1	C13H17NO3	235.12	1.3	-5.5	6	odd	ok
	2	C16H15N2	235.123	1.4	5.9	10.5	even	ok
235.124	1	C16H15N2	235.123	0.8	-3.4	10.5	even	ok
236.093	1	C15H12N2O	236.094	1.8	7.6	11	odd	ok
	2	C12H14NO4	236.092	0.9	-3.7	6.5	even	ok
236.095	1	C15H12N2O	236.094	0.9	-3.7	11	odd	ok
237.1	1	C12H15NO4	237.1	0.9	-3.9	6	odd	ok
	2	C15H13N2O	237.102	1.8	7.4	10.5	even	ok
237.137	1	C13H19NO3	237.136	1	-4.1	5	odd	ok
	2	C16H17N2	237.139	1.7	7.2	9.5	even	ok
237.14	1	C16H17N2	237.139	0.9	-3.8	9.5	even	ok
238.107	1	C12H16NO4	238.107	0.8	3.4	5.5	even	ok
238.109	1	C12H16NO4	238.107	1.5	-6.1	5.5	even	ok
	2	C15H14N2O	238.11	1.2	5.1	10	odd	ok
239.116	1	C15H15N2O	239.118	1.8	7.5	9.5	even	ok
	2	C12H17NO4	239.115	0.9	-3.7	5	odd	ok
239.152	1	C16H19N2	239.154	1.8	7.7	8.5	even	ok
	2	C13H21NO3	239.152	0.8	-3.5	4	odd	ok
240.137	1	C13H20O4	240.136	1.1	-4.4	4	odd	ok
	2	C16H18NO	240.138	1.6	6.7	8.5	even	ok
240.139	1	C16H18NO	240.138	0.8	-3.4	8.5	even	ok
240.158	1	C13H22NO3	240.159	1.7	7.1	3.5	even	ok
240.16	1	C13H22NO3	240.159	0.8	-3.4	3.5	even	ok
	2	C16H20N2	240.162	1.9	7.7	8	odd	ok
241.132	1	C15H17N2O	241.134	1.8	7.3	8.5	even	ok
	2	C12H19NO4	241.131	0.9	-3.8	4	odd	ok
241.134	1	C15H17N2O	241.134	0.8	-3.4	8.5	even	ok
242.129	1	C16H18O2	242.13	1.2	4.9	8	odd	ok
243.147	1	C12H21NO4	243.147	0.9	-3.6	3	odd	ok
	2	C15H19N2O	243.149	1.8	7.4	7.5	even	ok
247.121	1	C17H15N2	247.123	1.9	7.7	11.5	even	ok
	2	C14H17NO3	247.12	0.8	-3.1	7	odd	ok
247.124	1	C17H15N2	247.123	0.8	-3.3	11.5	even	ok
249.1	1	C16H13N2O	249.102	1.8	7.3	11.5	even	ok
	2	C13H15NO4	249.1	0.9	-3.5	7	odd	ok
249.137	1	C14H19NO3	249.136	1.3	-5.3	6	odd	ok
	2	C17H17N2	249.139	1.4	5.5	10.5	even	ok
250.108	1	C13H16NO4	250.107	0.6	-2.4	6.5	even	ok
250.111	1	C16H14N2O	250.11	0.8	-3.2	11	odd	ok
251.116	1	C16H15N2O	251.118	2	7.9	10.5	even	ok
	2	C13H17NO4	251.115	0.7	-2.8	6	odd	ok
251.119	1	C16H15N2O	251.118	0.8	-3.3	10.5	even	ok
253.131	1	C13H19NO4	253.131	0.6	-2.3	5	odd	ok
261.221	1	C18H29O	261.221	0.7	2.8	4.5	even	ok
262.109	1	C17H14N2O	262.11	1.5	5.7	12	odd	ok
	2	C14H16NO4	262.107	1.2	-4.6	7.5	even	ok
263.116	1	C14H17NO4	263.115	0.6	-2.1	7	odd	ok
263.119	1	C17H15N2O	263.118	0.8	-3	11.5	even	ok
264.123	1	C14H18NO4	264.123	0.2	-0.8	6.5	even	ok
264.127	1	C17H16N2O	264.126	1.2	-4.6	11	odd	ok
265.132	1	C14H19NO4	265.131	1.1	-4.2	6	odd	ok
	2	C17H17N2O	265.134	1.6	5.9	10.5	even	ok
266.098	1	C20H12N	266.096	1.9	-7	15.5	even	ok
266.138	1	C14H20NO4	266.139	0.9	3.3	5.5	even	ok
267.114	1	C16H15N2O2	267.113	0.9	-3.5	10.5	even	ok
267.147	1	C14H21NO4	267.147	0.4	-1.6	5	odd	ok
267.15	1	C17H19N2O	267.149	0.7	-2.6	9.5	even	ok
268.114	1	C20H14N	268.112	1.8	-6.7	14.5	even	ok
269.163	1	C14H23NO4	269.162	1.3	-4.7	4	odd	ok
	2	C17H21N2O	269.165	1.4	5.3	8.5	even	ok
270.169	1	C14H24NO4	270.17	0.9	3.4	3.5	even	ok
271.166	1	C13H23N2O4	271.165	0.7	-2.7	3.5	even	ok
273.1	1	C15H15NO4	273.1	0.6	-2.2	9	odd	ok
274.108	1	C18H14N2O	274.11	2	7.3	13	odd	ok
	2	C15H16NO4	274.107	0.7	-2.5	8.5	even	ok
274.111	1	C18H14N2O	274.11	0.6	-2.2	13	odd	ok
275.115	1	C15H17NO4	275.115	0.1	0.2	8	odd	ok
275.119	1	C18H15N2O	275.118	0.7	-2.4	12.5	even	ok
275.151	1	C16H21NO3	275.152	0.1	0.4	7	odd	ok
275.155	1	C19H19N2	275.154	0.3	-1.1	11.5	even	ok
277.131	1	C15H19NO4	277.131	0.2	-0.8	7	odd	ok
277.134	1	C18H17N2O	277.134	0.9	-3.3	11.5	even	ok
278.142	1	C18H18N2O	278.141	0.9	-3.3	11	odd	ok
279.113	1	C17H15N2O2	279.113	0.6	-2.1	11.5	even	ok
279.147	1	C15H21NO4	279.147	0	-0.1	6	odd	ok
279.15	1	C18H19N2O	279.149	0.9	-3.3	10.5	even	ok
281.13	1	C17H17N2O2	281.128	1.1	-3.8	10.5	even	ok
282.129	1	C21H16N	282.128	1.5	-5.5	14.5	even	ok
287.115	1	C16H17NO4	287.115	0.1	-0.3	9	odd	ok
287.118	1	C19H15N2O	287.118	0.6	-2	13.5	even	ok
288.127	1	C19H16N2O	288.126	1	-3.6	13	odd	ok
289.131	1	C16H19NO4	289.131	0.2	-0.5	8	odd	ok
289.135	1	C19H17N2O	289.134	1	-3.6	12.5	even	ok
291.114	1	C18H15N2O2	291.113	1.1	-3.9	12.5	even	ok
291.146	1	C16H21NO4	291.147	0.3	0.9	7	odd	ok
291.15	1	C19H19N2O	291.149	1.1	-3.9	11.5	even	ok
293.129	1	C18H17N2O2	293.128	0.8	-2.8	11.5	even	ok
293.162	1	C16H23NO4	293.162	0.2	0.7	6	odd	ok
293.166	1	C19H21N2O	293.165	1.1	-3.6	10.5	even	ok
295.109	1	C17H15N2O3	295.108	1.1	-3.8	11.5	even	ok
295.145	1	C18H19N2O2	295.144	1.1	-3.7	10.5	even	ok
297.125	1	C17H17N2O3	297.123	1.2	-3.9	10.5	even	ok
303.146	1	C17H21NO4	303.147	0.4	1.2	8	odd	ok
303.15	1	C20H19N2O	303.149	1.2	-4.1	12.5	even	ok
305.13	1	C19H17N2O2	305.128	1.2	-4	12.5	even	ok
305.166	1	C20H21N2O	305.165	1.1	-3.7	11.5	even	ok
309.161	1	C19H21N2O2	309.16	1.1	-3.6	10.5	even	ok
319.145	1	C20H19N2O2	319.144	1.2	-3.7	12.5	even	ok
321.161	1	C20H21N2O2	321.16	1.2	-3.8	11.5	even	ok
323.164	1	C21H23O3	323.164	0.1	0.2	10.5	even	ok
325.156	1	C19H21N2O3	325.155	1.3	-4	10.5	even	ok
335.177	1	C21H23N2O2	335.175	1.3	-3.8	11.5	even	ok
351.172	1	C21H23N2O3	351.17	1.4	-4	11.5	even	ok
353.187	1	C21H25N2O3	353.186	1.1	-3.2	10.5	even	ok
355.19	1	C22H27O4	355.19	0.5	1.3	9.5	even	ok
383.198	1	C22H27N2O4	383.197	1.4	-3.7	10.5	even	ok
385.213	1	C22H29N2O4	385.212	1.3	-3.4	9.5	even	ok

## Sheet: 12 isorhynchophylline
Meas. m/z	#	Ion Formula	m/z	|err| [mDa]	err [ppm]	rdb	e- Conf	N-Rule
105.045	1	C6H5N2	105.045	0.7	-6.9	5.5	even	ok
105.543	1	C13H11N2O	105.543	0.1	-0.5	9.5	odd	ok
	2	C10H13NO4	105.542	1.4	-13.2	5	even	ok
106.053	1	C6H6N2	106.053	0.7	-6.2	5	odd	ok
107.053	1	C20H21N2O2	107.053	0.4	3.4	11.5	even	ok
107.056	1	C3H9NO3	107.058	1.9	17.4	0	odd	ok
107.391	1	C21H24NO2	107.393	1.8	16.4	10.5	even	ok
108.08	1	C7H10N	108.081	0.3	3.1	3.5	even	ok
108.081	1	C7H10N	108.081	0.1	-0.9	3.5	even	ok
110.096	1	C7H12N	110.096	0.4	3.2	2.5	even	ok
114.046	1	C9H6	114.046	0.2	1.4	7	odd	ok
115.054	1	C9H7	115.054	0.3	2.9	6.5	even	ok
116.049	1	C8H6N	116.049	0.1	0.8	6.5	even	ok
117.057	1	C8H7N	117.057	0.3	2.8	6	odd	ok
118.065	1	C8H8N	118.065	0.3	2.9	5.5	even	ok
118.066	1	C8H8N	118.065	0.4	-3.5	5.5	even	ok
120.044	1	C7H6NO	120.044	0.3	2.3	5.5	even	ok
120.567	1	C15H17N2O	120.566	0.4	-3	8.5	odd	ok
	2	C12H19NO4	120.565	1.7	-14.1	4	even	ok
121.065	1	C8H9O	121.065	0.1	-0.7	4.5	even	ok
124.112	1	C8H14N	124.112	0.4	3	2.5	even	ok
127.054	1	C10H7	127.054	0.2	1.7	7.5	even	ok
128.049	1	C9H6N	128.049	0.1	0.6	7.5	even	ok
129.057	1	C9H7N	129.057	0.4	2.9	7	odd	ok
130.065	1	C9H8N	130.065	0.4	3.2	6.5	even	ok
132.044	1	C8H6NO	132.044	0.4	3.1	6.5	even	ok
132.08	1	C9H10N	132.081	0.4	3.3	5.5	even	ok
134.06	1	C8H8NO	134.06	0.4	3.3	5.5	even	ok
134.076	1	C14H22NO4	134.077	1.1	7.9	4.5	odd	ok
134.096	1	C9H12N	134.096	0.4	3.2	4.5	even	ok
134.582	1	C14H23NO4	134.581	1.2	-9.2	4	even	ok
	2	C17H21N2O	134.582	0.1	0.8	8.5	odd	ok
138.055	1	C7H8NO2	138.055	0.4	3.2	4.5	even	ok
139.054	1	C11H7	139.054	0.2	-1.1	8.5	even	ok
140.049	1	C10H6N	140.049	0.4	2.9	8.5	even	ok
141.057	1	C10H7N	141.057	0.1	-0.7	8	odd	ok
142.064	1	C10H8N	142.065	1.4	9.8	7.5	even	ok
	2	C7H10O3	142.062	1.3	-9	3	odd	ok
142.065	1	C10H8N	142.065	0.6	3.9	7.5	even	ok
143.072	1	C10H9N	143.073	0.5	3.6	7	odd	ok
143.085	1	C11H11	143.086	0.5	3.8	6.5	even	ok
144.044	1	C9H6NO	144.044	0.3	2.4	7.5	even	ok
144.079	1	C10H10N	144.081	1.4	9.8	6.5	even	ok
	2	C7H12O3	144.078	1.3	-8.8	2	odd	ok
144.08	1	C10H10N	144.081	0.6	4.1	6.5	even	ok
145.052	1	C9H7NO	145.052	0.2	1.3	7	odd	ok
145.064	1	C10H9O	145.065	0.5	3.6	6.5	even	ok
145.075	1	C9H9N2	145.076	0.6	4.3	6.5	even	ok
145.088	1	C10H11N	145.089	0.5	3.6	6	odd	ok
146.059	1	C9H8NO	146.06	0.6	3.9	6.5	even	ok
146.096	1	C10H12N	146.096	0.6	4.4	5.5	even	ok
148.075	1	C9H10NO	148.076	0.7	4.6	5.5	even	ok
	2	C6H12O4	148.073	2	-13.5	1	odd	ok
148.112	1	C10H14N	148.112	0.6	3.9	4.5	even	ok
150.091	1	C9H12NO	150.091	0.5	3.6	4.5	even	ok
151.054	1	C12H7	151.054	0.3	1.8	9.5	even	ok
152.062	1	C12H8	152.062	0.3	2	9	odd	ok
152.07	1	C8H10NO2	152.071	0.5	3.1	4.5	even	ok
153.069	1	C12H9	153.07	0.7	4.6	8.5	even	ok
154.064	1	C11H8N	154.065	0.7	4.4	8.5	even	ok
	2	C8H10O3	154.062	2	-13	4	odd	ok
155.072	1	C11H9N	155.073	0.6	3.9	8	odd	ok
156.08	1	C11H10N	156.081	0.7	4.7	7.5	even	ok
	2	C8H12O3	156.078	1.9	-12.4	3	odd	ok
156.081	1	C11H10N	156.081	0.2	-1.4	7.5	even	ok
157.076	1	C10H9N2	157.076	0.1	-0.5	7.5	even	ok
158.059	1	C10H8NO	158.06	0.8	4.8	7.5	even	ok
	2	C7H10O4	158.057	1.9	-12.2	3	odd	ok
158.095	1	C8H14O3	158.094	1	-6	2	odd	ok
	2	C11H12N	158.096	1.7	10.9	6.5	even	ok
158.096	1	C11H12N	158.096	0.7	4.7	6.5	even	ok
	2	C8H14O3	158.094	1.9	-12.2	2	odd	ok
158.097	1	C11H12N	158.096	0.2	-1.4	6.5	even	ok
159.056	1	C9H7N2O	159.055	1.1	-6.6	7.5	even	ok
159.064	1	C7H11O4	159.065	1.5	9.6	2.5	even	ok
159.067	1	C7H11O4	159.065	1.9	-12	2.5	even	ok
	2	C10H9NO	159.068	0.8	4.9	7	odd	ok
159.091	1	C7H13NO3	159.089	1.9	-12.2	2	odd	ok
	2	C10H11N2	159.092	0.7	4.7	6.5	even	ok
159.092	1	C10H11N2	159.092	0.3	-1.6	6.5	even	ok
160.075	1	C20H20N2O2	160.076	0.7	4.4	12	even	ok
161.079	1	C7H13O4	161.081	1.5	9.6	1.5	even	ok
162.079	1	C9H10N2O	162.079	0.5	-2.9	6	odd	ok
162.08	1	C9H10N2O	162.079	1.6	-9.6	6	odd	ok
162.091	1	C10H12NO	162.091	0.8	4.7	5.5	even	ok
	2	C7H14O4	162.089	1.9	-11.9	1	odd	ok
162.092	1	C10H12NO	162.091	0.3	-1.7	5.5	even	ok
164.07	1	C9H10NO2	164.071	0.7	4.2	5.5	even	ok
164.106	1	C10H14NO	164.107	0.8	4.9	4.5	even	ok
	2	C7H16O4	164.104	1.9	-11.4	0	odd	ok
164.107	1	C10H14NO	164.107	0.3	-1.6	4.5	even	ok
165.069	1	C13H9	165.07	0.7	4.5	9.5	even	ok
165.07	1	C13H9	165.07	0.4	-2.2	9.5	even	ok
166.064	1	C12H8N	166.065	0.7	4.4	9.5	even	ok
	2	C9H10O3	166.062	1.9	-11.7	5	odd	ok
166.086	1	C9H12NO2	166.086	0.7	4.3	4.5	even	ok
166.087	1	C9H12NO2	166.086	0.4	-2.2	4.5	even	ok
167.059	1	C11H7N2	167.06	0.9	5.7	9.5	even	ok
	2	C8H9NO3	167.058	1.7	-10.4	5	odd	ok
167.061	1	C11H7N2	167.06	0.6	-3.7	9.5	even	ok
167.072	1	C9H11O3	167.07	1.9	-11.5	4.5	even	ok
	2	C12H9N	167.073	0.8	4.6	9	odd	ok
167.073	1	C12H9N	167.073	0.3	-2.1	9	odd	ok
167.085	1	C13H11	167.086	0.7	4.4	8.5	even	ok
167.106	1	C10H15O2	167.107	0.8	5	3.5	even	ok
167.107	1	C10H15O2	167.107	0.2	-1.2	3.5	even	ok
168.08	1	C12H10N	168.081	0.8	4.7	8.5	even	ok
	2	C9H12O3	168.078	1.9	-11.2	4	odd	ok
168.081	1	C12H10N	168.081	0.3	-1.8	8.5	even	ok
169.074	1	C8H11NO3	169.073	0.6	-3.8	4	odd	ok
169.075	1	C11H9N2	169.076	0.8	4.8	8.5	even	ok
	2	C8H11NO3	169.073	1.9	-11	4	odd	ok
169.076	1	C11H9N2	169.076	0.3	-1.5	8.5	even	ok
169.088	1	C9H13O3	169.086	1.9	-11.2	3.5	even	ok
	2	C12H11N	169.089	0.8	4.6	8	odd	ok
169.089	1	C12H11N	169.089	0.1	-0.7	8	odd	ok
170.058	1	C11H8NO	170.06	2	11.6	8.5	even	ok
	2	C8H10O4	170.057	0.7	-4.2	4	odd	ok
170.059	1	C11H8NO	170.06	0.8	4.7	8.5	even	ok
	2	C8H10O4	170.057	1.9	-11.1	4	odd	ok
170.06	1	C11H8NO	170.06	0.2	-1.4	8.5	even	ok
170.096	1	C12H12N	170.096	0.8	4.7	7.5	even	ok
	2	C9H14O3	170.094	1.9	-11	3	odd	ok
170.097	1	C12H12N	170.096	0.3	-1.8	7.5	even	ok
171.055	1	C10H7N2O	171.055	0.8	4.5	8.5	even	ok
	2	C7H9NO4	171.053	1.9	-11.2	4	odd	ok
171.056	1	C10H7N2O	171.055	0.4	-2.1	8.5	even	ok
171.091	1	C11H11N2	171.092	0.8	4.7	7.5	even	ok
	2	C8H13NO3	171.089	1.9	-11	3	odd	ok
172.075	1	C11H10NO	172.076	0.8	4.8	7.5	even	ok
	2	C8H12O4	172.073	1.9	-10.8	3	odd	ok
172.076	1	C11H10NO	172.076	0.3	-2	7.5	even	ok
173.07	1	C10H9N2O	173.071	0.8	4.4	7.5	even	ok
	2	C7H11NO4	173.068	1.9	-11.1	3	odd	ok
173.071	1	C10H9N2O	173.071	0.5	-2.9	7.5	even	ok
173.107	1	C11H13N2	173.107	0.8	4.4	6.5	even	ok
	2	C8H15NO3	173.105	1.9	-11	2	odd	ok
174.091	1	C11H12NO	174.091	0.8	4.6	6.5	even	ok
	2	C8H14O4	174.089	1.9	-10.8	2	odd	ok
174.092	1	C11H12NO	174.091	0.4	-2.4	6.5	even	ok
175.086	1	C10H11N2O	175.087	0.9	5	6.5	even	ok
	2	C7H13NO4	175.084	1.8	-10.3	2	odd	ok
175.098	1	C11H13NO	175.099	0.8	4.7	6	odd	ok
	2	C8H15O4	175.096	1.9	-10.6	1.5	even	ok
175.1	1	C11H13NO	175.099	0.4	-2.1	6	odd	ok
176.106	1	C11H14NO	176.107	0.8	4.7	5.5	even	ok
	2	C8H16O4	176.104	1.8	-10.5	1	odd	ok
176.107	1	C11H14NO	176.107	0.3	-1.7	5.5	even	ok
178.065	1	C13H8N	178.065	0.6	3.3	10.5	even	ok
178.065	1	C13H8N	178.065	0.2	-1.3	10.5	even	ok
178.085	1	C10H12NO2	178.086	0.8	4.6	5.5	even	ok
178.122	1	C11H16NO	178.123	0.8	4.7	4.5	even	ok
	2	C8H18O4	178.12	1.8	-10.4	0	odd	ok
179.059	1	C12H7N2	179.06	1	5.5	10.5	even	ok
	2	C9H9NO3	179.058	1.7	-9.4	6	odd	ok
179.085	1	C14H11	179.086	0.9	4.8	9.5	even	ok
179.086	1	C14H11	179.086	0.3	-1.5	9.5	even	ok
180.08	1	C13H10N	180.081	0.8	4.7	9.5	even	ok
	2	C10H12O3	180.078	1.8	-10.2	5	odd	ok
180.081	1	C13H10N	180.081	0.4	-2.2	9.5	even	ok
180.101	1	C10H14NO2	180.102	0.8	4.6	4.5	even	ok
181.075	1	C12H9N2	181.076	0.6	3.5	9.5	even	ok
181.076	1	C12H9N2	181.076	0	-0.1	9.5	even	ok
181.085	1	C10H13O3	181.086	1.4	7.7	4.5	even	ok
181.088	1	C13H11N	181.089	0.9	5	9	odd	ok
	2	C10H13O3	181.086	1.8	-9.8	4.5	even	ok
181.089	1	C13H11N	181.089	0.4	-2.2	9	odd	ok
182.059	1	C12H8NO	182.06	0.9	4.9	9.5	even	ok
	2	C9H10O4	182.057	1.8	-9.9	5	odd	ok
182.061	1	C12H8NO	182.06	0.5	-2.6	9.5	even	ok
182.096	1	C13H12N	182.096	0.9	4.9	8.5	even	ok
	2	C10H14O3	182.094	1.8	-9.9	4	odd	ok
182.097	1	C13H12N	182.096	0.4	-2.2	8.5	even	ok
183.067	1	C9H11O4	183.065	1.8	-9.7	4.5	even	ok
	2	C12H9NO	183.068	0.9	4.9	9	odd	ok
183.068	1	C12H9NO	183.068	0.5	-2.5	9	odd	ok
184.062	1	C11H8N2O	184.063	0.9	4.7	9	odd	ok
	2	C8H10NO4	184.06	1.8	-9.9	4.5	even	ok
184.075	1	C9H12O4	184.073	1.8	-10	4	odd	ok
	2	C12H10NO	184.076	0.8	4.6	8.5	even	ok
184.076	1	C12H10NO	184.076	0.4	-2	8.5	even	ok
184.111	1	C13H14N	184.112	0.9	4.7	7.5	even	ok
	2	C10H16O3	184.109	1.8	-9.8	3	odd	ok
184.112	1	C13H14N	184.112	0.4	-2	7.5	even	ok
185.07	1	C11H9N2O	185.071	0.9	4.7	8.5	even	ok
	2	C8H11NO4	185.068	1.8	-9.8	4	odd	ok
185.071	1	C11H9N2O	185.071	0.4	-2.1	8.5	even	ok
185.106	1	C12H13N2	185.107	0.9	4.8	7.5	even	ok
	2	C9H15NO3	185.105	1.8	-9.7	3	odd	ok
185.108	1	C12H13N2	185.107	0.4	-2.2	7.5	even	ok
186.075	1	C8H12NO4	186.076	1.3	7.1	3.5	even	ok
186.078	1	C11H10N2O	186.079	0.9	4.6	8	odd	ok
	2	C8H12NO4	186.076	1.8	-9.8	3.5	even	ok
186.079	1	C11H10N2O	186.079	0.3	-1.7	8	odd	ok
186.09	1	C12H12NO	186.091	0.9	4.7	7.5	even	ok
	2	C9H14O4	186.089	1.8	-9.7	3	odd	ok
186.092	1	C12H12NO	186.091	0.4	-2.2	7.5	even	ok
187.086	1	C8H13NO4	187.084	1.7	-9	3	odd	ok
	2	C11H11N2O	187.087	1	5.3	7.5	even	ok
188.09	1	C8H14NO4	188.092	1.4	7.6	2.5	even	ok
189.086	1	C7H13N2O4	189.087	0.9	4.7	2.5	even	ok
189.087	1	C7H13N2O4	189.087	0.3	-1.7	2.5	even	ok
190.064	1	C14H8N	190.065	1	5	11.5	even	ok
	2	C11H10O3	190.062	1.7	-9.1	7	odd	ok
190.066	1	C14H8N	190.065	0.6	-3.1	11.5	even	ok
190.122	1	C12H16NO	190.123	0.9	4.6	5.5	even	ok
	2	C9H18O4	190.12	1.8	-9.5	1	odd	ok
191.072	1	C14H9N	191.073	0.9	4.8	11	odd	ok
	2	C11H11O3	191.07	1.8	-9.2	6.5	even	ok
191.074	1	C14H9N	191.073	0.7	-3.7	11	odd	ok
192.067	1	C13H8N2	192.068	0.8	4.2	11	odd	ok
	2	C10H10NO3	192.066	1.9	-9.8	6.5	even	ok
192.08	1	C14H10N	192.081	0.9	4.7	10.5	even	ok
	2	C11H12O3	192.078	1.8	-9.2	6	odd	ok
192.101	1	C11H14NO2	192.102	0.9	4.5	5.5	even	ok
193.075	1	C13H9N2	193.076	0.8	4.1	10.5	even	ok
	2	C10H11NO3	193.073	1.9	-9.8	6	odd	ok
193.088	1	C14H11N	193.089	0.8	3.9	10	odd	ok
	2	C11H13O3	193.086	1.9	-9.9	5.5	even	ok
193.089	1	C14H11N	193.089	0.4	-1.8	10	odd	ok
194.095	1	C14H12N	194.096	1	5.1	9.5	even	ok
	2	C11H14O3	194.094	1.7	-8.7	5	odd	ok
194.117	1	C11H16NO2	194.118	1	4.9	4.5	even	ok
194.118	1	C11H16NO2	194.118	0.6	-3.1	4.5	even	ok
195.067	1	C10H11O4	195.065	1.8	-9.2	5.5	even	ok
	2	C13H9NO	195.068	0.9	4.6	10	odd	ok
195.091	1	C13H11N2	195.092	0.9	4.8	9.5	even	ok
	2	C10H13NO3	195.089	1.7	-8.9	5	odd	ok
196.075	1	C10H12O4	196.073	1.7	-8.7	5	odd	ok
	2	C13H10NO	196.076	1	4.9	9.5	even	ok
196.076	1	C13H10NO	196.076	0.4	-2.2	9.5	even	ok
196.111	1	C11H16O3	196.109	1.7	-8.6	4	odd	ok
	2	C14H14N	196.112	1	5.1	8.5	even	ok
196.112	1	C14H14N	196.112	0.4	-2.1	8.5	even	ok
197.07	1	C12H9N2O	197.071	0.9	4.7	9.5	even	ok
	2	C9H11NO4	197.068	1.7	-8.9	5	odd	ok
197.071	1	C12H9N2O	197.071	0.4	-2.1	9.5	even	ok
197.106	1	C13H13N2	197.107	1	5	8.5	even	ok
	2	C10H15NO3	197.105	1.7	-8.6	4	odd	ok
197.108	1	C13H13N2	197.107	0.4	-2	8.5	even	ok
197.116	1	C11H17O3	197.117	1.3	6.5	3.5	even	ok
198.075	1	C9H12NO4	198.076	1.3	6.4	4.5	even	ok
198.079	1	C12H10N2O	198.079	0.5	-2.7	9	odd	ok
198.09	1	C10H14O4	198.089	1.7	-8.5	4	odd	ok
	2	C13H12NO	198.091	1	5	8.5	even	ok
198.092	1	C13H12NO	198.091	0.5	-2.5	8.5	even	ok
199.086	1	C12H11N2O	199.087	1	4.8	8.5	even	ok
	2	C9H13NO4	199.084	1.7	-8.7	4	odd	ok
199.087	1	C12H11N2O	199.087	0.5	-2.5	8.5	even	ok
200.106	1	C13H14NO	200.107	1.1	5.3	7.5	even	ok
	2	C10H16O4	200.104	1.6	-8.1	3	odd	ok
200.107	1	C13H14NO	200.107	0.5	-2.5	7.5	even	ok
201.101	1	C12H13N2O	201.102	1	5.2	7.5	even	ok
	2	C9H15NO4	201.1	1.6	-8.2	3	odd	ok
201.103	1	C12H13N2O	201.102	0.5	-2.6	7.5	even	ok
202.106	1	C9H16NO4	202.107	1.3	6.5	2.5	even	ok
204.08	1	C12H12O3	204.078	1.5	-7.3	7	odd	ok
	2	C15H10N	204.081	1.2	5.8	11.5	even	ok
204.082	1	C15H10N	204.081	0.7	-3.6	11.5	even	ok
205.076	1	C14H9N2	205.076	0.3	1.6	11.5	even	ok
206.085	1	C14H10N2	206.084	0.7	-3.5	11	odd	ok
206.095	1	C15H12N	206.096	1.1	5.2	10.5	even	ok
	2	C12H14O3	206.094	1.6	-7.8	6	odd	ok
206.097	1	C15H12N	206.096	0.6	-2.7	10.5	even	ok
207.091	1	C14H11N2	207.092	0.9	4.6	10.5	even	ok
	2	C11H13NO3	207.089	1.7	-8.4	6	odd	ok
207.092	1	C14H11N2	207.092	0.6	-2.7	10.5	even	ok
208.075	1	C14H10NO	208.076	1.1	5.1	10.5	even	ok
	2	C11H12O4	208.073	1.6	-7.8	6	odd	ok
208.076	1	C14H10NO	208.076	0.7	-3.3	10.5	even	ok
208.098	1	C14H12N2	208.1	1.1	5.4	10	odd	ok
	2	C11H14NO3	208.097	1.6	-7.4	5.5	even	ok
208.1	1	C14H12N2	208.1	0.6	-2.9	10	odd	ok
208.132	1	C12H18NO2	208.133	1.1	5.3	4.5	even	ok
208.134	1	C12H18NO2	208.133	0.7	-3.2	4.5	even	ok
209.07	1	C13H9N2O	209.071	1.2	5.7	10.5	even	ok
	2	C10H11NO4	209.068	1.5	-7.1	6	odd	ok
209.083	1	C11H13O4	209.081	1.7	-8.2	5.5	even	ok
	2	C14H11NO	209.084	1	4.6	10	odd	ok
209.103	1	C11H15NO3	209.105	1.3	6.3	5	odd	ok
209.106	1	C14H13N2	209.107	1	4.9	9.5	even	ok
	2	C11H15NO3	209.105	1.7	-7.9	5	odd	ok
209.108	1	C14H13N2	209.107	0.6	-3.1	9.5	even	ok
210.09	1	C14H12NO	210.091	1.1	5.4	9.5	even	ok
	2	C11H14O4	210.089	1.6	-7.4	5	odd	ok
210.092	1	C14H12NO	210.091	0.6	-3	9.5	even	ok
211.086	1	C13H11N2O	211.087	1.1	5.1	9.5	even	ok
	2	C10H13NO4	211.084	1.6	-7.6	5	odd	ok
211.087	1	C13H11N2O	211.087	0.6	-2.8	9.5	even	ok
212.091	1	C10H14NO4	212.092	1	4.8	4.5	even	ok
212.095	1	C13H12N2O	212.094	0.7	-3.4	9	odd	ok
212.106	1	C14H14NO	212.107	1.2	5.5	8.5	even	ok
	2	C11H16O4	212.104	1.5	-7.1	4	odd	ok
212.108	1	C14H14NO	212.107	0.7	-3.1	8.5	even	ok
213.101	1	C13H13N2O	213.102	1.1	5.4	8.5	even	ok
	2	C10H15NO4	213.1	1.5	-7.2	4	odd	ok
213.103	1	C13H13N2O	213.102	0.6	-2.8	8.5	even	ok
214.106	1	C10H16NO4	214.107	1.1	5	3.5	even	ok
215.117	1	C13H15N2O	215.118	1.3	5.9	7.5	even	ok
	2	C10H17NO4	215.115	1.4	-6.6	3	odd	ok
215.119	1	C13H15N2O	215.118	0.7	-3.5	7.5	even	ok
216.08	1	C16H10N	216.081	1.2	5.7	12.5	even	ok
	2	C13H12O3	216.078	1.4	-6.7	8	odd	ok
216.122	1	C10H18NO4	216.123	1.2	5.4	2.5	even	ok
217.088	1	C16H11N	217.089	1	4.7	12	odd	ok
	2	C13H13O3	217.086	1.7	-7.6	7.5	even	ok
218.082	1	C12H12NO3	218.081	1.3	-5.9	7.5	even	ok
	2	C15H10N2	218.084	1.4	6.4	12	odd	ok
218.085	1	C15H10N2	218.084	0.9	-4.2	12	odd	ok
218.095	1	C13H14O3	218.094	1.6	-7.3	7	odd	ok
	2	C16H12N	218.096	1.1	5	11.5	even	ok
219.09	1	C15H11N2	219.092	1.2	5.6	11.5	even	ok
	2	C12H13NO3	219.089	1.5	-6.6	7	odd	ok
219.093	1	C15H11N2	219.092	1	-4.3	11.5	even	ok
219.103	1	C16H13N	219.104	1.1	4.8	11	odd	ok
	2	C13H15O3	219.102	1.6	-7.4	6.5	even	ok
219.105	1	C16H13N	219.104	0.5	-2.1	11	odd	ok
220.074	1	C12H12O4	220.073	1.1	-5.1	7	odd	ok
	2	C15H10NO	220.076	1.6	7.1	11.5	even	ok
220.077	1	C15H10NO	220.076	1.2	-5.3	11.5	even	ok
220.111	1	C13H16O3	220.109	1.4	-6.4	6	odd	ok
	2	C16H14N	220.112	1.3	5.8	10.5	even	ok
220.113	1	C16H14N	220.112	0.7	-3.4	10.5	even	ok
221.07	1	C14H9N2O	221.071	1.2	5.4	11.5	even	ok
	2	C11H11NO4	221.068	1.5	-6.7	7	odd	ok
221.106	1	C15H13N2	221.107	1.3	6	10.5	even	ok
	2	C12H15NO3	221.105	1.3	-6.1	6	odd	ok
221.108	1	C15H13N2	221.107	0.8	-3.6	10.5	even	ok
222.09	1	C12H14O4	222.089	1.4	-6.3	6	odd	ok
	2	C15H12NO	222.091	1.3	5.7	10.5	even	ok
222.092	1	C15H12NO	222.091	0.8	-3.6	10.5	even	ok
222.114	1	C15H14N2	222.115	1.3	5.8	10	odd	ok
	2	C12H16NO3	222.112	1.4	-6.3	5.5	even	ok
222.126	1	C13H18O3	222.125	1.3	-5.7	5	odd	ok
	2	C16H16N	222.128	1.4	6.4	9.5	even	ok
223.085	1	C11H13NO4	223.084	1.3	-5.9	6	odd	ok
	2	C14H11N2O	223.087	1.4	6.1	10.5	even	ok
223.087	1	C14H11N2O	223.087	0.8	-3.5	10.5	even	ok
223.122	1	C15H15N2	223.123	1.3	5.7	9.5	even	ok
	2	C12H17NO3	223.12	1.4	-6.3	5	odd	ok
223.124	1	C15H15N2	223.123	0.9	-4	9.5	even	ok
224.069	1	C14H10NO2	224.071	1.6	7.1	10.5	even	ok
224.105	1	C15H14NO	224.107	1.5	6.7	9.5	even	ok
	2	C12H16O4	224.104	1.2	-5.2	5	odd	ok
224.108	1	C15H14NO	224.107	0.8	-3.8	9.5	even	ok
224.142	1	C16H18N	224.143	1.2	5.5	8.5	even	ok
	2	C13H20O3	224.141	1.4	-6.4	4	odd	ok
225.101	1	C11H15NO4	225.1	1.4	-6.2	5	odd	ok
	2	C14H13N2O	225.102	1.3	5.7	9.5	even	ok
225.103	1	C14H13N2O	225.102	0.8	-3.7	9.5	even	ok
226.085	1	C14H12NO2	226.086	1.4	6.2	9.5	even	ok
226.109	1	C14H14N2O	226.11	1.4	6.2	9	odd	ok
	2	C11H16NO4	226.107	1.3	-5.6	4.5	even	ok
226.111	1	C14H14N2O	226.11	0.9	-3.8	9	odd	ok
226.142	1	C12H20NO3	226.144	1.6	7.2	3.5	even	ok
226.145	1	C15H18N2	226.146	1.7	7.6	8	odd	ok
	2	C12H20NO3	226.144	1	-4.3	3.5	even	ok
227.117	1	C14H15N2O	227.118	1.3	5.6	8.5	even	ok
	2	C11H17NO4	227.115	1.4	-6.2	4	odd	ok
230.095	1	C17H12N	230.096	1.5	6.4	12.5	even	ok
	2	C14H14O3	230.094	1.2	-5.2	8	odd	ok
231.09	1	C13H13NO3	231.089	0.9	-4	8	odd	ok
	2	C16H11N2	231.092	1.8	7.6	12.5	even	ok
232.098	1	C16H12N2	232.1	1.5	6.6	12	odd	ok
	2	C13H14NO3	232.097	1.1	-4.9	7.5	even	ok
232.1	1	C16H12N2	232.1	0.9	-3.7	12	odd	ok
232.111	1	C14H16O3	232.109	1.7	-7.2	7	odd	ok
	2	C17H14N	232.112	1	4.3	11.5	even	ok
233.106	1	C16H13N2	233.107	1.3	5.5	11.5	even	ok
	2	C13H15NO3	233.105	1.4	-6	7	odd	ok
233.108	1	C16H13N2	233.107	0.9	-3.8	11.5	even	ok
234.077	1	C12H12NO4	234.076	0.8	-3.5	7.5	even	ok
	2	C15H10N2O	234.079	1.9	8	12	odd	ok
234.09	1	C16H12NO	234.091	1.7	7.3	11.5	even	ok
	2	C13H14O4	234.089	1	-4.2	7	odd	ok
234.092	1	C16H12NO	234.091	1	-4.1	11.5	even	ok
234.126	1	C17H16N	234.128	1.4	6.1	10.5	even	ok
	2	C14H18O3	234.125	1.3	-5.4	6	odd	ok
234.129	1	C17H16N	234.128	1	-4.1	10.5	even	ok
235.085	1	C15H11N2O	235.087	1.6	6.6	11.5	even	ok
	2	C12H13NO4	235.084	1.1	-4.8	7	odd	ok
235.087	1	C15H11N2O	235.087	0.7	-3.1	11.5	even	ok
235.121	1	C16H15N2	235.123	1.5	6.3	10.5	even	ok
	2	C13H17NO3	235.12	1.2	-5.1	6	odd	ok
235.124	1	C16H15N2	235.123	1	-4.1	10.5	even	ok
236.105	1	C13H16O4	236.104	1.1	-4.7	6	odd	ok
	2	C16H14NO	236.107	1.6	6.6	10.5	even	ok
236.108	1	C16H14NO	236.107	0.9	-3.8	10.5	even	ok
236.129	1	C16H16N2	236.131	1.3	5.6	10	odd	ok
	2	C13H18NO3	236.128	1.4	-5.8	5.5	even	ok
237.101	1	C15H13N2O	237.102	1.5	6.2	10.5	even	ok
	2	C12H15NO4	237.1	1.2	-5.1	6	odd	ok
237.103	1	C15H13N2O	237.102	1	-4.1	10.5	even	ok
237.137	1	C16H17N2	237.139	1.5	6.5	9.5	even	ok
	2	C13H19NO3	237.136	1.1	-4.8	5	odd	ok
238.099	1	C16H14O2	238.099	0	0.1	10	odd	ok
238.143	1	C13H20NO3	238.144	0.8	3.3	4.5	even	ok
239.116	1	C15H15N2O	239.118	1.6	6.6	9.5	even	ok
	2	C12H17NO4	239.115	1.1	-4.6	5	odd	ok
239.119	1	C15H15N2O	239.118	1	-4	9.5	even	ok
240.158	1	C13H22NO3	240.159	1.6	6.7	3.5	even	ok
241.133	1	C12H19NO4	241.131	2	-8.3	4	odd	ok
	2	C15H17N2O	241.134	0.7	2.8	8.5	even	ok
241.168	1	C13H23NO3	241.167	0.8	-3.2	3	odd	ok
	2	C16H21N2	241.17	1.9	7.9	7.5	even	ok
242.129	1	C16H18O2	242.13	0.8	3.3	8	odd	ok
244.142	1	C11H20N2O4	244.142	0.5	-1.9	3	odd	ok
245.106	1	C17H13N2	245.107	1.7	6.8	12.5	even	ok
	2	C14H15NO3	245.105	1	-4.1	8	odd	ok
245.108	1	C17H13N2	245.107	1	-4.2	12.5	even	ok
246.09	1	C17H12NO	246.091	1.6	6.6	12.5	even	ok
	2	C14H14O4	246.089	1	-4.3	8	odd	ok
246.114	1	C17H14N2	246.115	1.6	6.6	12	odd	ok
	2	C14H16NO3	246.112	1.1	-4.3	7.5	even	ok
246.116	1	C17H14N2	246.115	0.7	-3	12	odd	ok
246.126	1	C15H18O3	246.125	0.9	-3.6	7	odd	ok
	2	C18H16N	246.128	1.8	7.3	11.5	even	ok
247.085	1	C13H13NO4	247.084	1.1	-4.6	8	odd	ok
	2	C16H11N2O	247.087	1.5	6.3	12.5	even	ok
247.088	1	C16H11N2O	247.087	0.9	-3.8	12.5	even	ok
247.121	1	C17H15N2	247.123	1.7	6.9	11.5	even	ok
	2	C14H17NO3	247.12	1	-4	7	odd	ok
247.124	1	C17H15N2	247.123	1.1	-4.4	11.5	even	ok
248.105	1	C17H14NO	248.107	1.7	7	11.5	even	ok
	2	C14H16O4	248.104	0.9	-3.8	7	odd	ok
248.108	1	C17H14NO	248.107	1	-3.9	11.5	even	ok
248.142	1	C15H20O3	248.141	1.1	-4.3	6	odd	ok
	2	C18H18N	248.143	1.6	6.5	10.5	even	ok
249.1	1	C16H13N2O	249.102	1.9	7.8	11.5	even	ok
	2	C13H15NO4	249.1	0.7	-3	7	odd	ok
249.103	1	C16H13N2O	249.102	1	-3.9	11.5	even	ok
249.137	1	C14H19NO3	249.136	1.1	-4.4	6	odd	ok
	2	C17H17N2	249.139	1.6	6.4	10.5	even	ok
249.14	1	C17H17N2	249.139	1.3	-5.2	10.5	even	ok
250.108	1	C16H14N2O	250.11	1.9	7.6	11	odd	ok
	2	C13H16NO4	250.107	0.8	-3.1	6.5	even	ok
250.111	1	C16H14N2O	250.11	0.9	-3.7	11	odd	ok
251.116	1	C16H15N2O	251.118	1.7	6.8	10.5	even	ok
	2	C13H17NO4	251.115	1	-3.9	6	odd	ok
251.119	1	C16H15N2O	251.118	1	-3.9	10.5	even	ok
252.114	1	C17H16O2	252.114	0.8	3.3	10	odd	ok
253.095	1	C15H13N2O2	253.097	2	7.7	10.5	even	ok
253.131	1	C13H19NO4	253.131	0.5	-2	5	odd	ok
253.134	1	C16H17N2O	253.134	0.1	-0.5	9.5	even	ok
253.135	1	C16H17N2O	253.134	1.4	-5.4	9.5	even	ok
256.11	1	C16H16O3	256.109	1	-3.8	9	odd	ok
	2	C19H14N	256.112	1.7	6.7	13.5	even	ok
258.09	1	C15H14O4	258.089	1.1	-4.4	9	odd	ok
	2	C18H12NO	258.091	1.5	5.9	13.5	even	ok
258.126	1	C16H18O3	258.125	0.9	-3.6	8	odd	ok
	2	C19H16N	258.128	1.7	6.8	12.5	even	ok
258.129	1	C19H16N	258.128	1.2	-4.6	12.5	even	ok
259.122	1	C18H15N2	259.123	0.5	2.1	12.5	even	ok
260.105	1	C15H16O4	260.104	0.7	-2.5	8	odd	ok
	2	C18H14NO	260.107	2	7.8	12.5	even	ok
260.108	1	C18H14NO	260.107	0.6	-2.5	12.5	even	ok
261.1	1	C14H15NO4	261.1	0.7	-2.5	8	odd	ok
261.103	1	C17H13N2O	261.102	0.9	-3.3	12.5	even	ok
263.116	1	C17H15N2O	263.118	2	7.7	11.5	even	ok
	2	C14H17NO4	263.115	0.7	-2.5	7	odd	ok
263.119	1	C17H15N2O	263.118	1	-3.9	11.5	even	ok
264.127	1	C17H16N2O	264.126	1.1	-4.3	11	odd	ok
265.095	1	C16H13N2O2	265.097	1.9	7.1	11.5	even	ok
265.098	1	C16H13N2O2	265.097	1.1	-4.3	11.5	even	ok
265.132	1	C14H19NO4	265.131	1.1	-4.2	6	odd	ok
	2	C17H17N2O	265.134	1.6	5.9	10.5	even	ok
266.138	1	C14H20NO4	266.139	0.7	2.7	5.5	even	ok
267.148	1	C14H21NO4	267.147	1.2	-4.6	5	odd	ok
	2	C17H19N2O	267.149	1.5	5.4	9.5	even	ok
268.114	1	C20H14N	268.112	1.9	-7	14.5	even	ok
268.154	1	C14H22NO4	268.154	0.8	2.9	4.5	even	ok
269.163	1	C14H23NO4	269.162	0.7	-2.5	4	odd	ok
	2	C17H21N2O	269.165	2	7.5	8.5	even	ok
269.166	1	C17H21N2O	269.165	0.9	-3.5	8.5	even	ok
273.1	1	C15H15NO4	273.1	0.4	-1.6	9	odd	ok
273.103	1	C18H13N2O	273.102	0.8	-2.9	13.5	even	ok
274.108	1	C15H16NO4	274.107	0.4	-1.6	8.5	even	ok
274.111	1	C18H14N2O	274.11	1.1	-3.9	13	odd	ok
275.116	1	C15H17NO4	275.115	0.5	-2	8	odd	ok
275.119	1	C18H15N2O	275.118	1.1	-3.8	12.5	even	ok
275.152	1	C16H21NO3	275.152	0.6	-2.1	7	odd	ok
275.155	1	C19H19N2	275.154	1.1	-4	11.5	even	ok
276.136	1	C16H20O4	276.136	0.2	-0.8	7	odd	ok
277.098	1	C17H13N2O2	277.097	0.7	-2.5	12.5	even	ok
277.131	1	C15H19NO4	277.131	0.4	-1.6	7	odd	ok
277.135	1	C18H17N2O	277.134	1.1	-4	11.5	even	ok
278.116	1	C18H16NO2	278.118	1.4	5.2	11.5	even	ok
278.142	1	C18H18N2O	278.141	1	-3.7	11	odd	ok
279.077	1	C16H11N2O3	279.076	1	-3.5	12.5	even	ok
279.114	1	C17H15N2O2	279.113	1.1	-4	11.5	even	ok
279.147	1	C15H21NO4	279.147	0.5	-1.9	6	odd	ok
279.15	1	C18H19N2O	279.149	1.3	-4.6	10.5	even	ok
280.114	1	C21H14N	280.112	1.7	-6.2	15.5	even	ok
281.093	1	C16H13N2O3	281.092	1.1	-3.8	11.5	even	ok
281.13	1	C17H17N2O2	281.128	1.3	-4.5	10.5	even	ok
282.093	1	C20H12NO	282.091	1.5	-5.4	15.5	even	ok
282.13	1	C21H16N	282.128	1.9	-6.6	14.5	even	ok
286.12	1	C17H18O4	286.12	0.4	-1.4	9	odd	ok
287.116	1	C16H17NO4	287.115	0.3	-1.2	9	odd	ok
287.119	1	C19H15N2O	287.118	1.4	-4.7	13.5	even	ok
288.127	1	C19H16N2O	288.126	1.5	-5.2	13	odd	ok
289.131	1	C16H19NO4	289.131	0.1	0.2	8	odd	ok
289.135	1	C19H17N2O	289.134	1.5	-5.3	12.5	even	ok
291.114	1	C18H15N2O2	291.113	1.4	-4.9	12.5	even	ok
291.147	1	C16H21NO4	291.147	0.1	-0.4	7	odd	ok
291.15	1	C19H19N2O	291.149	1.2	-4.1	11.5	even	ok
293.129	1	C18H17N2O2	293.128	1	-3.5	11.5	even	ok
293.162	1	C16H23NO4	293.162	0.2	-0.6	6	odd	ok
293.166	1	C19H21N2O	293.165	1.2	-4.3	10.5	even	ok
294.129	1	C22H16N	294.128	1.7	-5.8	15.5	even	ok
295.109	1	C17H15N2O3	295.108	1.5	-5.1	11.5	even	ok
295.145	1	C18H19N2O2	295.144	1.4	-4.6	10.5	even	ok
296.145	1	C22H18N	296.143	1.6	-5.3	14.5	even	ok
297.088	1	C16H13N2O4	297.087	0.7	-2.4	11.5	even	ok
297.125	1	C17H17N2O3	297.123	1.2	-4.1	10.5	even	ok
298.125	1	C21H16NO	298.123	2	-6.8	14.5	even	ok
301.131	1	C17H19NO4	301.131	0.2	-0.5	9	odd	ok
301.135	1	C20H17N2O	301.134	1.4	-4.6	13.5	even	ok
303.147	1	C17H21NO4	303.147	0	-0.1	8	odd	ok
303.15	1	C20H19N2O	303.149	1.2	-4	12.5	even	ok
305.13	1	C19H17N2O2	305.128	1.2	-4	12.5	even	ok
305.162	1	C17H23NO4	305.162	0	0	7	odd	ok
305.166	1	C20H21N2O	305.165	1.2	-4.1	11.5	even	ok
307.145	1	C19H19N2O2	307.144	1.3	-4.4	11.5	even	ok
309.125	1	C18H17N2O3	309.123	1.1	-3.7	11.5	even	ok
309.161	1	C19H21N2O2	309.16	1.2	-4	10.5	even	ok
311.141	1	C18H19N2O3	311.139	1.7	-5.4	10.5	even	ok
319.146	1	C20H19N2O2	319.144	1.6	-5.1	12.5	even	ok
320.153	1	C20H20N2O2	320.152	1.4	-4.4	12	odd	ok
321.161	1	C20H21N2O2	321.16	1.1	-3.5	11.5	even	ok
323.14	1	C19H19N2O3	323.139	1.4	-4.4	11.5	even	ok
323.163	1	C21H23O3	323.164	0.7	2.3	10.5	even	ok
323.177	1	C20H23N2O2	323.175	1.3	-4.1	10.5	even	ok
325.192	1	C20H25N2O2	325.191	1.4	-4.3	9.5	even	ok
335.177	1	C21H23N2O2	335.175	1.4	-4.1	11.5	even	ok
351.172	1	C21H23N2O3	351.17	1.9	-5.4	11.5	even	ok
353.187	1	C21H25N2O3	353.186	1.2	-3.4	10.5	even	ok
355.189	1	C22H27O4	355.19	1.8	5	9.5	even	ok
383.199	1	C22H27N2O4	383.197	2	-5.3	10.5	even	ok
385.214	1	C22H29N2O4	385.212	1.8	-4.8	9.5	even	ok

[truncated: 1 more sheets: 13 mitraphylline]
