# Supplementary material for: Boosting Sensitivity in Liquid Chromatography–Fourier Transform Ion Cyclotron Resonance–Tandem Mass Spectrometry for Product Ion Analysis of Monoterpene Indole Alkaloids
Source: Front Plant Sci. 2015 Dec 17;6:1127. doi: 10.3389/fpls.2015.01127 (PMC4681812; doi:10.3389/fpls.2015.01127)
Supplement: Supplementary file 1 [file Data_Sheet_1.ZIP › SupplementaryMaterials/Supplementary Dataset S6.xlsx]

## Sheet: RawData
Supplementary Dataset S6. Chemical assignment of product ions in Compounds 3-6.
Formula	3_Check	3_m/z	3_Intensity	3_RelativeIntensity	4_Check	4_m/z	4_Intensity	4_RelativeIntensity	5_Check	5_m/z	5_Intensity	5_RelativeIntensity	6_Check	6_m/z	6_Intensity	6_RelativeIntensity
C10H10N	TRUE	144.08	1701681920	1000	TRUE	144.08	2481596928	1000	TRUE	144.08	356761696	1000	TRUE	144.08	832675584	1000
C10H10N2	FALSE	N/A	N/A	N/A	TRUE	158.083	471981	0.19	FALSE	N/A	N/A	N/A	FALSE	N/A	N/A	N/A
C10H10NO	TRUE	160.075	4682901	2.75	TRUE	160.075	2393312	0.96	TRUE	160.075	13267217	37.19	TRUE	160.075	5118187	6.15
C10H10NO2	TRUE	176.07	998343	0.59	FALSE	N/A	N/A	N/A	TRUE	176.07	3453900	9.68	TRUE	176.07	1750859	2.1
C10H11	FALSE	N/A	N/A	N/A	FALSE	N/A	N/A	N/A	TRUE	131.085	617040	1.73	TRUE	131.085	980791	1.18
C10H11O	FALSE	N/A	N/A	N/A	FALSE	N/A	N/A	N/A	TRUE	147.08	895001	2.51	TRUE	147.08	523563	0.63
C10H11O2	FALSE	N/A	N/A	N/A	FALSE	N/A	N/A	N/A	TRUE	163.075	1795610	5.03	TRUE	163.075	953831	1.15
C10H12N	FALSE	N/A	N/A	N/A	TRUE	146.096	1825076	0.74	TRUE	146.096	2549446	7.15	TRUE	146.096	13253532	15.92
C10H12NO	TRUE	162.09	10076435	5.92	FALSE	N/A	N/A	N/A	TRUE	162.091	3263640	9.15	TRUE	162.091	5996476	7.2
C10H12NO2	TRUE	178.085	25091942	14.75	FALSE	N/A	N/A	N/A	TRUE	178.085	8313946	23.3	FALSE	N/A	N/A	N/A
C10H13O2	FALSE	N/A	N/A	N/A	TRUE	165.09	5303563	2.14	FALSE	N/A	N/A	N/A	TRUE	165.09	437116	0.52
C10H13O3	TRUE	181.084	3058057	1.8	FALSE	N/A	N/A	N/A	FALSE	N/A	N/A	N/A	FALSE	N/A	N/A	N/A
C10H14N	FALSE	N/A	N/A	N/A	FALSE	N/A	N/A	N/A	FALSE	N/A	N/A	N/A	TRUE	148.112	1298322	1.56
C10H14NO	FALSE	N/A	N/A	N/A	FALSE	N/A	N/A	N/A	FALSE	N/A	N/A	N/A	TRUE	164.106	2877280	3.46
C10H14NO2	FALSE	N/A	N/A	N/A	FALSE	N/A	N/A	N/A	TRUE	180.101	8221229	23.04	TRUE	180.101	8801117	10.57
C10H15O3	FALSE	N/A	N/A	N/A	FALSE	N/A	N/A	N/A	FALSE	N/A	N/A	N/A	TRUE	183.1	7693026	9.24
C10H16N	FALSE	N/A	N/A	N/A	FALSE	N/A	N/A	N/A	FALSE	N/A	N/A	N/A	TRUE	150.127	400645	0.48
C10H16NO3	FALSE	N/A	N/A	N/A	FALSE	N/A	N/A	N/A	TRUE	198.111	2394434	6.71	TRUE	198.111	3108865	3.73
C10H18NO3	FALSE	N/A	N/A	N/A	FALSE	N/A	N/A	N/A	TRUE	200.127	453491	1.27	FALSE	N/A	N/A	N/A
C10H5	TRUE	125.038	400957	0.24	FALSE	N/A	N/A	N/A	FALSE	N/A	N/A	N/A	FALSE	N/A	N/A	N/A
C10H6	TRUE	126.046	1418752	0.83	TRUE	126.046	531822	0.21	FALSE	N/A	N/A	N/A	TRUE	126.046	632742	0.76
C10H6N	TRUE	140.049	902230	0.53	TRUE	140.049	599740	0.24	TRUE	140.049	1164800	3.26	FALSE	N/A	N/A	N/A
C10H7	TRUE	127.054	6039171	3.55	TRUE	127.054	1665674	0.67	TRUE	127.054	1041977	2.92	TRUE	127.054	1007020	1.21
C10H7N	TRUE	141.057	980605	0.58	TRUE	141.057	391614	0.16	FALSE	N/A	N/A	N/A	TRUE	141.057	510929	0.61
C10H8	TRUE	128.062	9157618	5.38	TRUE	128.062	2879793	1.16	TRUE	128.062	4009621	11.24	TRUE	128.062	7201246	8.65
C10H8N	TRUE	142.064	9743023	5.73	TRUE	142.064	8417972	3.39	TRUE	142.065	5668578	15.89	TRUE	142.065	11668797	14.01
C10H8NO	TRUE	158.059	2226939	1.31	FALSE	N/A	N/A	N/A	TRUE	158.059	5668821	15.89	TRUE	158.059	3499301	4.2
C10H8NO2	FALSE	N/A	N/A	N/A	FALSE	N/A	N/A	N/A	TRUE	174.054	1099857	3.08	FALSE	N/A	N/A	N/A
C10H9	TRUE	129.069	4023616	2.36	TRUE	129.069	2534005	1.02	TRUE	129.069	7881410	22.09	TRUE	129.069	9531468	11.45
C10H9N	TRUE	143.072	231194528	135.86	TRUE	143.072	99353944	40.04	TRUE	143.072	46835868	131.28	TRUE	143.072	82889144	99.55
C10H9N2	FALSE	N/A	N/A	N/A	TRUE	157.075	446010	0.18	FALSE	N/A	N/A	N/A	FALSE	N/A	N/A	N/A
C10H9NO	FALSE	N/A	N/A	N/A	FALSE	N/A	N/A	N/A	TRUE	159.067	1222090	3.43	TRUE	159.067	1735111	2.08
C10H9NO2	TRUE	175.062	549903	0.32	FALSE	N/A	N/A	N/A	TRUE	175.062	1119465	3.14	FALSE	N/A	N/A	N/A
C10H9O	TRUE	145.064	11072531	6.51	TRUE	145.064	6314914	2.54	TRUE	145.064	1836335	5.15	TRUE	145.064	1889014	2.27
C10H9O2	TRUE	161.059	463803	0.27	FALSE	N/A	N/A	N/A	TRUE	161.059	430979	1.21	FALSE	N/A	N/A	N/A
C11H10	FALSE	N/A	N/A	N/A	FALSE	N/A	N/A	N/A	TRUE	142.077	422745	1.18	TRUE	142.078	404998	0.49
C11H10N	TRUE	156.08	14421450	8.47	TRUE	156.08	4737316	1.91	TRUE	156.08	27523804	77.15	TRUE	156.08	36660132	44.03
C11H10NO	TRUE	172.075	1475793	0.87	FALSE	N/A	N/A	N/A	TRUE	172.075	9029687	25.31	TRUE	172.075	3270779	3.93
C11H10NO2	TRUE	188.07	828772	0.49	TRUE	188.07	589964	0.24	TRUE	188.07	3179331	8.91	TRUE	188.07	413724	0.5
C11H11	TRUE	143.085	998156	0.59	TRUE	143.085	424997	0.17	TRUE	143.085	4592111	12.87	TRUE	143.085	7860189	9.44
C11H11N	TRUE	157.088	1229807	0.72	TRUE	157.088	458413	0.18	TRUE	157.088	4368834	12.25	TRUE	157.088	7302622	8.77
C11H11N2	TRUE	171.091	1104330	0.65	TRUE	171.091	1517086	0.61	TRUE	171.091	8483500	23.78	FALSE	N/A	N/A	N/A
C11H11NO	FALSE	N/A	N/A	N/A	FALSE	N/A	N/A	N/A	FALSE	N/A	N/A	N/A	TRUE	173.083	579095	0.7
C11H11O2	FALSE	N/A	N/A	N/A	FALSE	N/A	N/A	N/A	TRUE	175.074	1743065	4.89	FALSE	N/A	N/A	N/A
C11H12N	TRUE	158.096	11922629	7.01	TRUE	158.096	403959	0.16	TRUE	158.096	42854648	120.12	TRUE	158.096	90042824	108.14
C11H12NO	FALSE	N/A	N/A	N/A	TRUE	174.091	407895	0.16	TRUE	174.091	5526375	15.49	TRUE	174.091	15922556	19.12
C11H12NO2	TRUE	190.085	1649008	0.97	FALSE	N/A	N/A	N/A	TRUE	190.085	11889316	33.33	TRUE	190.085	1142881	1.37
C11H12O3	TRUE	192.077	2170992	1.28	FALSE	N/A	N/A	N/A	TRUE	192.077	5544611	15.54	TRUE	192.077	7774871	9.34
C11H13N2	FALSE	N/A	N/A	N/A	TRUE	173.106	602386	0.24	FALSE	N/A	N/A	N/A	FALSE	N/A	N/A	N/A
C11H13NO3	FALSE	N/A	N/A	N/A	FALSE	N/A	N/A	N/A	TRUE	207.088	1034248	2.9	FALSE	N/A	N/A	N/A
C11H13O	FALSE	N/A	N/A	N/A	FALSE	N/A	N/A	N/A	FALSE	N/A	N/A	N/A	TRUE	161.096	426746	0.51
C11H13O2	FALSE	N/A	N/A	N/A	FALSE	N/A	N/A	N/A	FALSE	N/A	N/A	N/A	TRUE	177.09	476734	0.57
C11H13O3	FALSE	N/A	N/A	N/A	FALSE	N/A	N/A	N/A	TRUE	193.085	3848077	10.79	TRUE	193.085	4167763	5.01
C11H14N	FALSE	N/A	N/A	N/A	FALSE	N/A	N/A	N/A	FALSE	N/A	N/A	N/A	TRUE	160.111	1153516	1.39
C11H14NO	FALSE	N/A	N/A	N/A	FALSE	N/A	N/A	N/A	TRUE	176.106	2683562	7.52	TRUE	176.106	1273170	1.53
C11H14NO2	FALSE	N/A	N/A	N/A	FALSE	N/A	N/A	N/A	TRUE	192.101	52790692	147.97	TRUE	192.101	3904201	4.69
C11H14NO3	TRUE	208.095	4782449	2.81	FALSE	N/A	N/A	N/A	FALSE	N/A	N/A	N/A	FALSE	N/A	N/A	N/A
C11H15NO3	TRUE	209.106	2039446	1.2	FALSE	N/A	N/A	N/A	FALSE	N/A	N/A	N/A	FALSE	N/A	N/A	N/A
C11H15O3	TRUE	195.1	2186691	1.29	FALSE	N/A	N/A	N/A	TRUE	195.1	6258550	17.54	TRUE	195.1	9198814	11.05
C11H16NO	FALSE	N/A	N/A	N/A	FALSE	N/A	N/A	N/A	FALSE	N/A	N/A	N/A	TRUE	178.122	2379612	2.86
C11H16NO2	FALSE	N/A	N/A	N/A	FALSE	N/A	N/A	N/A	FALSE	N/A	N/A	N/A	TRUE	194.117	4055639	4.87
C11H16NO3	TRUE	210.111	2930925	1.72	FALSE	N/A	N/A	N/A	FALSE	N/A	N/A	N/A	FALSE	N/A	N/A	N/A
C11H6	FALSE	N/A	N/A	N/A	FALSE	N/A	N/A	N/A	TRUE	138.046	402723	1.13	FALSE	N/A	N/A	N/A
C11H6N	FALSE	N/A	N/A	N/A	FALSE	N/A	N/A	N/A	TRUE	152.049	436082	1.22	FALSE	N/A	N/A	N/A
C11H7	TRUE	139.054	611242	0.36	FALSE	N/A	N/A	N/A	TRUE	139.054	1094095	3.07	TRUE	139.053	438111	0.53
C11H7N	FALSE	N/A	N/A	N/A	FALSE	N/A	N/A	N/A	TRUE	153.057	598127	1.68	FALSE	N/A	N/A	N/A
C11H8N	TRUE	154.064	9532877	5.6	TRUE	154.064	5903650	2.38	TRUE	154.064	37239804	104.38	TRUE	154.064	37921212	45.54
C11H8NO	TRUE	170.059	1689481	0.99	TRUE	170.059	2101016	0.85	TRUE	170.059	1656482	4.64	TRUE	170.059	1232919	1.48
C11H9	TRUE	141.069	1279707	0.75	FALSE	N/A	N/A	N/A	TRUE	141.069	2062583	5.78	TRUE	141.069	3404572	4.09
C11H9N	TRUE	155.072	3198676	1.88	TRUE	155.072	1950123	0.79	TRUE	155.072	13881206	38.91	TRUE	155.072	11966714	14.37
C11H9N2	FALSE	N/A	N/A	N/A	TRUE	169.075	1493380	0.6	TRUE	169.076	6048882	16.95	FALSE	N/A	N/A	N/A
C12H10	FALSE	N/A	N/A	N/A	FALSE	N/A	N/A	N/A	TRUE	154.077	521302	1.46	FALSE	N/A	N/A	N/A
C12H10N	TRUE	168.08	31473676	18.5	TRUE	168.08	11884389	4.79	TRUE	168.08	110618880	310.06	TRUE	168.08	122633224	147.28
C12H10N2	TRUE	182.084	862669	0.51	FALSE	N/A	N/A	N/A	FALSE	N/A	N/A	N/A	FALSE	N/A	N/A	N/A
C12H10NO	TRUE	184.075	1387331	0.82	TRUE	184.075	1269997	0.51	TRUE	184.075	3728940	10.45	TRUE	184.075	2087916	2.51
C12H11N	TRUE	169.088	3223729	1.89	TRUE	169.088	499510	0.2	TRUE	169.088	4756785	13.33	TRUE	169.088	3991551	4.79
C12H11N2	TRUE	183.092	1354774	0.8	FALSE	N/A	N/A	N/A	TRUE	183.092	6440719	18.05	TRUE	183.092	7256226	8.71
C12H11O2	FALSE	N/A	N/A	N/A	FALSE	N/A	N/A	N/A	TRUE	187.074	459159	1.29	FALSE	N/A	N/A	N/A
C12H11O3	TRUE	203.072	699022	0.41	FALSE	N/A	N/A	N/A	FALSE	N/A	N/A	N/A	FALSE	N/A	N/A	N/A
C12H12N	TRUE	170.095	13225423	7.77	TRUE	170.095	6668111	2.69	TRUE	170.096	111965856	313.84	TRUE	170.096	102909880	123.59
C12H12N2	TRUE	184.098	1508875	0.89	FALSE	N/A	N/A	N/A	TRUE	184.099	8747692	24.52	TRUE	184.099	2180876	2.62
C12H12NO	FALSE	N/A	N/A	N/A	FALSE	N/A	N/A	N/A	TRUE	186.09	1400117	3.92	TRUE	186.09	3064704	3.68
C12H12NO2	FALSE	N/A	N/A	N/A	FALSE	N/A	N/A	N/A	TRUE	202.085	1655503	4.64	FALSE	N/A	N/A	N/A
C12H13N2	TRUE	185.106	647962	0.38	FALSE	N/A	N/A	N/A	TRUE	185.106	1685084	4.72	FALSE	N/A	N/A	N/A
C12H13NO3	TRUE	219.09	2615304	1.54	FALSE	N/A	N/A	N/A	FALSE	N/A	N/A	N/A	FALSE	N/A	N/A	N/A
C12H13O2	FALSE	N/A	N/A	N/A	FALSE	N/A	N/A	N/A	FALSE	N/A	N/A	N/A	TRUE	189.092	674150	0.81
C12H13O3	TRUE	205.085	2663169	1.57	FALSE	N/A	N/A	N/A	TRUE	205.085	7944484	22.27	TRUE	205.085	7884849	9.47
C12H14N	TRUE	172.111	852888	0.5	FALSE	N/A	N/A	N/A	TRUE	172.111	19417012	54.43	TRUE	172.111	30363994	36.47
C12H14NO	FALSE	N/A	N/A	N/A	FALSE	N/A	N/A	N/A	TRUE	188.106	862472	2.42	TRUE	188.106	3570268	4.29
C12H14NO2	FALSE	N/A	N/A	N/A	FALSE	N/A	N/A	N/A	TRUE	204.101	26403946	74.01	TRUE	204.101	1763394	2.12
C12H14O3	TRUE	206.092	1436511	0.84	FALSE	N/A	N/A	N/A	FALSE	N/A	N/A	N/A	FALSE	N/A	N/A	N/A
C12H15O3	TRUE	207.1	3070687	1.8	FALSE	N/A	N/A	N/A	TRUE	207.1	13028833	36.52	TRUE	207.1	24904732	29.91
C12H16NO2	FALSE	N/A	N/A	N/A	FALSE	N/A	N/A	N/A	FALSE	N/A	N/A	N/A	TRUE	206.117	35298184	42.39
C12H16NO3	TRUE	222.111	4211730	2.48	FALSE	N/A	N/A	N/A	FALSE	N/A	N/A	N/A	TRUE	222.114	15204198	18.26
C12H17NO3	TRUE	223.122	799918	0.47	FALSE	N/A	N/A	N/A	FALSE	N/A	N/A	N/A	TRUE	223.119	1849407	2.22
C12H17O3	TRUE	209.116	823587	0.48	FALSE	N/A	N/A	N/A	TRUE	209.116	4259042	11.94	TRUE	209.116	6135561	7.37
C12H18NO3	FALSE	N/A	N/A	N/A	FALSE	N/A	N/A	N/A	FALSE	N/A	N/A	N/A	TRUE	224.129	657637	0.79
C12H19NO3	TRUE	225.137	849189	0.5	FALSE	N/A	N/A	N/A	TRUE	225.137	1932091	5.42	FALSE	N/A	N/A	N/A
C12H19O3	FALSE	N/A	N/A	N/A	FALSE	N/A	N/A	N/A	TRUE	211.132	455980	1.28	TRUE	211.132	719984	0.86
C12H20NO3	FALSE	N/A	N/A	N/A	FALSE	N/A	N/A	N/A	FALSE	N/A	N/A	N/A	TRUE	226.143	1420516	1.71
C12H6	FALSE	N/A	N/A	N/A	FALSE	N/A	N/A	N/A	FALSE	N/A	N/A	N/A	TRUE	150.046	432325	0.52
C12H6N	TRUE	164.049	414851	0.24	FALSE	N/A	N/A	N/A	TRUE	164.049	504604	1.41	FALSE	N/A	N/A	N/A
C12H7	TRUE	151.053	413006	0.24	FALSE	N/A	N/A	N/A	TRUE	151.054	610247	1.71	TRUE	151.053	521943	0.63
C12H8	TRUE	152.061	1433167	0.84	FALSE	N/A	N/A	N/A	TRUE	152.061	3392488	9.51	TRUE	152.061	3501065	4.2
C12H8N	TRUE	166.064	2432224	1.43	TRUE	166.064	954417	0.38	TRUE	166.064	6571367	18.42	TRUE	166.064	4684577	5.63
C12H8NO	TRUE	182.059	828896	0.49	TRUE	182.059	1060508	0.43	FALSE	N/A	N/A	N/A	TRUE	182.059	1541010	1.85
C12H9	TRUE	153.069	2680831	1.58	TRUE	153.069	503200	0.2	TRUE	153.068	447114	1.25	TRUE	153.068	755318	0.91
C12H9N	TRUE	167.072	58061728	34.12	TRUE	167.072	7212600	2.91	TRUE	167.072	177649440	497.95	TRUE	167.072	80694312	96.91
C12H9NO	TRUE	183.067	1326762	0.78	TRUE	183.067	3863689	1.56	TRUE	183.067	2540671	7.12	TRUE	183.067	1694346	2.03
C12H9NO2	FALSE	N/A	N/A	N/A	TRUE	199.061	403335	0.16	FALSE	N/A	N/A	N/A	FALSE	N/A	N/A	N/A
C12H9O	FALSE	N/A	N/A	N/A	FALSE	N/A	N/A	N/A	TRUE	169.064	750038	2.1	FALSE	N/A	N/A	N/A
C13H10N	TRUE	180.08	49396112	29.03	TRUE	180.08	9617740	3.88	TRUE	180.08	182996144	512.94	TRUE	180.08	281352224	337.89
C13H10NO	TRUE	196.074	3010091	1.77	TRUE	196.075	2265584	0.91	TRUE	196.075	7218511	20.23	TRUE	196.075	4081897	4.9
C13H10NO2	FALSE	N/A	N/A	N/A	TRUE	212.069	667845	0.27	TRUE	212.07	1147790	3.22	TRUE	212.069	1002116	1.2
C13H11	FALSE	N/A	N/A	N/A	FALSE	N/A	N/A	N/A	TRUE	167.085	2251341	6.31	TRUE	167.085	2340038	2.81
C13H11N	TRUE	181.088	9390697	5.52	TRUE	181.088	763733	0.31	TRUE	181.088	31990032	89.67	TRUE	181.088	31776780	38.16
C13H11N2	TRUE	195.09	2429986	1.43	FALSE	N/A	N/A	N/A	TRUE	195.092	3235281	9.07	TRUE	195.092	3778765	4.54
C13H11NO	TRUE	197.082	423058	0.25	FALSE	N/A	N/A	N/A	TRUE	197.082	1179361	3.31	TRUE	197.083	1048457	1.26
C13H12N	TRUE	182.095	55262792	32.48	TRUE	182.095	1035928	0.42	TRUE	182.095	147523712	413.51	TRUE	182.096	122943488	147.65
C13H12N2	FALSE	N/A	N/A	N/A	FALSE	N/A	N/A	N/A	FALSE	N/A	N/A	N/A	TRUE	196.1	2185452	2.62
C13H12NO	TRUE	198.09	516648	0.3	TRUE	198.09	1004838	0.4	TRUE	198.09	3721416	10.43	TRUE	198.09	2096239	2.52
C13H12NO2	FALSE	N/A	N/A	N/A	TRUE	214.085	686366	0.28	TRUE	214.085	651545	1.83	FALSE	N/A	N/A	N/A
C13H12O3	TRUE	216.079	1953964	1.15	FALSE	N/A	N/A	N/A	FALSE	N/A	N/A	N/A	FALSE	N/A	N/A	N/A
C13H13N2	TRUE	197.108	716679	0.42	FALSE	N/A	N/A	N/A	TRUE	197.106	31723476	88.92	TRUE	197.106	38218944	45.9
C13H13NO3	TRUE	231.09	607246	0.36	FALSE	N/A	N/A	N/A	TRUE	231.09	3481194	9.76	FALSE	N/A	N/A	N/A
C13H13O3	TRUE	217.087	22204294	13.05	FALSE	N/A	N/A	N/A	FALSE	N/A	N/A	N/A	FALSE	N/A	N/A	N/A
C13H14N	TRUE	184.111	449894	0.26	TRUE	184.111	512889	0.21	TRUE	184.111	1896196	5.32	TRUE	184.111	3468013	4.16
C13H14NO	TRUE	200.106	482030	0.28	FALSE	N/A	N/A	N/A	TRUE	200.106	454370	1.27	FALSE	N/A	N/A	N/A
C13H14NO2	FALSE	N/A	N/A	N/A	FALSE	N/A	N/A	N/A	TRUE	216.101	752559	2.11	FALSE	N/A	N/A	N/A
C13H14NO3	FALSE	N/A	N/A	N/A	FALSE	N/A	N/A	N/A	TRUE	232.098	8845172	24.79	FALSE	N/A	N/A	N/A
C13H14O3	TRUE	218.095	20934246	12.3	FALSE	N/A	N/A	N/A	TRUE	218.093	10626330	29.79	FALSE	N/A	N/A	N/A
C13H15N2	TRUE	199.122	455954	0.27	FALSE	N/A	N/A	N/A	TRUE	199.122	7404678	20.76	TRUE	199.122	2725657	3.27
C13H15NO3	TRUE	233.106	1261234	0.74	FALSE	N/A	N/A	N/A	TRUE	233.106	19089724	53.51	TRUE	233.106	10192195	12.24
C13H15O3	TRUE	219.1	2390057	1.4	FALSE	N/A	N/A	N/A	TRUE	219.101	7853958	22.01	TRUE	219.101	8729192	10.48
C13H16N	FALSE	N/A	N/A	N/A	FALSE	N/A	N/A	N/A	TRUE	186.127	439004	1.23	TRUE	186.127	902869	1.08
C13H16NO3	FALSE	N/A	N/A	N/A	FALSE	N/A	N/A	N/A	FALSE	N/A	N/A	N/A	TRUE	234.114	7228818	8.68
C13H16O3	TRUE	220.111	5906669	3.47	FALSE	N/A	N/A	N/A	TRUE	220.108	2903791	8.14	FALSE	N/A	N/A	N/A
C13H17NO3	FALSE	N/A	N/A	N/A	FALSE	N/A	N/A	N/A	TRUE	235.121	8710853	24.42	TRUE	235.121	11515484	13.83
C13H18O3	TRUE	222.126	5815763	3.42	FALSE	N/A	N/A	N/A	FALSE	N/A	N/A	N/A	FALSE	N/A	N/A	N/A
C13H19NO3	FALSE	N/A	N/A	N/A	FALSE	N/A	N/A	N/A	TRUE	237.137	1396825	3.92	TRUE	237.137	2349908	2.82
C13H19O3	TRUE	223.132	604343	0.36	FALSE	N/A	N/A	N/A	FALSE	N/A	N/A	N/A	FALSE	N/A	N/A	N/A
C13H6	FALSE	N/A	N/A	N/A	FALSE	N/A	N/A	N/A	FALSE	N/A	N/A	N/A	TRUE	162.046	423209	0.51
C13H7	TRUE	163.054	418816	0.25	FALSE	N/A	N/A	N/A	TRUE	163.054	637426	1.79	TRUE	163.053	604676	0.73
C13H7N	FALSE	N/A	N/A	N/A	FALSE	N/A	N/A	N/A	TRUE	177.056	431644	1.21	TRUE	177.057	389913	0.47
C13H8N	TRUE	178.064	1887824	1.11	TRUE	178.064	1014297	0.41	TRUE	178.064	3193051	8.95	TRUE	178.064	1728262	2.08
C13H8NO	TRUE	194.059	885888	0.52	TRUE	194.059	2961187	1.19	TRUE	194.059	7846268	21.99	TRUE	194.059	5995538	7.2
C13H8NO2	FALSE	N/A	N/A	N/A	FALSE	N/A	N/A	N/A	TRUE	210.054	521968	1.46	TRUE	210.054	674790	0.81
C13H9	TRUE	165.069	4634167	2.72	TRUE	165.069	660899	0.27	TRUE	165.069	7165953	20.09	TRUE	165.069	7926293	9.52
C13H9N	TRUE	179.072	1025839	0.6	TRUE	179.072	811212	0.33	TRUE	179.072	4002785	11.22	TRUE	179.072	4093815	4.92
C13H9NO	FALSE	N/A	N/A	N/A	FALSE	N/A	N/A	N/A	TRUE	195.067	2029186	5.69	TRUE	195.067	1242378	1.49
C13H9NO2	FALSE	N/A	N/A	N/A	FALSE	N/A	N/A	N/A	TRUE	211.062	1579008	4.43	FALSE	N/A	N/A	N/A
C14H10	TRUE	178.077	5511976	3.24	TRUE	178.077	1672880	0.67	TRUE	178.077	7082843	19.85	TRUE	178.077	5688310	6.83
C14H10N	TRUE	192.08	10854320	6.38	TRUE	192.08	3359827	1.35	TRUE	192.08	58556068	164.13	TRUE	192.08	57088184	68.56
C14H10N2	TRUE	206.084	1863838	1.1	FALSE	N/A	N/A	N/A	FALSE	N/A	N/A	N/A	FALSE	N/A	N/A	N/A
C14H10NO	TRUE	208.074	4238096	2.49	TRUE	208.074	1715633	0.69	TRUE	208.075	27632860	77.45	TRUE	208.075	38423724	46.14
C14H10NO2	TRUE	224.069	1971891	1.16	TRUE	224.069	547320	0.22	TRUE	224.069	1773195	4.97	TRUE	224.07	1441886	1.73
C14H11	TRUE	179.084	4257946	2.5	TRUE	179.084	998808	0.4	TRUE	179.085	9433873	26.44	TRUE	179.085	11119478	13.35
C14H11N	TRUE	193.087	7470444	4.39	TRUE	193.087	1783577	0.72	TRUE	193.088	42993900	120.51	TRUE	193.088	36356884	43.66
C14H11N2	TRUE	207.092	1683295	0.99	TRUE	207.092	1685002	0.68	TRUE	207.092	11487712	32.2	TRUE	207.092	9235386	11.09
C14H11N2O	TRUE	223.087	473312	0.28	FALSE	N/A	N/A	N/A	FALSE	N/A	N/A	N/A	FALSE	N/A	N/A	N/A
C14H11NO	TRUE	209.082	1252756	0.74	FALSE	N/A	N/A	N/A	TRUE	209.082	3611565	10.12	TRUE	209.082	3024388	3.63
C14H11NO2	FALSE	N/A	N/A	N/A	TRUE	225.077	897879	0.36	TRUE	225.077	2213301	6.2	TRUE	225.079	1016792	1.22
C14H12N	TRUE	194.095	28413038	16.7	TRUE	194.095	5660997	2.28	TRUE	194.095	96286272	269.89	TRUE	194.095	143647344	172.51
C14H12N2	FALSE	N/A	N/A	N/A	FALSE	N/A	N/A	N/A	TRUE	208.1	5201792	14.58	FALSE	N/A	N/A	N/A
C14H12NO	TRUE	210.09	2822332	1.66	FALSE	N/A	N/A	N/A	TRUE	210.09	6989949	19.59	TRUE	210.09	5294268	6.36
C14H12NO2	FALSE	N/A	N/A	N/A	FALSE	N/A	N/A	N/A	TRUE	226.085	55621148	155.91	TRUE	226.085	1698718	2.04
C14H12O3	TRUE	228.079	1543437	0.91	FALSE	N/A	N/A	N/A	TRUE	228.079	9264898	25.97	TRUE	228.079	2026829	2.43
C14H13	FALSE	N/A	N/A	N/A	FALSE	N/A	N/A	N/A	FALSE	N/A	N/A	N/A	TRUE	181.1	2179691	2.62
C14H13N	TRUE	195.103	1511107	0.89	FALSE	N/A	N/A	N/A	TRUE	195.103	6497590	18.21	TRUE	195.103	16707422	20.06
C14H13N2	FALSE	N/A	N/A	N/A	FALSE	N/A	N/A	N/A	TRUE	209.108	4281953	12	TRUE	209.108	4006440	4.81
C14H13NO3	FALSE	N/A	N/A	N/A	FALSE	N/A	N/A	N/A	FALSE	N/A	N/A	N/A	TRUE	243.09	970388	1.17
C14H14N	TRUE	196.111	7438269	4.37	FALSE	N/A	N/A	N/A	TRUE	196.111	26864626	75.3	TRUE	196.111	27285324	32.77
C14H14NO	FALSE	N/A	N/A	N/A	FALSE	N/A	N/A	N/A	TRUE	212.106	915118	2.57	TRUE	212.106	984881	1.18
C14H14NO2	FALSE	N/A	N/A	N/A	FALSE	N/A	N/A	N/A	TRUE	228.1	415171	1.16	TRUE	228.101	575715	0.69
C14H14O	FALSE	N/A	N/A	N/A	FALSE	N/A	N/A	N/A	FALSE	N/A	N/A	N/A	TRUE	198.103	407436	0.49
C14H14O3	TRUE	230.095	6365343	3.74	FALSE	N/A	N/A	N/A	TRUE	230.095	63346016	177.56	TRUE	230.095	41054144	49.3
C14H15NO3	TRUE	245.105	969155	0.57	FALSE	N/A	N/A	N/A	TRUE	245.106	8454694	23.7	TRUE	245.105	1016451	1.22
C14H15O3	TRUE	231.103	5186879	3.05	FALSE	N/A	N/A	N/A	TRUE	231.103	50995116	142.94	TRUE	231.101	5388698	6.47
C14H16N	TRUE	198.127	451418	0.27	FALSE	N/A	N/A	N/A	FALSE	N/A	N/A	N/A	TRUE	198.127	3112827	3.74
C14H16O3	TRUE	232.11	7110206	4.18	FALSE	N/A	N/A	N/A	TRUE	232.111	52926452	148.35	TRUE	232.111	35661936	42.83
C14H17NO3	TRUE	247.121	2120318	1.25	FALSE	N/A	N/A	N/A	TRUE	247.121	52705176	147.73	FALSE	N/A	N/A	N/A
C14H17O3	TRUE	233.118	1169167	0.69	FALSE	N/A	N/A	N/A	TRUE	233.118	4814396	13.49	TRUE	233.119	4331524	5.2
C14H18O3	TRUE	234.126	5140184	3.02	FALSE	N/A	N/A	N/A	TRUE	234.126	19857026	55.66	TRUE	234.126	33359378	40.06
C14H19NO3	TRUE	249.137	2584580	1.52	FALSE	N/A	N/A	N/A	TRUE	249.137	69467656	194.72	TRUE	249.137	67489424	81.05
C14H20O3	TRUE	236.142	2329388	1.37	FALSE	N/A	N/A	N/A	FALSE	N/A	N/A	N/A	TRUE	236.142	43545252	52.3
C14H21NO3	TRUE	251.153	1279196	0.75	FALSE	N/A	N/A	N/A	TRUE	251.152	15261304	42.78	TRUE	251.153	146634896	176.1
C14H21O3	FALSE	N/A	N/A	N/A	FALSE	N/A	N/A	N/A	FALSE	N/A	N/A	N/A	TRUE	237.148	3621541	4.35
C14H22NO3	FALSE	N/A	N/A	N/A	FALSE	N/A	N/A	N/A	FALSE	N/A	N/A	N/A	TRUE	252.158	13056392	15.68
C14H23NO3	FALSE	N/A	N/A	N/A	FALSE	N/A	N/A	N/A	FALSE	N/A	N/A	N/A	TRUE	253.168	2418493	2.9
C14H6N	FALSE	N/A	N/A	N/A	FALSE	N/A	N/A	N/A	FALSE	N/A	N/A	N/A	TRUE	188.05	520382	0.62
C14H7N	FALSE	N/A	N/A	N/A	FALSE	N/A	N/A	N/A	FALSE	N/A	N/A	N/A	TRUE	189.057	487242	0.59
C14H8	TRUE	176.061	668207	0.39	FALSE	N/A	N/A	N/A	FALSE	N/A	N/A	N/A	FALSE	N/A	N/A	N/A
C14H8N	TRUE	190.064	851847	0.5	FALSE	N/A	N/A	N/A	TRUE	190.065	1858019	5.21	TRUE	190.065	2225376	2.67
C14H8NO2	TRUE	222.053	931744	0.55	FALSE	N/A	N/A	N/A	FALSE	N/A	N/A	N/A	FALSE	N/A	N/A	N/A
C14H9	FALSE	N/A	N/A	N/A	FALSE	N/A	N/A	N/A	TRUE	177.07	596971	1.67	TRUE	177.069	589332	0.71
C14H9N	TRUE	191.072	26781848	15.74	TRUE	191.072	7241537	2.92	TRUE	191.072	93802336	262.93	TRUE	191.072	88146272	105.86
C14H9N2	TRUE	205.076	527896	0.31	FALSE	N/A	N/A	N/A	TRUE	205.075	1563787	4.38	FALSE	N/A	N/A	N/A
C14H9N2O	TRUE	221.071	459665	0.27	FALSE	N/A	N/A	N/A	FALSE	N/A	N/A	N/A	FALSE	N/A	N/A	N/A
C14H9NO	TRUE	207.066	1523469	0.9	TRUE	207.067	645713	0.26	TRUE	207.067	3557117	9.97	TRUE	207.067	3056838	3.67
C15H10	FALSE	N/A	N/A	N/A	FALSE	N/A	N/A	N/A	FALSE	N/A	N/A	N/A	TRUE	190.077	2248984	2.7
C15H10N	TRUE	204.08	28820246	16.94	TRUE	204.079	44014724	17.74	TRUE	204.08	95038568	266.39	TRUE	204.08	83231584	99.96
C15H10N2O2	TRUE	250.072	394898	0.23	FALSE	N/A	N/A	N/A	FALSE	N/A	N/A	N/A	FALSE	N/A	N/A	N/A
C15H10NO	TRUE	220.074	5219337	3.07	TRUE	220.074	1303514	0.53	TRUE	220.074	15492971	43.43	TRUE	220.075	10951783	13.15
C15H10NO2	FALSE	N/A	N/A	N/A	FALSE	N/A	N/A	N/A	TRUE	236.069	2050884	5.75	TRUE	236.069	2373454	2.85
C15H11N	TRUE	205.087	10002785	5.88	TRUE	205.087	16103842	6.49	TRUE	205.088	56744676	159.05	TRUE	205.088	44111600	52.98
C15H11N2	FALSE	N/A	N/A	N/A	FALSE	N/A	N/A	N/A	TRUE	219.09	12712581	35.63	TRUE	219.09	10441767	12.54
C15H11N2O	TRUE	235.085	3865262	2.27	TRUE	235.085	1051196	0.42	TRUE	235.085	1731187	4.85	TRUE	235.085	1390921	1.67
C15H11NO	TRUE	221.082	2076508	1.22	FALSE	N/A	N/A	N/A	TRUE	221.082	3638609	10.2	TRUE	221.082	3679079	4.42
C15H11NO2	TRUE	237.077	399633	0.23	FALSE	N/A	N/A	N/A	TRUE	237.077	1174102	3.29	FALSE	N/A	N/A	N/A
C15H12	FALSE	N/A	N/A	N/A	TRUE	192.092	481575	0.19	FALSE	N/A	N/A	N/A	FALSE	N/A	N/A	N/A
C15H12N	TRUE	206.095	24882480	14.62	TRUE	206.095	12573378	5.07	TRUE	206.095	165158752	462.94	TRUE	206.095	311068800	373.58
C15H12N2	FALSE	N/A	N/A	N/A	FALSE	N/A	N/A	N/A	TRUE	220.098	5403598	15.15	TRUE	220.098	5162315	6.2
C15H12N2O2	FALSE	N/A	N/A	N/A	FALSE	N/A	N/A	N/A	TRUE	252.088	530300	1.49	FALSE	N/A	N/A	N/A
C15H12NO	TRUE	222.09	5255376	3.09	TRUE	222.09	506928	0.2	TRUE	222.09	19534002	54.75	TRUE	222.09	26820708	32.21
C15H12NO2	TRUE	238.085	657543	0.39	TRUE	238.084	1382547	0.56	TRUE	238.085	9793797	27.45	TRUE	238.085	8578782	10.3
C15H12O3	FALSE	N/A	N/A	N/A	FALSE	N/A	N/A	N/A	TRUE	240.079	712864	2	FALSE	N/A	N/A	N/A
C15H13	FALSE	N/A	N/A	N/A	TRUE	193.1	493714	0.2	FALSE	N/A	N/A	N/A	FALSE	N/A	N/A	N/A
C15H13N	TRUE	207.103	7186592	4.22	TRUE	207.103	1090715	0.44	TRUE	207.103	21919330	61.44	TRUE	207.103	48582940	58.35
C15H13N2	TRUE	221.108	1694079	1	FALSE	N/A	N/A	N/A	TRUE	221.106	46348116	129.91	TRUE	221.106	166612208	200.09
C15H13N2O	TRUE	237.101	1592463	0.94	FALSE	N/A	N/A	N/A	TRUE	237.101	979231	2.74	TRUE	237.101	1669842	2.01
C15H13N2O2	FALSE	N/A	N/A	N/A	FALSE	N/A	N/A	N/A	TRUE	253.095	3077508	8.63	TRUE	253.095	1841437	2.21
C15H13NO	TRUE	223.097	549915	0.32	FALSE	N/A	N/A	N/A	TRUE	223.098	7750290	21.72	TRUE	223.098	6869277	8.25
C15H13NO2	FALSE	N/A	N/A	N/A	FALSE	N/A	N/A	N/A	FALSE	N/A	N/A	N/A	TRUE	239.094	398427	0.48
C15H13NO3	FALSE	N/A	N/A	N/A	FALSE	N/A	N/A	N/A	TRUE	255.09	817162	2.29	FALSE	N/A	N/A	N/A
C15H13O3	TRUE	241.087	1586582	0.93	FALSE	N/A	N/A	N/A	TRUE	241.087	9286781	26.03	TRUE	241.087	2143930	2.57
C15H14N	TRUE	208.111	7109619	4.18	TRUE	208.111	1532268	0.62	TRUE	208.111	45579872	127.76	TRUE	208.111	65043892	78.11
C15H14N2	FALSE	N/A	N/A	N/A	FALSE	N/A	N/A	N/A	TRUE	222.114	2105541	5.9	FALSE	N/A	N/A	N/A
C15H14NO	TRUE	224.105	4737175	2.78	FALSE	N/A	N/A	N/A	TRUE	224.106	5001679	14.02	TRUE	224.106	3689746	4.43
C15H14NO2	FALSE	N/A	N/A	N/A	FALSE	N/A	N/A	N/A	TRUE	240.1	5325506	14.93	TRUE	240.1	1957691	2.35
C15H14NO3	FALSE	N/A	N/A	N/A	FALSE	N/A	N/A	N/A	TRUE	256.098	1022346	2.87	FALSE	N/A	N/A	N/A
C15H14O3	TRUE	242.095	3263732	1.92	FALSE	N/A	N/A	N/A	TRUE	242.095	24682104	69.18	TRUE	242.095	3525702	4.23
C15H15N2	FALSE	N/A	N/A	N/A	FALSE	N/A	N/A	N/A	TRUE	223.122	22449556	62.93	TRUE	223.122	15777119	18.95
C15H15NO3	FALSE	N/A	N/A	N/A	FALSE	N/A	N/A	N/A	TRUE	257.105	2597986	7.28	TRUE	257.106	3849771	4.62
C15H15O3	TRUE	243.102	3154526	1.85	FALSE	N/A	N/A	N/A	TRUE	243.103	28764340	80.63	TRUE	243.103	3109964	3.73
C15H16N	TRUE	210.126	931339	0.55	FALSE	N/A	N/A	N/A	TRUE	210.127	5709602	16	TRUE	210.127	5998177	7.2
C15H16O3	TRUE	244.11	1789479	1.05	FALSE	N/A	N/A	N/A	TRUE	244.11	31660014	88.74	TRUE	244.111	22859310	27.45
C15H17N2	FALSE	N/A	N/A	N/A	FALSE	N/A	N/A	N/A	TRUE	225.139	1227083	3.44	TRUE	225.137	17423430	20.92
C15H17NO3	TRUE	259.121	1138122	0.67	FALSE	N/A	N/A	N/A	TRUE	259.121	10842546	30.39	TRUE	259.121	2073056	2.49
C15H17O3	FALSE	N/A	N/A	N/A	FALSE	N/A	N/A	N/A	TRUE	245.118	4672871	13.1	TRUE	245.118	17805130	21.38
C15H18O3	TRUE	246.126	2218495	1.3	FALSE	N/A	N/A	N/A	TRUE	246.126	35098976	98.38	TRUE	246.126	14366051	17.25
C15H19NO3	TRUE	261.137	759123	0.45	FALSE	N/A	N/A	N/A	TRUE	261.137	4595617	12.88	TRUE	261.137	4436971	5.33
C15H20O3	TRUE	248.141	888523	0.52	FALSE	N/A	N/A	N/A	TRUE	248.141	1875008	5.26	TRUE	248.142	12363652	14.85
C15H21NO3	FALSE	N/A	N/A	N/A	FALSE	N/A	N/A	N/A	TRUE	263.152	1874543	5.25	TRUE	263.152	4535009	5.45
C15H23NO3	TRUE	265.168	871483	0.51	FALSE	N/A	N/A	N/A	FALSE	N/A	N/A	N/A	TRUE	265.168	844547	1.01
C15H8N	TRUE	202.064	474018	0.28	FALSE	N/A	N/A	N/A	TRUE	202.064	470834	1.32	TRUE	202.065	575394	0.69
C15H9	TRUE	189.069	1286675	0.76	TRUE	189.069	456262	0.18	TRUE	189.07	1691286	4.74	TRUE	189.069	3237540	3.89
C15H9N	TRUE	203.072	613803	0.36	TRUE	203.073	500530	0.2	TRUE	203.072	1166981	3.27	TRUE	203.073	1043735	1.25
C15H9NO	TRUE	219.066	695610	0.41	FALSE	N/A	N/A	N/A	TRUE	219.067	3697283	10.36	TRUE	219.067	2507524	3.01
C15H9NO2	FALSE	N/A	N/A	N/A	FALSE	N/A	N/A	N/A	TRUE	235.061	550037	1.54	FALSE	N/A	N/A	N/A
C16H10	TRUE	202.077	1375922	0.81	TRUE	202.076	1058388	0.43	TRUE	202.077	4184390	11.73	TRUE	202.077	1885891	2.26
C16H10N	TRUE	216.081	1445348	0.85	TRUE	216.08	570852	0.23	TRUE	216.08	8970809	25.15	TRUE	216.08	8323660	10
C16H10NO	TRUE	232.074	1719458	1.01	TRUE	232.074	3779931	1.52	TRUE	232.074	6589874	18.47	TRUE	232.074	5127854	6.16
C16H10NO2	TRUE	248.071	641407	0.38	FALSE	N/A	N/A	N/A	TRUE	248.069	2220972	6.23	TRUE	248.069	1282083	1.54
C16H11	TRUE	203.084	747663	0.44	TRUE	203.084	1348567	0.54	TRUE	203.085	5519695	15.47	TRUE	203.085	2416945	2.9
C16H11N	TRUE	217.089	15536901	9.13	TRUE	217.087	10811674	4.36	TRUE	217.087	114388136	320.63	TRUE	217.087	47669976	57.25
C16H11N2	FALSE	N/A	N/A	N/A	FALSE	N/A	N/A	N/A	TRUE	231.092	1887194	5.29	FALSE	N/A	N/A	N/A
C16H11N2O	FALSE	N/A	N/A	N/A	FALSE	N/A	N/A	N/A	TRUE	247.085	2046677	5.74	TRUE	247.087	1304629	1.57
C16H11N2O2	TRUE	263.082	7022567	4.13	FALSE	N/A	N/A	N/A	TRUE	263.08	471503	1.32	FALSE	N/A	N/A	N/A
C16H11NO	TRUE	233.082	3045880	1.79	TRUE	233.084	949474	0.38	TRUE	233.082	11188922	31.36	TRUE	233.082	11488065	13.8
C16H11NO2	TRUE	249.076	710376	0.42	FALSE	N/A	N/A	N/A	FALSE	N/A	N/A	N/A	FALSE	N/A	N/A	N/A
C16H12N	FALSE	N/A	N/A	N/A	TRUE	218.095	63343540	25.53	TRUE	218.095	88213784	247.26	TRUE	218.095	80567136	96.76
C16H12N2O	TRUE	248.093	520248	0.31	FALSE	N/A	N/A	N/A	FALSE	N/A	N/A	N/A	FALSE	N/A	N/A	N/A
C16H12NO	TRUE	234.09	9013620	5.3	TRUE	234.09	1279816	0.52	TRUE	234.09	46170240	129.41	TRUE	234.09	63026192	75.69
C16H12NO2	TRUE	250.084	1548742	0.91	FALSE	N/A	N/A	N/A	TRUE	250.084	5757117	16.14	TRUE	250.084	5063440	6.08
C16H13N	TRUE	219.105	4276106	2.51	TRUE	219.103	28369160	11.43	TRUE	219.103	17283462	48.45	TRUE	219.103	20379240	24.47
C16H13N2	FALSE	N/A	N/A	N/A	FALSE	N/A	N/A	N/A	TRUE	233.108	9797819	27.46	FALSE	N/A	N/A	N/A
C16H13N2O	TRUE	249.103	2305218	1.35	FALSE	N/A	N/A	N/A	TRUE	249.1	12842630	36	TRUE	249.1	7936204	9.53
C16H13N2O2	TRUE	265.098	4212378	2.48	FALSE	N/A	N/A	N/A	FALSE	N/A	N/A	N/A	TRUE	265.098	1198854	1.44
C16H13N2O3	TRUE	281.092	2169178	1.27	FALSE	N/A	N/A	N/A	FALSE	N/A	N/A	N/A	FALSE	N/A	N/A	N/A
C16H13NO	FALSE	N/A	N/A	N/A	FALSE	N/A	N/A	N/A	TRUE	235.098	2144372	6.01	FALSE	N/A	N/A	N/A
C16H13NO2	FALSE	N/A	N/A	N/A	FALSE	N/A	N/A	N/A	TRUE	251.092	11278580	31.61	TRUE	251.092	12385166	14.87
C16H13O3	FALSE	N/A	N/A	N/A	FALSE	N/A	N/A	N/A	TRUE	253.086	542799	1.52	FALSE	N/A	N/A	N/A
C16H14N	TRUE	220.113	3333357	1.96	TRUE	220.111	11236765	4.53	TRUE	220.111	53158896	149	TRUE	220.111	44634476	53.6
C16H14NO	TRUE	236.105	1403840	0.82	FALSE	N/A	N/A	N/A	TRUE	236.105	4960967	13.91	TRUE	236.105	10734369	12.89
C16H14NO2	TRUE	252.103	3380729	1.99	FALSE	N/A	N/A	N/A	TRUE	252.1	6099948	17.1	TRUE	252.1	7645960	9.18
C16H14O3	TRUE	254.095	805077	0.47	FALSE	N/A	N/A	N/A	TRUE	254.095	5961051	16.71	TRUE	254.095	7917103	9.51
C16H15N	TRUE	221.121	1149496	0.68	TRUE	221.118	1009591	0.41	FALSE	N/A	N/A	N/A	FALSE	N/A	N/A	N/A
C16H15N2	FALSE	N/A	N/A	N/A	FALSE	N/A	N/A	N/A	FALSE	N/A	N/A	N/A	TRUE	235.124	6118812	7.35
C16H15N2O	TRUE	251.116	487874	0.29	FALSE	N/A	N/A	N/A	FALSE	N/A	N/A	N/A	TRUE	251.116	3014510	3.62
C16H15NO3	FALSE	N/A	N/A	N/A	FALSE	N/A	N/A	N/A	TRUE	269.105	1952817	5.47	FALSE	N/A	N/A	N/A
C16H15O3	FALSE	N/A	N/A	N/A	FALSE	N/A	N/A	N/A	FALSE	N/A	N/A	N/A	TRUE	255.102	7510940	9.02
C16H16N	TRUE	222.128	3444787	2.02	TRUE	222.126	638357	0.26	TRUE	222.126	20267318	56.81	TRUE	222.127	69042024	82.92
C16H16NO	FALSE	N/A	N/A	N/A	FALSE	N/A	N/A	N/A	TRUE	238.121	16091784	45.11	TRUE	238.121	5218336	6.27
C16H16NO2	TRUE	254.117	455142	0.27	FALSE	N/A	N/A	N/A	FALSE	N/A	N/A	N/A	TRUE	254.116	1762878	2.12
C16H16NO3	FALSE	N/A	N/A	N/A	FALSE	N/A	N/A	N/A	TRUE	270.113	2289606	6.42	FALSE	N/A	N/A	N/A
C16H16O3	TRUE	256.11	1009561	0.59	FALSE	N/A	N/A	N/A	TRUE	256.11	12977163	36.37	FALSE	N/A	N/A	N/A
C16H17N2	TRUE	237.138	437118	0.26	FALSE	N/A	N/A	N/A	FALSE	N/A	N/A	N/A	FALSE	N/A	N/A	N/A
C16H17NO3	FALSE	N/A	N/A	N/A	FALSE	N/A	N/A	N/A	FALSE	N/A	N/A	N/A	TRUE	271.121	1739254	2.09
C16H18N	FALSE	N/A	N/A	N/A	FALSE	N/A	N/A	N/A	FALSE	N/A	N/A	N/A	TRUE	224.142	12260054	14.72
C16H18O3	TRUE	258.125	1050339	0.62	FALSE	N/A	N/A	N/A	TRUE	258.126	17374970	48.7	TRUE	258.126	5148559	6.18
C16H19NO3	FALSE	N/A	N/A	N/A	FALSE	N/A	N/A	N/A	TRUE	273.136	6204325	17.39	FALSE	N/A	N/A	N/A
C16H20O3	FALSE	N/A	N/A	N/A	FALSE	N/A	N/A	N/A	TRUE	260.141	1468074	4.11	TRUE	260.141	16203470	19.46
C16H21NO3	TRUE	275.152	556264	0.33	FALSE	N/A	N/A	N/A	TRUE	275.152	11798925	33.07	TRUE	275.152	3973572	4.77
C16H21O3	FALSE	N/A	N/A	N/A	FALSE	N/A	N/A	N/A	FALSE	N/A	N/A	N/A	TRUE	261.148	1880555	2.26
C16H22O3	FALSE	N/A	N/A	N/A	FALSE	N/A	N/A	N/A	FALSE	N/A	N/A	N/A	TRUE	262.157	737790	0.89
C16H23NO3	FALSE	N/A	N/A	N/A	FALSE	N/A	N/A	N/A	FALSE	N/A	N/A	N/A	TRUE	277.168	9645853	11.58
C16H8N	FALSE	N/A	N/A	N/A	FALSE	N/A	N/A	N/A	TRUE	214.064	717571	2.01	TRUE	214.066	562846	0.68
C16H9	FALSE	N/A	N/A	N/A	FALSE	N/A	N/A	N/A	FALSE	N/A	N/A	N/A	TRUE	201.07	386133	0.46
C16H9N	TRUE	215.073	424804	0.25	FALSE	N/A	N/A	N/A	TRUE	215.072	1039875	2.91	TRUE	215.074	702573	0.84
C16H9N2O2	TRUE	261.064	724257	0.43	FALSE	N/A	N/A	N/A	FALSE	N/A	N/A	N/A	FALSE	N/A	N/A	N/A
C17H10N	TRUE	228.081	1292461	0.76	TRUE	228.079	653860	0.26	TRUE	228.082	4134338	11.59	TRUE	228.082	1069149	1.28
C17H10NO	TRUE	244.076	437800	0.26	FALSE	N/A	N/A	N/A	TRUE	244.074	3476395	9.74	TRUE	244.074	3597325	4.32
C17H10NO2	FALSE	N/A	N/A	N/A	FALSE	N/A	N/A	N/A	TRUE	260.069	886414	2.48	FALSE	N/A	N/A	N/A
C17H11	TRUE	215.084	732849	0.43	TRUE	215.084	666760	0.27	TRUE	215.084	3988101	11.18	TRUE	215.084	943470	1.13
C17H11N	TRUE	229.089	624834	0.37	FALSE	N/A	N/A	N/A	TRUE	229.09	1710466	4.79	TRUE	229.087	1364624	1.64
C17H11N2O	FALSE	N/A	N/A	N/A	FALSE	N/A	N/A	N/A	TRUE	259.087	711264	1.99	FALSE	N/A	N/A	N/A
C17H11NO	TRUE	245.082	1347114	0.79	FALSE	N/A	N/A	N/A	TRUE	245.082	4721445	13.23	FALSE	N/A	N/A	N/A
C17H11NO2	FALSE	N/A	N/A	N/A	FALSE	N/A	N/A	N/A	TRUE	261.079	463173	1.3	TRUE	261.077	789949	0.95
C17H12N	TRUE	230.097	3848127	2.26	TRUE	230.095	2834075	1.14	TRUE	230.097	27139424	76.07	FALSE	N/A	N/A	N/A
C17H12NO	TRUE	246.092	1675821	0.98	TRUE	246.092	2249367	0.91	TRUE	246.09	11602654	32.52	TRUE	246.089	7540130	9.06
C17H12NO2	TRUE	262.087	633612	0.37	FALSE	N/A	N/A	N/A	TRUE	262.087	2563733	7.19	TRUE	262.084	2519017	3.03
C17H13	FALSE	N/A	N/A	N/A	FALSE	N/A	N/A	N/A	TRUE	217.1	1257317	3.52	FALSE	N/A	N/A	N/A
C17H13N	TRUE	231.105	2619455	1.54	TRUE	231.103	4483517	1.81	TRUE	231.105	20815018	58.34	FALSE	N/A	N/A	N/A
C17H13N2O	FALSE	N/A	N/A	N/A	FALSE	N/A	N/A	N/A	TRUE	261.103	1165519	3.27	FALSE	N/A	N/A	N/A
C17H13N2O2	FALSE	N/A	N/A	N/A	FALSE	N/A	N/A	N/A	TRUE	277.098	691664	1.94	FALSE	N/A	N/A	N/A
C17H13NO	TRUE	247.1	1471228	0.86	TRUE	247.1	1447180	0.58	FALSE	N/A	N/A	N/A	TRUE	247.097	6982389	8.39
C17H13NO2	FALSE	N/A	N/A	N/A	FALSE	N/A	N/A	N/A	TRUE	263.095	823692	2.31	TRUE	263.092	552403	0.66
C17H14N	TRUE	232.113	3453758	2.03	TRUE	232.11	7172861	2.89	TRUE	232.113	23544308	65.99	TRUE	232.113	15799921	18.97
C17H14NO	TRUE	248.108	1552041	0.91	TRUE	248.108	1584928	0.64	TRUE	248.105	11164494	31.29	TRUE	248.105	12955267	15.56
C17H14NO2	FALSE	N/A	N/A	N/A	TRUE	264.103	648466	0.26	TRUE	264.103	4053251	11.36	TRUE	264.103	4664892	5.6
C17H14O3	FALSE	N/A	N/A	N/A	FALSE	N/A	N/A	N/A	TRUE	266.094	435127	1.22	FALSE	N/A	N/A	N/A
C17H15N	TRUE	233.121	814459	0.48	TRUE	233.118	7477180	3.01	FALSE	N/A	N/A	N/A	TRUE	233.121	3042372	3.65
C17H15N2	TRUE	247.124	1271358	0.75	TRUE	247.124	777805	0.31	FALSE	N/A	N/A	N/A	FALSE	N/A	N/A	N/A
C17H15N2O	FALSE	N/A	N/A	N/A	FALSE	N/A	N/A	N/A	TRUE	263.116	1596989	4.48	TRUE	263.116	1672642	2.01
C17H15N2O2	FALSE	N/A	N/A	N/A	FALSE	N/A	N/A	N/A	TRUE	279.114	5310421	14.89	TRUE	279.114	1862984	2.24
C17H15NO2	FALSE	N/A	N/A	N/A	FALSE	N/A	N/A	N/A	FALSE	N/A	N/A	N/A	TRUE	265.109	633997	0.76
C17H15O3	FALSE	N/A	N/A	N/A	FALSE	N/A	N/A	N/A	TRUE	267.102	2037413	5.71	FALSE	N/A	N/A	N/A
C17H16N	TRUE	234.129	2289144	1.35	TRUE	234.126	9746746	3.93	TRUE	234.129	7758722	21.75	FALSE	N/A	N/A	N/A
C17H16NO	TRUE	250.124	1769368	1.04	FALSE	N/A	N/A	N/A	TRUE	250.121	1974590	5.53	TRUE	250.121	1692856	2.03
C17H16NO2	TRUE	266.116	422431	0.25	FALSE	N/A	N/A	N/A	TRUE	266.118	10011696	28.06	TRUE	266.116	21589742	25.93
C17H16O3	FALSE	N/A	N/A	N/A	FALSE	N/A	N/A	N/A	TRUE	268.11	4320988	12.11	TRUE	268.11	1082242	1.3
C17H17N	FALSE	N/A	N/A	N/A	TRUE	235.136	538579	0.22	FALSE	N/A	N/A	N/A	FALSE	N/A	N/A	N/A
C17H17N2	TRUE	249.139	1751780	1.03	TRUE	249.137	863422	0.35	TRUE	249.14	27883016	78.16	TRUE	249.14	34395788	41.31
C17H17N2O	FALSE	N/A	N/A	N/A	FALSE	N/A	N/A	N/A	TRUE	265.134	520555	1.46	TRUE	265.134	1879092	2.26
C17H17N2O2	FALSE	N/A	N/A	N/A	FALSE	N/A	N/A	N/A	TRUE	281.129	1729368	4.85	TRUE	281.126	1938340	2.33
C17H17NO3	FALSE	N/A	N/A	N/A	FALSE	N/A	N/A	N/A	TRUE	283.121	1413608	3.96	FALSE	N/A	N/A	N/A
C17H18NO2	FALSE	N/A	N/A	N/A	FALSE	N/A	N/A	N/A	FALSE	N/A	N/A	N/A	TRUE	268.131	2726177	3.27
C17H18O3	FALSE	N/A	N/A	N/A	FALSE	N/A	N/A	N/A	FALSE	N/A	N/A	N/A	TRUE	270.126	3491417	4.19
C17H19NO3	FALSE	N/A	N/A	N/A	FALSE	N/A	N/A	N/A	TRUE	285.136	2682647	7.52	TRUE	285.136	657000	0.79
C17H20O3	FALSE	N/A	N/A	N/A	FALSE	N/A	N/A	N/A	FALSE	N/A	N/A	N/A	TRUE	272.141	434078	0.52
C17H21N2	FALSE	N/A	N/A	N/A	FALSE	N/A	N/A	N/A	FALSE	N/A	N/A	N/A	TRUE	253.171	1389116	1.67
C17H21NO3	FALSE	N/A	N/A	N/A	FALSE	N/A	N/A	N/A	FALSE	N/A	N/A	N/A	TRUE	287.152	3102722	3.73
C17H9N	FALSE	N/A	N/A	N/A	FALSE	N/A	N/A	N/A	TRUE	227.072	631901	1.77	FALSE	N/A	N/A	N/A
C18H10N	FALSE	N/A	N/A	N/A	FALSE	N/A	N/A	N/A	TRUE	240.081	540409	1.51	FALSE	N/A	N/A	N/A
C18H10NO	FALSE	N/A	N/A	N/A	FALSE	N/A	N/A	N/A	TRUE	256.074	688729	1.93	FALSE	N/A	N/A	N/A
C18H11N	TRUE	241.089	1011350	0.59	FALSE	N/A	N/A	N/A	TRUE	241.09	4126717	11.57	TRUE	241.09	1108347	1.33
C18H11NO	FALSE	N/A	N/A	N/A	FALSE	N/A	N/A	N/A	TRUE	257.084	1428497	4	TRUE	257.084	553544	0.66
C18H12N	TRUE	242.097	1888180	1.11	TRUE	242.097	854786	0.34	FALSE	N/A	N/A	N/A	TRUE	242.097	1382230	1.66
C18H12NO	TRUE	258.092	671678	0.39	FALSE	N/A	N/A	N/A	TRUE	258.089	8941689	25.06	TRUE	258.089	7360144	8.84
C18H12NO2	TRUE	274.086	396075	0.23	FALSE	N/A	N/A	N/A	TRUE	274.088	975014	2.73	FALSE	N/A	N/A	N/A
C18H13	FALSE	N/A	N/A	N/A	FALSE	N/A	N/A	N/A	TRUE	229.1	1875059	5.26	TRUE	229.1	534407	0.64
C18H13N	TRUE	243.105	1548511	0.91	TRUE	243.105	1866984	0.75	FALSE	N/A	N/A	N/A	TRUE	243.105	2454796	2.95
C18H13N2	FALSE	N/A	N/A	N/A	FALSE	N/A	N/A	N/A	TRUE	257.108	995650	2.79	FALSE	N/A	N/A	N/A
C18H13N2O	TRUE	273.103	636627	0.37	FALSE	N/A	N/A	N/A	TRUE	273.103	2218211	6.22	FALSE	N/A	N/A	N/A
C18H13NO	TRUE	259.1	687649	0.4	FALSE	N/A	N/A	N/A	TRUE	259.1	5674545	15.91	TRUE	259.097	6616689	7.95
C18H13NO2	TRUE	275.093	631646	0.37	FALSE	N/A	N/A	N/A	TRUE	275.095	619842	1.74	FALSE	N/A	N/A	N/A
C18H14N	TRUE	244.113	966535	0.57	TRUE	244.113	392822	0.16	FALSE	N/A	N/A	N/A	FALSE	N/A	N/A	N/A
C18H14NO	TRUE	260.108	3045366	1.79	TRUE	260.108	616037	0.25	TRUE	260.105	17572200	49.25	TRUE	260.108	4396751	5.28
C18H14NO2	TRUE	276.102	510538	0.3	FALSE	N/A	N/A	N/A	TRUE	276.103	3091901	8.67	TRUE	276.103	5177712	6.22
C18H15N	FALSE	N/A	N/A	N/A	TRUE	245.118	776931	0.31	TRUE	245.121	2204007	6.18	FALSE	N/A	N/A	N/A
C18H15N2	FALSE	N/A	N/A	N/A	FALSE	N/A	N/A	N/A	TRUE	259.124	5382962	15.09	TRUE	259.124	2046544	2.46
C18H15N2O	TRUE	275.119	587542	0.35	TRUE	275.118	1108566	0.45	TRUE	275.119	2143947	6.01	TRUE	275.119	13526981	16.25
C18H15N2O2	TRUE	291.114	663909	0.39	FALSE	N/A	N/A	N/A	TRUE	291.114	460281	1.29	TRUE	291.114	471488	0.57
C18H15NO	TRUE	261.116	599922	0.35	TRUE	261.115	1078929	0.43	TRUE	261.116	1065360	2.99	TRUE	261.115	1393948	1.67
C18H15NO2	FALSE	N/A	N/A	N/A	FALSE	N/A	N/A	N/A	TRUE	277.111	1106208	3.1	FALSE	N/A	N/A	N/A
C18H16N	TRUE	246.129	1134655	0.67	TRUE	246.129	622465	0.25	TRUE	246.129	14000224	39.24	FALSE	N/A	N/A	N/A
C18H16NO	TRUE	262.123	660637	0.39	FALSE	N/A	N/A	N/A	TRUE	262.124	2142871	6.01	TRUE	262.124	6276615	7.54
C18H16NO2	TRUE	278.118	1396044	0.82	FALSE	N/A	N/A	N/A	TRUE	278.119	1378595	3.86	TRUE	278.118	1142705	1.37
C18H17N2	FALSE	N/A	N/A	N/A	TRUE	261.14	678226	0.27	TRUE	261.139	2845953	7.98	TRUE	261.14	1537291	1.85
C18H17N2O	TRUE	277.134	1205267	0.71	FALSE	N/A	N/A	N/A	TRUE	277.134	1132146	3.17	TRUE	277.135	1842014	2.21
C18H17N2O2	FALSE	N/A	N/A	N/A	FALSE	N/A	N/A	N/A	TRUE	293.13	908156	2.55	TRUE	293.129	568389	0.68
C18H17NO	FALSE	N/A	N/A	N/A	FALSE	N/A	N/A	N/A	FALSE	N/A	N/A	N/A	TRUE	263.131	963849	1.16
C18H17NO2	FALSE	N/A	N/A	N/A	TRUE	279.126	1027309	0.41	FALSE	N/A	N/A	N/A	FALSE	N/A	N/A	N/A
C18H18N	TRUE	248.144	567323	0.33	TRUE	248.144	5852162	2.36	TRUE	248.144	890992	2.5	TRUE	248.144	5635076	6.77
C18H18NO	TRUE	264.139	1030897	0.61	FALSE	N/A	N/A	N/A	FALSE	N/A	N/A	N/A	TRUE	264.137	1419323	1.7
C18H18NO2	FALSE	N/A	N/A	N/A	TRUE	280.134	443942	0.18	FALSE	N/A	N/A	N/A	TRUE	280.134	691651	0.83
C18H18NO3	FALSE	N/A	N/A	N/A	FALSE	N/A	N/A	N/A	TRUE	296.129	405300	1.14	FALSE	N/A	N/A	N/A
C18H19N	FALSE	N/A	N/A	N/A	TRUE	249.152	405686	0.16	FALSE	N/A	N/A	N/A	FALSE	N/A	N/A	N/A
C18H19N2	FALSE	N/A	N/A	N/A	FALSE	N/A	N/A	N/A	TRUE	263.155	966159	2.71	TRUE	263.155	2471713	2.97
C18H19N2O	FALSE	N/A	N/A	N/A	FALSE	N/A	N/A	N/A	FALSE	N/A	N/A	N/A	TRUE	279.147	906800	1.09
C18H20NO3	FALSE	N/A	N/A	N/A	FALSE	N/A	N/A	N/A	FALSE	N/A	N/A	N/A	TRUE	298.142	415404	0.5
C18H21N2	TRUE	265.17	441979	0.26	FALSE	N/A	N/A	N/A	FALSE	N/A	N/A	N/A	TRUE	265.171	859027	1.03
C19H12N	FALSE	N/A	N/A	N/A	FALSE	N/A	N/A	N/A	TRUE	254.098	3286971	9.21	TRUE	254.097	3735662	4.49
C19H12NO	FALSE	N/A	N/A	N/A	FALSE	N/A	N/A	N/A	TRUE	270.092	2150597	6.03	FALSE	N/A	N/A	N/A
C19H13N	FALSE	N/A	N/A	N/A	FALSE	N/A	N/A	N/A	TRUE	255.105	1151283	3.23	TRUE	255.105	3815963	4.58
C19H13NO	TRUE	271.1	564671	0.33	FALSE	N/A	N/A	N/A	TRUE	271.1	2328666	6.53	TRUE	271.099	389911	0.47
C19H14N	TRUE	256.113	637985	0.37	FALSE	N/A	N/A	N/A	TRUE	256.113	5934731	16.64	FALSE	N/A	N/A	N/A
C19H14NO	FALSE	N/A	N/A	N/A	FALSE	N/A	N/A	N/A	TRUE	272.108	2542575	7.13	TRUE	272.108	2369335	2.85
C19H14NO2	FALSE	N/A	N/A	N/A	FALSE	N/A	N/A	N/A	TRUE	288.103	2089535	5.86	FALSE	N/A	N/A	N/A
C19H15N	FALSE	N/A	N/A	N/A	FALSE	N/A	N/A	N/A	TRUE	257.121	1618859	4.54	FALSE	N/A	N/A	N/A
C19H15N2	FALSE	N/A	N/A	N/A	FALSE	N/A	N/A	N/A	TRUE	271.124	1214699	3.4	TRUE	271.124	1400134	1.68
C19H15N2O	TRUE	287.119	623636	0.37	FALSE	N/A	N/A	N/A	TRUE	287.119	3252562	9.12	TRUE	287.116	495748	0.6
C19H15NO	FALSE	N/A	N/A	N/A	FALSE	N/A	N/A	N/A	TRUE	273.116	1005460	2.82	TRUE	273.116	3533624	4.24
C19H15NO2	FALSE	N/A	N/A	N/A	FALSE	N/A	N/A	N/A	TRUE	289.111	1208732	3.39	FALSE	N/A	N/A	N/A
C19H16N	TRUE	258.129	761411	0.45	TRUE	258.129	1217927	0.49	TRUE	258.129	8786171	24.63	TRUE	258.129	2870158	3.45
C19H16NO	TRUE	274.123	1041772	0.61	FALSE	N/A	N/A	N/A	TRUE	274.124	8673624	24.31	TRUE	274.123	1565949	1.88
C19H16NO2	FALSE	N/A	N/A	N/A	FALSE	N/A	N/A	N/A	TRUE	290.119	2358073	6.61	TRUE	290.119	2869705	3.45
C19H17N2	TRUE	273.139	450834	0.26	FALSE	N/A	N/A	N/A	TRUE	273.14	4130789	11.58	TRUE	273.139	1531128	1.84
C19H17N2O	FALSE	N/A	N/A	N/A	TRUE	289.134	818290	0.33	TRUE	289.135	685189	1.92	TRUE	289.135	2046935	2.46
C19H17N2O2	TRUE	305.129	550501	0.32	FALSE	N/A	N/A	N/A	TRUE	305.13	1371880	3.85	FALSE	N/A	N/A	N/A
C19H17NO2	FALSE	N/A	N/A	N/A	FALSE	N/A	N/A	N/A	TRUE	291.127	1026085	2.88	TRUE	291.126	452941	0.54
C19H18N	FALSE	N/A	N/A	N/A	TRUE	260.144	513391	0.21	FALSE	N/A	N/A	N/A	FALSE	N/A	N/A	N/A
C19H18NO	TRUE	276.137	694712	0.41	TRUE	276.139	936489	0.38	TRUE	276.139	811599	2.27	TRUE	276.139	5258607	6.32
C19H18NO2	TRUE	292.134	761029	0.45	FALSE	N/A	N/A	N/A	TRUE	292.134	1963505	5.5	TRUE	292.134	1702493	2.04
C19H18NO3	FALSE	N/A	N/A	N/A	FALSE	N/A	N/A	N/A	FALSE	N/A	N/A	N/A	TRUE	308.129	549508	0.66
C19H19N2	TRUE	275.155	726448	0.43	FALSE	N/A	N/A	N/A	TRUE	275.155	8278669	23.21	TRUE	275.155	3651268	4.38
C19H19N2O	TRUE	291.148	409828	0.24	FALSE	N/A	N/A	N/A	TRUE	291.15	1830662	5.13	TRUE	291.15	1151250	1.38
C19H19N2O2	FALSE	N/A	N/A	N/A	FALSE	N/A	N/A	N/A	TRUE	307.145	1291030	3.62	TRUE	307.145	1334198	1.6
C19H20NO	FALSE	N/A	N/A	N/A	FALSE	N/A	N/A	N/A	TRUE	278.155	1381445	3.87	TRUE	278.152	775064	0.93
C19H20NO2	FALSE	N/A	N/A	N/A	FALSE	N/A	N/A	N/A	FALSE	N/A	N/A	N/A	TRUE	294.15	2135938	2.57
C19H21N2	FALSE	N/A	N/A	N/A	TRUE	277.171	1555500	0.63	FALSE	N/A	N/A	N/A	TRUE	277.171	7686558	9.23
C19H21N2O	TRUE	293.166	753344	0.44	FALSE	N/A	N/A	N/A	FALSE	N/A	N/A	N/A	TRUE	293.166	2897919	3.48
C19H21N2O2	FALSE	N/A	N/A	N/A	FALSE	N/A	N/A	N/A	FALSE	N/A	N/A	N/A	TRUE	309.161	522983	0.63
C19H22NO	FALSE	N/A	N/A	N/A	FALSE	N/A	N/A	N/A	FALSE	N/A	N/A	N/A	TRUE	280.169	580175	0.7
C19H23N2O	FALSE	N/A	N/A	N/A	FALSE	N/A	N/A	N/A	FALSE	N/A	N/A	N/A	TRUE	295.179	476804	0.57
C20H10N	TRUE	264.082	1857792	1.09	FALSE	N/A	N/A	N/A	FALSE	N/A	N/A	N/A	FALSE	N/A	N/A	N/A
C20H12	FALSE	N/A	N/A	N/A	FALSE	N/A	N/A	N/A	TRUE	252.092	423630	1.19	FALSE	N/A	N/A	N/A
C20H12N	TRUE	266.098	1325331	0.78	FALSE	N/A	N/A	N/A	TRUE	266.098	605095	1.7	FALSE	N/A	N/A	N/A
C20H13	TRUE	253.103	1139588	0.67	FALSE	N/A	N/A	N/A	FALSE	N/A	N/A	N/A	FALSE	N/A	N/A	N/A
C20H13N	FALSE	N/A	N/A	N/A	FALSE	N/A	N/A	N/A	TRUE	267.105	1229653	3.45	FALSE	N/A	N/A	N/A
C20H14N	TRUE	268.112	425594	0.25	FALSE	N/A	N/A	N/A	TRUE	268.113	2497372	7	TRUE	268.113	619266	0.74
C20H14NO	FALSE	N/A	N/A	N/A	FALSE	N/A	N/A	N/A	TRUE	284.108	1145254	3.21	FALSE	N/A	N/A	N/A
C20H15N2	FALSE	N/A	N/A	N/A	FALSE	N/A	N/A	N/A	TRUE	283.124	807736	2.26	FALSE	N/A	N/A	N/A
C20H15N2O	FALSE	N/A	N/A	N/A	FALSE	N/A	N/A	N/A	TRUE	299.119	505407	1.42	FALSE	N/A	N/A	N/A
C20H15NO	FALSE	N/A	N/A	N/A	FALSE	N/A	N/A	N/A	TRUE	285.116	508654	1.43	FALSE	N/A	N/A	N/A
C20H16N	FALSE	N/A	N/A	N/A	FALSE	N/A	N/A	N/A	FALSE	N/A	N/A	N/A	TRUE	270.129	2187384	2.63
C20H16N2	FALSE	N/A	N/A	N/A	FALSE	N/A	N/A	N/A	TRUE	284.131	424839	1.19	FALSE	N/A	N/A	N/A
C20H16NO	TRUE	286.123	472907	0.28	FALSE	N/A	N/A	N/A	TRUE	286.124	2324516	6.52	TRUE	286.124	912013	1.1
C20H16NO2	FALSE	N/A	N/A	N/A	FALSE	N/A	N/A	N/A	TRUE	302.118	1140688	3.2	FALSE	N/A	N/A	N/A
C20H17N2	FALSE	N/A	N/A	N/A	FALSE	N/A	N/A	N/A	TRUE	285.14	2643959	7.41	TRUE	285.14	560736	0.67
C20H17N2O	FALSE	N/A	N/A	N/A	FALSE	N/A	N/A	N/A	TRUE	301.135	2624073	7.36	FALSE	N/A	N/A	N/A
C20H17NO2	FALSE	N/A	N/A	N/A	FALSE	N/A	N/A	N/A	TRUE	303.127	630857	1.77	FALSE	N/A	N/A	N/A
C20H18NO	FALSE	N/A	N/A	N/A	TRUE	288.139	674833	0.27	FALSE	N/A	N/A	N/A	TRUE	288.139	8346282	10.02
C20H18NO2	FALSE	N/A	N/A	N/A	FALSE	N/A	N/A	N/A	TRUE	304.134	1003776	2.81	TRUE	304.135	842304	1.01
C20H19N2	FALSE	N/A	N/A	N/A	FALSE	N/A	N/A	N/A	FALSE	N/A	N/A	N/A	TRUE	287.155	3904578	4.69
C20H19N2O	TRUE	303.15	902117	0.53	TRUE	303.148	448606	0.18	TRUE	303.15	5645050	15.82	TRUE	303.15	2479795	2.98
C20H19N2O2	TRUE	319.145	485808	0.29	FALSE	N/A	N/A	N/A	TRUE	319.145	1450411	4.07	FALSE	N/A	N/A	N/A
C20H20NO2	FALSE	N/A	N/A	N/A	FALSE	N/A	N/A	N/A	TRUE	306.15	3645872	10.22	TRUE	306.15	560220	0.67
C20H20NO3	FALSE	N/A	N/A	N/A	FALSE	N/A	N/A	N/A	FALSE	N/A	N/A	N/A	TRUE	322.142	430708	0.52
C20H21N2	FALSE	N/A	N/A	N/A	FALSE	N/A	N/A	N/A	FALSE	N/A	N/A	N/A	TRUE	289.171	679081	0.82
C20H21N2O	FALSE	N/A	N/A	N/A	TRUE	305.166	1032380	0.42	FALSE	N/A	N/A	N/A	TRUE	305.166	14928948	17.93
C20H21N2O2	TRUE	321.159	623122	0.37	FALSE	N/A	N/A	N/A	TRUE	321.161	544295	1.53	TRUE	321.161	1478421	1.78
C20H22NO	FALSE	N/A	N/A	N/A	FALSE	N/A	N/A	N/A	FALSE	N/A	N/A	N/A	TRUE	292.171	1019359	1.22
C20H22NO2	FALSE	N/A	N/A	N/A	FALSE	N/A	N/A	N/A	FALSE	N/A	N/A	N/A	TRUE	308.166	1714044	2.06
C20H22NO3	FALSE	N/A	N/A	N/A	FALSE	N/A	N/A	N/A	TRUE	324.16	484214	1.36	FALSE	N/A	N/A	N/A
C20H23N2O	FALSE	N/A	N/A	N/A	FALSE	N/A	N/A	N/A	FALSE	N/A	N/A	N/A	TRUE	307.182	505922	0.61
C20H23N2O2	FALSE	N/A	N/A	N/A	FALSE	N/A	N/A	N/A	TRUE	323.176	417668	1.17	TRUE	323.177	573006	0.69
C20H23N2O3	FALSE	N/A	N/A	N/A	FALSE	N/A	N/A	N/A	TRUE	339.172	2026891	5.68	TRUE	339.172	1567975	1.88
C20H25N2O	FALSE	N/A	N/A	N/A	FALSE	N/A	N/A	N/A	FALSE	N/A	N/A	N/A	TRUE	309.198	652779	0.78
C20H25N2O3	FALSE	N/A	N/A	N/A	FALSE	N/A	N/A	N/A	FALSE	N/A	N/A	N/A	TRUE	341.187	7271078	8.73
C21H13	FALSE	N/A	N/A	N/A	FALSE	N/A	N/A	N/A	TRUE	265.103	1200393	3.36	FALSE	N/A	N/A	N/A
C21H14N	FALSE	N/A	N/A	N/A	FALSE	N/A	N/A	N/A	TRUE	280.113	1450726	4.07	FALSE	N/A	N/A	N/A
C21H15	FALSE	N/A	N/A	N/A	FALSE	N/A	N/A	N/A	TRUE	267.119	2470166	6.92	FALSE	N/A	N/A	N/A
C21H18N2	FALSE	N/A	N/A	N/A	FALSE	N/A	N/A	N/A	TRUE	298.145	2735439	7.67	TRUE	298.146	476557	0.57
C21H20NO	FALSE	N/A	N/A	N/A	FALSE	N/A	N/A	N/A	FALSE	N/A	N/A	N/A	TRUE	302.155	667526	0.8
C21H20NO2	FALSE	N/A	N/A	N/A	FALSE	N/A	N/A	N/A	TRUE	318.15	1847606	5.18	FALSE	N/A	N/A	N/A
C21H21N2O	FALSE	N/A	N/A	N/A	FALSE	N/A	N/A	N/A	TRUE	317.166	539386	1.51	FALSE	N/A	N/A	N/A
C21H21N2O2	FALSE	N/A	N/A	N/A	FALSE	N/A	N/A	N/A	TRUE	333.161	1237027	3.47	FALSE	N/A	N/A	N/A
C21H22NO2	FALSE	N/A	N/A	N/A	FALSE	N/A	N/A	N/A	FALSE	N/A	N/A	N/A	TRUE	320.166	2962220	3.56
C21H23N2O	FALSE	N/A	N/A	N/A	FALSE	N/A	N/A	N/A	FALSE	N/A	N/A	N/A	TRUE	319.182	1477010	1.77
C21H23N2O2	FALSE	N/A	N/A	N/A	FALSE	N/A	N/A	N/A	TRUE	335.177	14285450	40.04	TRUE	335.177	2088699	2.51
C21H23N2O3	TRUE	351.171	939241	0.55	FALSE	N/A	N/A	N/A	TRUE	351.172	750682	2.1	FALSE	N/A	N/A	N/A
C21H25N2O2	FALSE	N/A	N/A	N/A	FALSE	N/A	N/A	N/A	FALSE	N/A	N/A	N/A	TRUE	337.192	52037156	62.49
C21H25N2O3	TRUE	353.187	514002	0.3	FALSE	N/A	N/A	N/A	FALSE	N/A	N/A	N/A	TRUE	353.187	2612467	3.14
C22H13	FALSE	N/A	N/A	N/A	FALSE	N/A	N/A	N/A	TRUE	277.103	974920	2.73	TRUE	277.103	1629438	1.96
C22H19O	FALSE	N/A	N/A	N/A	FALSE	N/A	N/A	N/A	TRUE	299.144	678240	1.9	FALSE	N/A	N/A	N/A
C22H25N2O3	FALSE	N/A	N/A	N/A	FALSE	N/A	N/A	N/A	TRUE	365.188	8484827	23.78	FALSE	N/A	N/A	N/A
C22H26NO3	FALSE	N/A	N/A	N/A	FALSE	N/A	N/A	N/A	FALSE	N/A	N/A	N/A	TRUE	352.192	1615331	1.94
C22H27N2O2	FALSE	N/A	N/A	N/A	FALSE	N/A	N/A	N/A	FALSE	N/A	N/A	N/A	TRUE	351.208	903459	1.09
C22H27N2O3	FALSE	N/A	N/A	N/A	FALSE	N/A	N/A	N/A	TRUE	367.203	3620096	10.15	TRUE	367.202	30474796	36.6
C22H27O3	FALSE	N/A	N/A	N/A	FALSE	N/A	N/A	N/A	FALSE	N/A	N/A	N/A	TRUE	339.195	770793	0.93
C22H29N2O3	FALSE	N/A	N/A	N/A	FALSE	N/A	N/A	N/A	FALSE	N/A	N/A	N/A	TRUE	369.219	10153994	12.19
C3H7N2O2	FALSE	N/A	N/A	N/A	FALSE	N/A	N/A	N/A	TRUE	103.049	623290	1.75	TRUE	103.052	564530	0.68
C5H8N2O	FALSE	N/A	N/A	N/A	FALSE	N/A	N/A	N/A	TRUE	112.064	722667	2.03	FALSE	N/A	N/A	N/A
C6H4N2	FALSE	N/A	N/A	N/A	FALSE	N/A	N/A	N/A	TRUE	104.038	951571	2.67	TRUE	104.038	892587	1.07
C6H4NO2	TRUE	122.023	3703222	2.18	FALSE	N/A	N/A	N/A	FALSE	N/A	N/A	N/A	FALSE	N/A	N/A	N/A
C6H6NO2	TRUE	124.039	12686571	7.46	FALSE	N/A	N/A	N/A	FALSE	N/A	N/A	N/A	FALSE	N/A	N/A	N/A
C6H6O2	TRUE	110.038	478952	0.28	FALSE	N/A	N/A	N/A	TRUE	110.038	469423	1.32	FALSE	N/A	N/A	N/A
C6H7O2	TRUE	111.045	440273	0.26	FALSE	N/A	N/A	N/A	TRUE	111.045	709615	1.99	TRUE	111.045	673670	0.81
C7H10N	FALSE	N/A	N/A	N/A	FALSE	N/A	N/A	N/A	TRUE	108.08	489096	1.37	TRUE	108.08	1031249	1.24
C7H12N	FALSE	N/A	N/A	N/A	FALSE	N/A	N/A	N/A	FALSE	N/A	N/A	N/A	TRUE	110.096	2743959	3.3
C7H12NO	FALSE	N/A	N/A	N/A	FALSE	N/A	N/A	N/A	TRUE	126.091	575513	1.61	FALSE	N/A	N/A	N/A
C7H4N2	FALSE	N/A	N/A	N/A	TRUE	116.038	414225	0.17	FALSE	N/A	N/A	N/A	FALSE	N/A	N/A	N/A
C7H5N2	FALSE	N/A	N/A	N/A	FALSE	N/A	N/A	N/A	FALSE	N/A	N/A	N/A	TRUE	117.045	2367441	2.84
C7H6N	TRUE	104.048	510032	0.3	FALSE	N/A	N/A	N/A	FALSE	N/A	N/A	N/A	FALSE	N/A	N/A	N/A
C7H6N2	FALSE	N/A	N/A	N/A	FALSE	N/A	N/A	N/A	FALSE	N/A	N/A	N/A	TRUE	118.053	423506	0.51
C7H7N2	FALSE	N/A	N/A	N/A	FALSE	N/A	N/A	N/A	TRUE	119.061	1069047	3	FALSE	N/A	N/A	N/A
C7H7O2	FALSE	N/A	N/A	N/A	FALSE	N/A	N/A	N/A	TRUE	123.045	530275	1.49	TRUE	123.045	374511	0.45
C7H8N	TRUE	106.065	433019	0.25	FALSE	N/A	N/A	N/A	FALSE	N/A	N/A	N/A	TRUE	106.065	432217	0.52
C7H8N2O2	FALSE	N/A	N/A	N/A	FALSE	N/A	N/A	N/A	FALSE	N/A	N/A	N/A	TRUE	152.057	759316	0.91
C7H8NO	FALSE	N/A	N/A	N/A	FALSE	N/A	N/A	N/A	FALSE	N/A	N/A	N/A	TRUE	122.06	734960	0.88
C7H8NO2	FALSE	N/A	N/A	N/A	FALSE	N/A	N/A	N/A	TRUE	138.054	3148853	8.83	TRUE	138.054	3773255	4.53
C7H9O	FALSE	N/A	N/A	N/A	FALSE	N/A	N/A	N/A	TRUE	109.064	710816	1.99	FALSE	N/A	N/A	N/A
C8H10N	TRUE	120.08	635449	0.37	FALSE	N/A	N/A	N/A	TRUE	120.08	914155	2.56	FALSE	N/A	N/A	N/A
C8H10NO	TRUE	136.075	422911	0.25	FALSE	N/A	N/A	N/A	TRUE	136.075	910239	2.55	TRUE	136.075	1501959	1.8
C8H10NO2	TRUE	152.07	545439	0.32	FALSE	N/A	N/A	N/A	TRUE	152.07	2631538	7.38	TRUE	152.07	9853067	11.83
C8H10O3	FALSE	N/A	N/A	N/A	FALSE	N/A	N/A	N/A	FALSE	N/A	N/A	N/A	TRUE	154.063	1416533	1.7
C8H11O	FALSE	N/A	N/A	N/A	FALSE	N/A	N/A	N/A	FALSE	N/A	N/A	N/A	TRUE	123.08	385868	0.46
C8H11O2	FALSE	N/A	N/A	N/A	FALSE	N/A	N/A	N/A	FALSE	N/A	N/A	N/A	TRUE	139.075	531317	0.64
C8H11O3	FALSE	N/A	N/A	N/A	FALSE	N/A	N/A	N/A	TRUE	155.069	975550	2.73	FALSE	N/A	N/A	N/A
C8H12N	FALSE	N/A	N/A	N/A	FALSE	N/A	N/A	N/A	FALSE	N/A	N/A	N/A	TRUE	122.096	1327407	1.59
C8H12NO	FALSE	N/A	N/A	N/A	FALSE	N/A	N/A	N/A	FALSE	N/A	N/A	N/A	TRUE	138.091	1433061	1.72
C8H13O3	FALSE	N/A	N/A	N/A	FALSE	N/A	N/A	N/A	FALSE	N/A	N/A	N/A	TRUE	157.084	1150078	1.38
C8H14NO	FALSE	N/A	N/A	N/A	FALSE	N/A	N/A	N/A	FALSE	N/A	N/A	N/A	TRUE	140.107	893566	1.07
C8H15O3	TRUE	159.1	613808	0.36	FALSE	N/A	N/A	N/A	FALSE	N/A	N/A	N/A	FALSE	N/A	N/A	N/A
C8H6	FALSE	N/A	N/A	N/A	TRUE	102.046	511176	0.21	FALSE	N/A	N/A	N/A	TRUE	102.046	459836	0.55
C8H6N	TRUE	116.049	392945	0.23	TRUE	116.049	423754	0.17	TRUE	116.049	478791	1.34	FALSE	N/A	N/A	N/A
C8H7	TRUE	103.054	398719	0.23	FALSE	N/A	N/A	N/A	FALSE	N/A	N/A	N/A	FALSE	N/A	N/A	N/A
C8H7N	TRUE	117.057	2962615	1.74	TRUE	117.057	823253	0.33	FALSE	N/A	N/A	N/A	FALSE	N/A	N/A	N/A
C8H7N2	FALSE	N/A	N/A	N/A	FALSE	N/A	N/A	N/A	FALSE	N/A	N/A	N/A	TRUE	131.061	462847	0.56
C8H8N	TRUE	118.065	968629	0.57	FALSE	N/A	N/A	N/A	TRUE	118.065	1032807	2.89	TRUE	118.065	991344	1.19
C8H8NO	TRUE	134.06	983406	0.58	FALSE	N/A	N/A	N/A	TRUE	134.06	874801	2.45	TRUE	134.06	948327	1.14
C8H9NO2	FALSE	N/A	N/A	N/A	FALSE	N/A	N/A	N/A	FALSE	N/A	N/A	N/A	TRUE	151.062	3377696	4.06
C8H9O2	FALSE	N/A	N/A	N/A	FALSE	N/A	N/A	N/A	TRUE	137.059	1776344	4.98	FALSE	N/A	N/A	N/A
C8H9O3	TRUE	153.054	440320	0.26	FALSE	N/A	N/A	N/A	FALSE	N/A	N/A	N/A	FALSE	N/A	N/A	N/A
C9H10N	TRUE	132.08	1818962	1.07	FALSE	N/A	N/A	N/A	TRUE	132.08	7560384	21.19	TRUE	132.08	5738439	6.89
C9H10NO	TRUE	148.075	1183386	0.7	FALSE	N/A	N/A	N/A	TRUE	148.075	4403033	12.34	TRUE	148.075	2069412	2.49
C9H10NO2	TRUE	164.07	622312	0.37	FALSE	N/A	N/A	N/A	TRUE	164.07	9465074	26.53	TRUE	164.07	3825120	4.59
C9H11O	FALSE	N/A	N/A	N/A	FALSE	N/A	N/A	N/A	TRUE	135.08	414865	1.16	TRUE	135.08	492215	0.59
C9H11O3	TRUE	167.069	2965698	1.74	FALSE	N/A	N/A	N/A	FALSE	N/A	N/A	N/A	FALSE	N/A	N/A	N/A
C9H12N	TRUE	134.096	2668003	1.57	TRUE	134.096	397644	0.16	TRUE	134.096	401312	1.12	TRUE	134.096	2726760	3.27
C9H12NO	TRUE	150.091	4927875	2.9	FALSE	N/A	N/A	N/A	TRUE	150.091	2198165	6.16	TRUE	150.091	2449672	2.94
C9H12NO2	FALSE	N/A	N/A	N/A	FALSE	N/A	N/A	N/A	TRUE	166.085	3624102	10.16	TRUE	166.085	84666432	101.68
C9H12O3	TRUE	168.076	2884749	1.7	FALSE	N/A	N/A	N/A	TRUE	168.077	8292926	23.25	FALSE	N/A	N/A	N/A
C9H13O3	FALSE	N/A	N/A	N/A	FALSE	N/A	N/A	N/A	TRUE	169.084	5750705	16.12	TRUE	169.084	5923359	7.11
C9H14N	FALSE	N/A	N/A	N/A	FALSE	N/A	N/A	N/A	FALSE	N/A	N/A	N/A	TRUE	136.112	836872	1.01
C9H14NO	FALSE	N/A	N/A	N/A	FALSE	N/A	N/A	N/A	FALSE	N/A	N/A	N/A	TRUE	152.106	872813	1.05
C9H15NO3	FALSE	N/A	N/A	N/A	FALSE	N/A	N/A	N/A	TRUE	185.103	689860	1.93	FALSE	N/A	N/A	N/A
C9H17O3	FALSE	N/A	N/A	N/A	FALSE	N/A	N/A	N/A	TRUE	173.116	853413	2.39	TRUE	173.116	1683898	2.02
C9H2	FALSE	N/A	N/A	N/A	FALSE	N/A	N/A	N/A	FALSE	N/A	N/A	N/A	TRUE	110.015	501560	0.6
C9H5	TRUE	113.038	458623	0.27	FALSE	N/A	N/A	N/A	FALSE	N/A	N/A	N/A	TRUE	113.039	383255	0.46
C9H5N	FALSE	N/A	N/A	N/A	FALSE	N/A	N/A	N/A	FALSE	N/A	N/A	N/A	TRUE	127.041	405721	0.49
C9H6	TRUE	114.046	403765	0.24	FALSE	N/A	N/A	N/A	FALSE	N/A	N/A	N/A	TRUE	114.046	888775	1.07
C9H6N	TRUE	128.049	13081678	7.69	TRUE	128.049	13882997	5.59	TRUE	128.049	1249129	3.5	TRUE	128.049	2383114	2.86
C9H6NO	FALSE	N/A	N/A	N/A	FALSE	N/A	N/A	N/A	FALSE	N/A	N/A	N/A	TRUE	144.044	496818	0.6
C9H7	TRUE	115.054	15704737	9.23	TRUE	115.054	3791497	1.53	TRUE	115.054	2125321	5.96	TRUE	115.054	5004694	6.01
C9H7N	TRUE	129.057	728698	0.43	TRUE	129.057	929494	0.37	FALSE	N/A	N/A	N/A	TRUE	129.057	807609	0.97
C9H7O	TRUE	131.049	1173533	0.69	TRUE	131.049	506623	0.2	TRUE	131.049	398868	1.12	FALSE	N/A	N/A	N/A
C9H8	TRUE	116.062	1301075	0.76	TRUE	116.062	465624	0.19	FALSE	N/A	N/A	N/A	TRUE	116.062	737363	0.89
C9H8N	TRUE	130.065	8086916	4.75	TRUE	130.065	4190166	1.69	TRUE	130.065	8667307	24.29	TRUE	130.065	21764656	26.14
C9H8NO	TRUE	146.059	16868730	9.91	TRUE	146.059	32199266	12.98	TRUE	146.059	10272364	28.79	TRUE	146.059	663841	0.8
C9H8NO2	FALSE	N/A	N/A	N/A	FALSE	N/A	N/A	N/A	TRUE	162.054	982452	2.75	TRUE	162.054	523065	0.63
C9H9	TRUE	117.069	28128452	16.53	TRUE	117.069	8940033	3.6	TRUE	117.07	2067634	5.8	TRUE	117.07	3225508	3.87
C9H9N	TRUE	131.072	496458	0.29	TRUE	131.072	641115	0.26	TRUE	131.073	1033972	2.9	TRUE	131.073	1836880	2.21
C9H9N2	FALSE	N/A	N/A	N/A	FALSE	N/A	N/A	N/A	TRUE	145.077	851475	2.39	FALSE	N/A	N/A	N/A
C9H9NO	TRUE	147.067	1744470	1.03	FALSE	N/A	N/A	N/A	TRUE	147.067	664000	1.86	FALSE	N/A	N/A	N/A
C9H9NO2	FALSE	N/A	N/A	N/A	FALSE	N/A	N/A	N/A	TRUE	163.062	616336	1.73	FALSE	N/A	N/A	N/A
C9H9O	TRUE	133.064	798798	0.47	TRUE	133.064	17204768	6.93	TRUE	133.064	803816	2.25	TRUE	133.064	431621	0.52
C9H9O2	TRUE	149.059	605515	0.36	TRUE	149.059	403471	0.16	TRUE	149.059	1916580	5.37	FALSE	N/A	N/A	N/A

## Sheet: Common
Common ions between Compounds 3-6.
Formula	3_Check	3_m/z	3_Intensity	3_RelativeIntensity	4_Check	4_m/z	4_Intensity	4_RelativeIntensity	5_Check	5_m/z	5_Intensity	5_RelativeIntensity	6_Check	6_m/z	6_Intensity	6_RelativeIntensity
C9H7	TRUE	115.054	15704737	9.23	TRUE	115.054	3791497	1.53	TRUE	115.054	2125321	5.96	TRUE	115.054	5004694	6.01
C9H9	TRUE	117.069	28128452	16.53	TRUE	117.069	8940033	3.6	TRUE	117.07	2067634	5.8	TRUE	117.07	3225508	3.87
C10H7	TRUE	127.054	6039171	3.55	TRUE	127.054	1665674	0.67	TRUE	127.054	1041977	2.92	TRUE	127.054	1007020	1.21
C9H6N	TRUE	128.049	13081678	7.69	TRUE	128.049	13882997	5.59	TRUE	128.049	1249129	3.5	TRUE	128.049	2383114	2.86
C10H8	TRUE	128.062	9157618	5.38	TRUE	128.062	2879793	1.16	TRUE	128.062	4009621	11.24	TRUE	128.062	7201246	8.65
C10H9	TRUE	129.069	4023616	2.36	TRUE	129.069	2534005	1.02	TRUE	129.069	7881410	22.09	TRUE	129.069	9531468	11.45
C9H8N	TRUE	130.065	8086916	4.75	TRUE	130.065	4190166	1.69	TRUE	130.065	8667307	24.29	TRUE	130.065	21764656	26.14
C9H9N	TRUE	131.072	496458	0.29	TRUE	131.072	641115	0.26	TRUE	131.073	1033972	2.9	TRUE	131.073	1836880	2.21
C9H9O	TRUE	133.064	798798	0.47	TRUE	133.064	17204768	6.93	TRUE	133.064	803816	2.25	TRUE	133.064	431621	0.52
C9H12N	TRUE	134.096	2668003	1.57	TRUE	134.096	397644	0.16	TRUE	134.096	401312	1.12	TRUE	134.096	2726760	3.27
C10H8N	TRUE	142.064	9743023	5.73	TRUE	142.064	8417972	3.39	TRUE	142.065	5668578	15.89	TRUE	142.065	11668797	14.01
C10H9N	TRUE	143.072	231194528	135.86	TRUE	143.072	99353944	40.04	TRUE	143.072	46835868	131.28	TRUE	143.072	82889144	99.55
C11H11	TRUE	143.085	998156	0.59	TRUE	143.085	424997	0.17	TRUE	143.085	4592111	12.87	TRUE	143.085	7860189	9.44
C10H10N	TRUE	144.08	1701681920	1000	TRUE	144.08	2481596928	1000	TRUE	144.08	356761696	1000	TRUE	144.08	832675584	1000
C10H9O	TRUE	145.064	11072531	6.51	TRUE	145.064	6314914	2.54	TRUE	145.064	1836335	5.15	TRUE	145.064	1889014	2.27
C9H8NO	TRUE	146.059	16868730	9.91	TRUE	146.059	32199266	12.98	TRUE	146.059	10272364	28.79	TRUE	146.059	663841	0.8
C12H9	TRUE	153.069	2680831	1.58	TRUE	153.069	503200	0.2	TRUE	153.068	447114	1.25	TRUE	153.068	755318	0.91
C11H8N	TRUE	154.064	9532877	5.6	TRUE	154.064	5903650	2.38	TRUE	154.064	37239804	104.38	TRUE	154.064	37921212	45.54
C11H9N	TRUE	155.072	3198676	1.88	TRUE	155.072	1950123	0.79	TRUE	155.072	13881206	38.91	TRUE	155.072	11966714	14.37
C11H10N	TRUE	156.08	14421450	8.47	TRUE	156.08	4737316	1.91	TRUE	156.08	27523804	77.15	TRUE	156.08	36660132	44.03
C11H11N	TRUE	157.088	1229807	0.72	TRUE	157.088	458413	0.18	TRUE	157.088	4368834	12.25	TRUE	157.088	7302622	8.77
C11H12N	TRUE	158.096	11922629	7.01	TRUE	158.096	403959	0.16	TRUE	158.096	42854648	120.12	TRUE	158.096	90042824	108.14
C10H10NO	TRUE	160.075	4682901	2.75	TRUE	160.075	2393312	0.96	TRUE	160.075	13267217	37.19	TRUE	160.075	5118187	6.15
C13H9	TRUE	165.069	4634167	2.72	TRUE	165.069	660899	0.27	TRUE	165.069	7165953	20.09	TRUE	165.069	7926293	9.52
C12H8N	TRUE	166.064	2432224	1.43	TRUE	166.064	954417	0.38	TRUE	166.064	6571367	18.42	TRUE	166.064	4684577	5.63
C12H9N	TRUE	167.072	58061728	34.12	TRUE	167.072	7212600	2.91	TRUE	167.072	177649440	497.95	TRUE	167.072	80694312	96.91
C12H10N	TRUE	168.08	31473676	18.5	TRUE	168.08	11884389	4.79	TRUE	168.08	110618880	310.06	TRUE	168.08	122633224	147.28
C12H11N	TRUE	169.088	3223729	1.89	TRUE	169.088	499510	0.2	TRUE	169.088	4756785	13.33	TRUE	169.088	3991551	4.79
C11H8NO	TRUE	170.059	1689481	0.99	TRUE	170.059	2101016	0.85	TRUE	170.059	1656482	4.64	TRUE	170.059	1232919	1.48
C12H12N	TRUE	170.095	13225423	7.77	TRUE	170.095	6668111	2.69	TRUE	170.096	111965856	313.84	TRUE	170.096	102909880	123.59
C13H8N	TRUE	178.064	1887824	1.11	TRUE	178.064	1014297	0.41	TRUE	178.064	3193051	8.95	TRUE	178.064	1728262	2.08
C14H10	TRUE	178.077	5511976	3.24	TRUE	178.077	1672880	0.67	TRUE	178.077	7082843	19.85	TRUE	178.077	5688310	6.83
C13H9N	TRUE	179.072	1025839	0.6	TRUE	179.072	811212	0.33	TRUE	179.072	4002785	11.22	TRUE	179.072	4093815	4.92
C14H11	TRUE	179.084	4257946	2.5	TRUE	179.084	998808	0.4	TRUE	179.085	9433873	26.44	TRUE	179.085	11119478	13.35
C13H10N	TRUE	180.08	49396112	29.03	TRUE	180.08	9617740	3.88	TRUE	180.08	182996144	512.94	TRUE	180.08	281352224	337.89
C13H11N	TRUE	181.088	9390697	5.52	TRUE	181.088	763733	0.31	TRUE	181.088	31990032	89.67	TRUE	181.088	31776780	38.16
C13H12N	TRUE	182.095	55262792	32.48	TRUE	182.095	1035928	0.42	TRUE	182.095	147523712	413.51	TRUE	182.096	122943488	147.65
C12H9NO	TRUE	183.067	1326762	0.78	TRUE	183.067	3863689	1.56	TRUE	183.067	2540671	7.12	TRUE	183.067	1694346	2.03
C12H10NO	TRUE	184.075	1387331	0.82	TRUE	184.075	1269997	0.51	TRUE	184.075	3728940	10.45	TRUE	184.075	2087916	2.51
C13H14N	TRUE	184.111	449894	0.26	TRUE	184.111	512889	0.21	TRUE	184.111	1896196	5.32	TRUE	184.111	3468013	4.16
C11H10NO2	TRUE	188.07	828772	0.49	TRUE	188.07	589964	0.24	TRUE	188.07	3179331	8.91	TRUE	188.07	413724	0.5
C15H9	TRUE	189.069	1286675	0.76	TRUE	189.069	456262	0.18	TRUE	189.07	1691286	4.74	TRUE	189.069	3237540	3.89
C14H9N	TRUE	191.072	26781848	15.74	TRUE	191.072	7241537	2.92	TRUE	191.072	93802336	262.93	TRUE	191.072	88146272	105.86
C14H10N	TRUE	192.08	10854320	6.38	TRUE	192.08	3359827	1.35	TRUE	192.08	58556068	164.13	TRUE	192.08	57088184	68.56
C14H11N	TRUE	193.087	7470444	4.39	TRUE	193.087	1783577	0.72	TRUE	193.088	42993900	120.51	TRUE	193.088	36356884	43.66
C13H8NO	TRUE	194.059	885888	0.52	TRUE	194.059	2961187	1.19	TRUE	194.059	7846268	21.99	TRUE	194.059	5995538	7.2
C14H12N	TRUE	194.095	28413038	16.7	TRUE	194.095	5660997	2.28	TRUE	194.095	96286272	269.89	TRUE	194.095	143647344	172.51
C13H10NO	TRUE	196.074	3010091	1.77	TRUE	196.075	2265584	0.91	TRUE	196.075	7218511	20.23	TRUE	196.075	4081897	4.9
C13H12NO	TRUE	198.09	516648	0.3	TRUE	198.09	1004838	0.4	TRUE	198.09	3721416	10.43	TRUE	198.09	2096239	2.52
C16H10	TRUE	202.077	1375922	0.81	TRUE	202.076	1058388	0.43	TRUE	202.077	4184390	11.73	TRUE	202.077	1885891	2.26
C15H9N	TRUE	203.072	613803	0.36	TRUE	203.073	500530	0.2	TRUE	203.072	1166981	3.27	TRUE	203.073	1043735	1.25
C16H11	TRUE	203.084	747663	0.44	TRUE	203.084	1348567	0.54	TRUE	203.085	5519695	15.47	TRUE	203.085	2416945	2.9
C15H10N	TRUE	204.08	28820246	16.94	TRUE	204.079	44014724	17.74	TRUE	204.08	95038568	266.39	TRUE	204.08	83231584	99.96
C15H11N	TRUE	205.087	10002785	5.88	TRUE	205.087	16103842	6.49	TRUE	205.088	56744676	159.05	TRUE	205.088	44111600	52.98
C15H12N	TRUE	206.095	24882480	14.62	TRUE	206.095	12573378	5.07	TRUE	206.095	165158752	462.94	TRUE	206.095	311068800	373.58
C14H9NO	TRUE	207.066	1523469	0.9	TRUE	207.067	645713	0.26	TRUE	207.067	3557117	9.97	TRUE	207.067	3056838	3.67
C14H11N2	TRUE	207.092	1683295	0.99	TRUE	207.092	1685002	0.68	TRUE	207.092	11487712	32.2	TRUE	207.092	9235386	11.09
C15H13N	TRUE	207.103	7186592	4.22	TRUE	207.103	1090715	0.44	TRUE	207.103	21919330	61.44	TRUE	207.103	48582940	58.35
C14H10NO	TRUE	208.074	4238096	2.49	TRUE	208.074	1715633	0.69	TRUE	208.075	27632860	77.45	TRUE	208.075	38423724	46.14
C15H14N	TRUE	208.111	7109619	4.18	TRUE	208.111	1532268	0.62	TRUE	208.111	45579872	127.76	TRUE	208.111	65043892	78.11
C17H11	TRUE	215.084	732849	0.43	TRUE	215.084	666760	0.27	TRUE	215.084	3988101	11.18	TRUE	215.084	943470	1.13
C16H10N	TRUE	216.081	1445348	0.85	TRUE	216.08	570852	0.23	TRUE	216.08	8970809	25.15	TRUE	216.08	8323660	10
C16H11N	TRUE	217.089	15536901	9.13	TRUE	217.087	10811674	4.36	TRUE	217.087	114388136	320.63	TRUE	217.087	47669976	57.25
C16H13N	TRUE	219.105	4276106	2.51	TRUE	219.103	28369160	11.43	TRUE	219.103	17283462	48.45	TRUE	219.103	20379240	24.47
C15H10NO	TRUE	220.074	5219337	3.07	TRUE	220.074	1303514	0.53	TRUE	220.074	15492971	43.43	TRUE	220.075	10951783	13.15
C16H14N	TRUE	220.113	3333357	1.96	TRUE	220.111	11236765	4.53	TRUE	220.111	53158896	149	TRUE	220.111	44634476	53.6
C15H12NO	TRUE	222.09	5255376	3.09	TRUE	222.09	506928	0.2	TRUE	222.09	19534002	54.75	TRUE	222.09	26820708	32.21
C16H16N	TRUE	222.128	3444787	2.02	TRUE	222.126	638357	0.26	TRUE	222.126	20267318	56.81	TRUE	222.127	69042024	82.92
C14H10NO2	TRUE	224.069	1971891	1.16	TRUE	224.069	547320	0.22	TRUE	224.069	1773195	4.97	TRUE	224.07	1441886	1.73
C17H10N	TRUE	228.081	1292461	0.76	TRUE	228.079	653860	0.26	TRUE	228.082	4134338	11.59	TRUE	228.082	1069149	1.28
C16H10NO	TRUE	232.074	1719458	1.01	TRUE	232.074	3779931	1.52	TRUE	232.074	6589874	18.47	TRUE	232.074	5127854	6.16
C17H14N	TRUE	232.113	3453758	2.03	TRUE	232.11	7172861	2.89	TRUE	232.113	23544308	65.99	TRUE	232.113	15799921	18.97
C16H11NO	TRUE	233.082	3045880	1.79	TRUE	233.084	949474	0.38	TRUE	233.082	11188922	31.36	TRUE	233.082	11488065	13.8
C16H12NO	TRUE	234.09	9013620	5.3	TRUE	234.09	1279816	0.52	TRUE	234.09	46170240	129.41	TRUE	234.09	63026192	75.69
C15H11N2O	TRUE	235.085	3865262	2.27	TRUE	235.085	1051196	0.42	TRUE	235.085	1731187	4.85	TRUE	235.085	1390921	1.67
C15H12NO2	TRUE	238.085	657543	0.39	TRUE	238.084	1382547	0.56	TRUE	238.085	9793797	27.45	TRUE	238.085	8578782	10.3
C17H12NO	TRUE	246.092	1675821	0.98	TRUE	246.092	2249367	0.91	TRUE	246.09	11602654	32.52	TRUE	246.089	7540130	9.06
C17H14NO	TRUE	248.108	1552041	0.91	TRUE	248.108	1584928	0.64	TRUE	248.105	11164494	31.29	TRUE	248.105	12955267	15.56
C18H18N	TRUE	248.144	567323	0.33	TRUE	248.144	5852162	2.36	TRUE	248.144	890992	2.5	TRUE	248.144	5635076	6.77
C17H17N2	TRUE	249.139	1751780	1.03	TRUE	249.137	863422	0.35	TRUE	249.14	27883016	78.16	TRUE	249.14	34395788	41.31
C19H16N	TRUE	258.129	761411	0.45	TRUE	258.129	1217927	0.49	TRUE	258.129	8786171	24.63	TRUE	258.129	2870158	3.45
C18H14NO	TRUE	260.108	3045366	1.79	TRUE	260.108	616037	0.25	TRUE	260.105	17572200	49.25	TRUE	260.108	4396751	5.28
C18H15NO	TRUE	261.116	599922	0.35	TRUE	261.115	1078929	0.43	TRUE	261.116	1065360	2.99	TRUE	261.115	1393948	1.67
C18H15N2O	TRUE	275.119	587542	0.35	TRUE	275.118	1108566	0.45	TRUE	275.119	2143947	6.01	TRUE	275.119	13526981	16.25
C19H18NO	TRUE	276.137	694712	0.41	TRUE	276.139	936489	0.38	TRUE	276.139	811599	2.27	TRUE	276.139	5258607	6.32
C20H19N2O	TRUE	303.15	902117	0.53	TRUE	303.148	448606	0.18	TRUE	303.15	5645050	15.82	TRUE	303.15	2479795	2.98
