# Supplementary material for: Boosting Sensitivity in Liquid Chromatography–Fourier Transform Ion Cyclotron Resonance–Tandem Mass Spectrometry for Product Ion Analysis of Monoterpene Indole Alkaloids
Source: Front Plant Sci. 2015 Dec 17;6:1127. doi: 10.3389/fpls.2015.01127 (PMC4681812; doi:10.3389/fpls.2015.01127)
Supplement: Supplementary file 1 [file Data_Sheet_1.ZIP › SupplementaryMaterials/Supplementary Dataset S7.xlsx]

## Sheet: RawData
Supplementary Dataset S7. Chemical assignment of product ions in Compounds 7-13.
Formula	7_Check	7_m/z	7_Intensity	7_RelativeIntensity	8_Check	8_m/z	8_Intensity	8_RelativeIntensity	9_Check	9_m/z	9_Intensity	9_RelativeIntensity	10_Check	10_m/z	10_Intensity	10_RelativeIntensity	11_Check	11_m/z	11F_Intensity	11_RelativeIntensity	12_Check	12_m/z	12_Intensity	12_RelativeIntensity	13_Check	13_m/z	13_Intensity	13_RelativeIntensity
C10H10N	TRUE	144.08	7784983	5.97	TRUE	144.08	5410519	4.91	TRUE	144.08	5706090	3.15	TRUE	144.08	17184282	30.29	TRUE	144.08	36631972	24.43	TRUE	144.08	17246714	5.97	TRUE	144.08	10078281	19.18
C10H10NO	TRUE	160.075	1304028928	1000	TRUE	160.075	1102515328	1000	TRUE	160.075	271914688	149.99	TRUE	160.075	229267584	404.17	TRUE	160.075	1499366784	1000	FALSE	N/A	N/A	N/A	TRUE	160.075	525479840	1000
C10H10NO2	TRUE	176.07	1049920	0.81	TRUE	176.07	3106771	2.82	FALSE	N/A	N/A	N/A	TRUE	176.07	443028	0.78	FALSE	N/A	N/A	N/A	FALSE	N/A	N/A	N/A	TRUE	176.07	430109	0.82
C10H11N	FALSE	N/A	N/A	N/A	FALSE	N/A	N/A	N/A	FALSE	N/A	N/A	N/A	FALSE	N/A	N/A	N/A	FALSE	N/A	N/A	N/A	TRUE	145.088	543302	0.19	FALSE	N/A	N/A	N/A
C10H11N2	TRUE	159.091	2539029	1.95	TRUE	159.091	18836590	17.09	FALSE	N/A	N/A	N/A	TRUE	159.091	1723311	3.04	TRUE	159.091	1591267	1.06	TRUE	159.091	33992208	11.77	TRUE	159.091	2772362	5.28
C10H11N2O	FALSE	N/A	N/A	N/A	FALSE	N/A	N/A	N/A	FALSE	N/A	N/A	N/A	FALSE	N/A	N/A	N/A	TRUE	175.086	2223999	1.48	TRUE	175.086	647883	0.22	FALSE	N/A	N/A	N/A
C10H11NO4	FALSE	N/A	N/A	N/A	FALSE	N/A	N/A	N/A	FALSE	N/A	N/A	N/A	FALSE	N/A	N/A	N/A	FALSE	N/A	N/A	N/A	FALSE	N/A	N/A	N/A	TRUE	209.069	1193630	2.27
C10H12N	TRUE	146.096	1077585	0.83	TRUE	146.096	812893	0.74	TRUE	146.096	497812	0.27	FALSE	N/A	N/A	N/A	TRUE	146.096	842797	0.56	TRUE	146.096	1201457	0.42	TRUE	146.096	1103709	2.1
C10H12NO	TRUE	162.09	2174937	1.67	TRUE	162.091	827058	0.75	TRUE	162.091	900107	0.5	TRUE	162.091	586729	1.03	TRUE	162.09	6673958	4.45	TRUE	162.091	12795819	4.43	TRUE	162.09	724642	1.38
C10H12NO2	TRUE	178.085	41296088	31.67	TRUE	178.085	13699762	12.43	TRUE	178.085	14185744	7.82	TRUE	178.085	3679494	6.49	FALSE	N/A	N/A	N/A	TRUE	178.085	462787	0.16	TRUE	178.085	38128884	72.56
C10H12NO3	FALSE	N/A	N/A	N/A	FALSE	N/A	N/A	N/A	FALSE	N/A	N/A	N/A	TRUE	194.08	397186	0.7	FALSE	N/A	N/A	N/A	FALSE	N/A	N/A	N/A	TRUE	194.08	423727	0.81
C10H13N2O	FALSE	N/A	N/A	N/A	FALSE	N/A	N/A	N/A	FALSE	N/A	N/A	N/A	FALSE	N/A	N/A	N/A	TRUE	177.101	594211	0.4	FALSE	N/A	N/A	N/A	FALSE	N/A	N/A	N/A
C10H13NO4	FALSE	N/A	N/A	N/A	FALSE	N/A	N/A	N/A	FALSE	N/A	N/A	N/A	FALSE	N/A	N/A	N/A	FALSE	N/A	N/A	N/A	FALSE	N/A	N/A	N/A	TRUE	211.085	5207774	9.91
C10H13O3	FALSE	N/A	N/A	N/A	FALSE	N/A	N/A	N/A	FALSE	N/A	N/A	N/A	FALSE	N/A	N/A	N/A	FALSE	N/A	N/A	N/A	TRUE	181.085	484550	0.17	FALSE	N/A	N/A	N/A
C10H14N	FALSE	N/A	N/A	N/A	FALSE	N/A	N/A	N/A	FALSE	N/A	N/A	N/A	FALSE	N/A	N/A	N/A	TRUE	148.111	715820	0.48	TRUE	148.112	968338	0.34	FALSE	N/A	N/A	N/A
C10H14NO	TRUE	164.106	1516058	1.16	TRUE	164.106	642859	0.58	TRUE	164.106	747062	0.41	FALSE	N/A	N/A	N/A	TRUE	164.106	1320575	0.88	TRUE	164.106	1813331	0.63	TRUE	164.106	1056991	2.01
C10H14NO2	TRUE	180.101	1277778	0.98	FALSE	N/A	N/A	N/A	FALSE	N/A	N/A	N/A	FALSE	N/A	N/A	N/A	TRUE	180.101	1573629	1.05	TRUE	180.101	1537816	0.53	FALSE	N/A	N/A	N/A
C10H14NO4	TRUE	212.09	644872	0.49	FALSE	N/A	N/A	N/A	FALSE	N/A	N/A	N/A	TRUE	212.093	817424	1.44	FALSE	N/A	N/A	N/A	TRUE	212.091	4566672	1.58	FALSE	N/A	N/A	N/A
C10H15NO4	FALSE	N/A	N/A	N/A	FALSE	N/A	N/A	N/A	TRUE	213.101	508370784	280.42	FALSE	N/A	N/A	N/A	FALSE	N/A	N/A	N/A	FALSE	N/A	N/A	N/A	TRUE	213.101	40511972	77.1
C10H15O2	FALSE	N/A	N/A	N/A	FALSE	N/A	N/A	N/A	FALSE	N/A	N/A	N/A	FALSE	N/A	N/A	N/A	FALSE	N/A	N/A	N/A	TRUE	167.106	799830	0.28	FALSE	N/A	N/A	N/A
C10H15O4	FALSE	N/A	N/A	N/A	FALSE	N/A	N/A	N/A	FALSE	N/A	N/A	N/A	FALSE	N/A	N/A	N/A	TRUE	199.095	3252714	2.17	FALSE	N/A	N/A	N/A	FALSE	N/A	N/A	N/A
C10H16NO4	TRUE	214.106	6121082	4.69	FALSE	N/A	N/A	N/A	TRUE	214.106	36558048	20.17	TRUE	214.106	5952996	10.49	FALSE	N/A	N/A	N/A	TRUE	214.106	9557322	3.31	FALSE	N/A	N/A	N/A
C10H17NO4	FALSE	N/A	N/A	N/A	FALSE	N/A	N/A	N/A	FALSE	N/A	N/A	N/A	FALSE	N/A	N/A	N/A	FALSE	N/A	N/A	N/A	FALSE	N/A	N/A	N/A	TRUE	215.116	546277	1.04
C10H18NO4	FALSE	N/A	N/A	N/A	FALSE	N/A	N/A	N/A	FALSE	N/A	N/A	N/A	FALSE	N/A	N/A	N/A	FALSE	N/A	N/A	N/A	TRUE	216.122	679088	0.24	FALSE	N/A	N/A	N/A
C10H5	FALSE	N/A	N/A	N/A	FALSE	N/A	N/A	N/A	TRUE	125.038	475674	0.26	FALSE	N/A	N/A	N/A	FALSE	N/A	N/A	N/A	FALSE	N/A	N/A	N/A	FALSE	N/A	N/A	N/A
C10H5N2	FALSE	N/A	N/A	N/A	FALSE	N/A	N/A	N/A	FALSE	N/A	N/A	N/A	TRUE	153.044	810298	1.43	FALSE	N/A	N/A	N/A	FALSE	N/A	N/A	N/A	TRUE	153.044	427309	0.81
C10H6	FALSE	N/A	N/A	N/A	FALSE	N/A	N/A	N/A	TRUE	126.046	694396	0.38	FALSE	N/A	N/A	N/A	FALSE	N/A	N/A	N/A	FALSE	N/A	N/A	N/A	TRUE	126.046	744782	1.42
C10H6N	FALSE	N/A	N/A	N/A	TRUE	140.049	9212979	8.36	FALSE	N/A	N/A	N/A	FALSE	N/A	N/A	N/A	TRUE	140.049	6519400	4.35	TRUE	140.049	1964705	0.68	FALSE	N/A	N/A	N/A
C10H6NO	FALSE	N/A	N/A	N/A	TRUE	156.044	799204	0.72	FALSE	N/A	N/A	N/A	TRUE	156.044	449046	0.79	FALSE	N/A	N/A	N/A	FALSE	N/A	N/A	N/A	FALSE	N/A	N/A	N/A
C10H7	TRUE	127.054	1156019	0.89	FALSE	N/A	N/A	N/A	TRUE	127.054	1437186	0.79	TRUE	127.054	2429525	4.28	FALSE	N/A	N/A	N/A	TRUE	127.054	458895	0.16	TRUE	127.054	1239673	2.36
C10H7N	TRUE	141.057	734769	0.56	TRUE	141.057	554167	0.5	TRUE	141.057	574575	0.32	TRUE	141.057	1842413	3.25	FALSE	N/A	N/A	N/A	TRUE	141.057	391723	0.14	TRUE	141.057	1050655	2
C10H7N2	TRUE	155.06	497614	0.38	FALSE	N/A	N/A	N/A	FALSE	N/A	N/A	N/A	TRUE	155.06	1359389	2.4	FALSE	N/A	N/A	N/A	FALSE	N/A	N/A	N/A	TRUE	155.06	488111	0.93
C10H7N2O	TRUE	171.054	457783	0.35	TRUE	171.054	404139	0.37	FALSE	N/A	N/A	N/A	TRUE	171.054	1223610	2.16	TRUE	171.054	387815	0.26	TRUE	171.055	2922765	1.01	FALSE	N/A	N/A	N/A
C10H8	TRUE	128.062	1762834	1.35	FALSE	N/A	N/A	N/A	TRUE	128.062	4931303	2.72	TRUE	128.062	4547241	8.02	FALSE	N/A	N/A	N/A	FALSE	N/A	N/A	N/A	TRUE	128.062	2392650	4.55
C10H8N	TRUE	142.065	64905752	49.77	TRUE	142.065	69472624	63.01	TRUE	142.065	8703482	4.8	TRUE	142.065	12624806	22.26	TRUE	142.065	40984024	27.33	TRUE	142.065	18645000	6.46	TRUE	142.064	123610592	235.23
C10H8NO	TRUE	158.059	97882208	75.06	TRUE	158.059	99934200	90.64	TRUE	158.059	19533446	10.77	TRUE	158.059	115418632	203.47	TRUE	158.059	112375536	74.95	TRUE	158.059	116497560	40.35	TRUE	158.059	27302192	51.96
C10H8NO2	TRUE	174.054	399464	0.31	FALSE	N/A	N/A	N/A	FALSE	N/A	N/A	N/A	FALSE	N/A	N/A	N/A	FALSE	N/A	N/A	N/A	FALSE	N/A	N/A	N/A	FALSE	N/A	N/A	N/A
C10H8NO3	FALSE	N/A	N/A	N/A	TRUE	190.049	993516	0.9	FALSE	N/A	N/A	N/A	FALSE	N/A	N/A	N/A	FALSE	N/A	N/A	N/A	FALSE	N/A	N/A	N/A	FALSE	N/A	N/A	N/A
C10H9	TRUE	129.069	524867	0.4	FALSE	N/A	N/A	N/A	TRUE	129.07	391430	0.22	TRUE	129.07	682155	1.2	TRUE	129.069	384493	0.26	FALSE	N/A	N/A	N/A	TRUE	129.069	877470	1.67
C10H9N	TRUE	143.072	2169441	1.66	TRUE	143.072	919384	0.83	TRUE	143.072	3442711	1.9	TRUE	143.072	5446838	9.6	TRUE	143.072	2010420	1.34	TRUE	143.072	1644720	0.57	TRUE	143.072	3560052	6.77
C10H9N2	TRUE	157.075	1160752	0.89	TRUE	157.075	663604	0.6	FALSE	N/A	N/A	N/A	TRUE	157.075	2058951	3.63	TRUE	157.075	1138320	0.76	TRUE	157.076	527609	0.18	TRUE	157.075	647775	1.23
C10H9N2O	TRUE	173.07	3728163	2.86	TRUE	173.07	6463113	5.86	TRUE	173.07	2730720	1.51	TRUE	173.07	6837180	12.05	TRUE	173.07	410230	0.27	TRUE	173.07	1038834	0.36	TRUE	173.07	2739515	5.21
C10H9NO	TRUE	159.067	3426452	2.63	TRUE	159.067	10888172	9.88	TRUE	159.067	1875603	1.03	TRUE	159.067	2902926	5.12	TRUE	159.067	2927938	1.95	TRUE	159.067	5392236	1.87	TRUE	159.067	2617705	4.98
C10H9O	FALSE	N/A	N/A	N/A	FALSE	N/A	N/A	N/A	FALSE	N/A	N/A	N/A	FALSE	N/A	N/A	N/A	TRUE	145.064	448160	0.3	TRUE	145.064	489139	0.17	FALSE	N/A	N/A	N/A
C10H9O2	TRUE	161.059	416860	0.32	FALSE	N/A	N/A	N/A	FALSE	N/A	N/A	N/A	FALSE	N/A	N/A	N/A	FALSE	N/A	N/A	N/A	FALSE	N/A	N/A	N/A	FALSE	N/A	N/A	N/A
C11H10N	TRUE	156.08	1486975	1.14	TRUE	156.08	1000552	0.91	TRUE	156.08	3258503	1.8	TRUE	156.08	3141686	5.54	TRUE	156.08	1478646	0.99	TRUE	156.08	1805646	0.63	TRUE	156.08	1345336	2.56
C11H10N2O	TRUE	186.078	12371204	9.49	TRUE	186.079	3466471	3.14	TRUE	186.079	2825623	1.56	TRUE	186.078	23643228	41.68	TRUE	186.079	1301856	0.87	TRUE	186.078	27188964	9.42	TRUE	186.079	1746412	3.32
C11H10NO	TRUE	172.075	7911817	6.07	TRUE	172.075	7223224	6.55	TRUE	172.075	6563148	3.62	TRUE	172.075	10976423	19.35	TRUE	172.075	31274986	20.86	TRUE	172.075	40070880	13.88	TRUE	172.075	5595912	10.65
C11H10O4	FALSE	N/A	N/A	N/A	FALSE	N/A	N/A	N/A	FALSE	N/A	N/A	N/A	FALSE	N/A	N/A	N/A	FALSE	N/A	N/A	N/A	FALSE	N/A	N/A	N/A	TRUE	206.059	523109	1
C11H11	FALSE	N/A	N/A	N/A	FALSE	N/A	N/A	N/A	FALSE	N/A	N/A	N/A	FALSE	N/A	N/A	N/A	TRUE	143.085	864018	0.58	TRUE	143.085	1357760	0.47	FALSE	N/A	N/A	N/A
C11H11N	TRUE	157.088	392235	0.3	FALSE	N/A	N/A	N/A	TRUE	157.088	907592	0.5	FALSE	N/A	N/A	N/A	TRUE	157.088	616029	0.41	FALSE	N/A	N/A	N/A	FALSE	N/A	N/A	N/A
C11H11N2	TRUE	171.091	890439	0.68	TRUE	171.091	639175	0.58	TRUE	171.091	1628926	0.9	TRUE	171.091	1916353	3.38	FALSE	N/A	N/A	N/A	TRUE	171.091	1950821	0.68	TRUE	171.091	846743	1.61
C11H11N2O	TRUE	187.086	79278528	60.8	TRUE	187.086	389072608	352.9	TRUE	187.086	41218296	22.74	TRUE	187.086	51798368	91.31	TRUE	187.086	52983620	35.34	TRUE	187.086	1312486528	454.59	TRUE	187.085	45766372	87.09
C11H11NO	FALSE	N/A	N/A	N/A	FALSE	N/A	N/A	N/A	TRUE	173.083	772579	0.43	FALSE	N/A	N/A	N/A	FALSE	N/A	N/A	N/A	FALSE	N/A	N/A	N/A	FALSE	N/A	N/A	N/A
C11H11NO4	TRUE	221.07	945039	0.72	FALSE	N/A	N/A	N/A	TRUE	221.07	5187617	2.86	FALSE	N/A	N/A	N/A	FALSE	N/A	N/A	N/A	FALSE	N/A	N/A	N/A	TRUE	221.07	968127	1.84
C11H12N	TRUE	158.096	2427244	1.86	TRUE	158.096	2089217	1.89	TRUE	158.096	5344490	2.95	TRUE	158.096	3842011	6.77	TRUE	158.096	14930611	9.96	TRUE	158.096	5569883	1.93	TRUE	158.096	1393867	2.65
C11H12NO	TRUE	174.09	1082606	0.83	TRUE	174.09	1505814	1.37	TRUE	174.09	986970	0.54	TRUE	174.09	419067	0.74	TRUE	174.09	5875085	3.92	TRUE	174.091	4551354	1.58	TRUE	174.09	623598	1.19
C11H12NO3	TRUE	206.082	1721489	1.32	FALSE	N/A	N/A	N/A	TRUE	206.08	1766756	0.97	TRUE	206.08	723375	1.28	FALSE	N/A	N/A	N/A	FALSE	N/A	N/A	N/A	FALSE	N/A	N/A	N/A
C11H12O3	FALSE	N/A	N/A	N/A	FALSE	N/A	N/A	N/A	TRUE	192.077	3779367	2.08	FALSE	N/A	N/A	N/A	FALSE	N/A	N/A	N/A	FALSE	N/A	N/A	N/A	FALSE	N/A	N/A	N/A
C11H13N	FALSE	N/A	N/A	N/A	FALSE	N/A	N/A	N/A	FALSE	N/A	N/A	N/A	TRUE	159.103	617768	1.09	FALSE	N/A	N/A	N/A	FALSE	N/A	N/A	N/A	FALSE	N/A	N/A	N/A
C11H13N2	TRUE	173.106	13421681	10.29	TRUE	173.106	7651366	6.94	TRUE	173.106	4426558	2.44	TRUE	173.106	22371578	39.44	FALSE	N/A	N/A	N/A	TRUE	173.107	606932	0.21	TRUE	173.106	4418792	8.41
C11H13NO	FALSE	N/A	N/A	N/A	FALSE	N/A	N/A	N/A	FALSE	N/A	N/A	N/A	FALSE	N/A	N/A	N/A	FALSE	N/A	N/A	N/A	TRUE	175.098	2912931	1.01	FALSE	N/A	N/A	N/A
C11H13NO3	FALSE	N/A	N/A	N/A	FALSE	N/A	N/A	N/A	TRUE	207.088	1357221	0.75	TRUE	207.088	1174759	2.07	FALSE	N/A	N/A	N/A	FALSE	N/A	N/A	N/A	FALSE	N/A	N/A	N/A
C11H13NO4	TRUE	223.085	3443368	2.64	TRUE	223.085	5088890	4.62	TRUE	223.085	6952123	3.83	TRUE	223.085	5422141	9.56	TRUE	223.085	489072	0.33	TRUE	223.085	1390764	0.48	TRUE	223.085	2174691	4.14
C11H14NO	TRUE	176.106	908034	0.7	FALSE	N/A	N/A	N/A	FALSE	N/A	N/A	N/A	FALSE	N/A	N/A	N/A	TRUE	176.106	2456112	1.64	TRUE	176.106	5744523	1.99	TRUE	176.106	448889	0.85
C11H14NO2	FALSE	N/A	N/A	N/A	TRUE	192.101	848781	0.77	FALSE	N/A	N/A	N/A	FALSE	N/A	N/A	N/A	TRUE	192.101	857072	0.57	TRUE	192.101	2605895	0.9	FALSE	N/A	N/A	N/A
C11H14NO3	FALSE	N/A	N/A	N/A	FALSE	N/A	N/A	N/A	TRUE	208.096	2018872	1.11	FALSE	N/A	N/A	N/A	FALSE	N/A	N/A	N/A	FALSE	N/A	N/A	N/A	FALSE	N/A	N/A	N/A
C11H14NO4	FALSE	N/A	N/A	N/A	TRUE	224.09	772855	0.7	FALSE	N/A	N/A	N/A	FALSE	N/A	N/A	N/A	FALSE	N/A	N/A	N/A	FALSE	N/A	N/A	N/A	FALSE	N/A	N/A	N/A
C11H14O4	TRUE	210.09	1542439	1.18	FALSE	N/A	N/A	N/A	FALSE	N/A	N/A	N/A	FALSE	N/A	N/A	N/A	FALSE	N/A	N/A	N/A	FALSE	N/A	N/A	N/A	FALSE	N/A	N/A	N/A
C11H15NO3	FALSE	N/A	N/A	N/A	FALSE	N/A	N/A	N/A	FALSE	N/A	N/A	N/A	FALSE	N/A	N/A	N/A	FALSE	N/A	N/A	N/A	TRUE	209.103	759502	0.26	FALSE	N/A	N/A	N/A
C11H15NO4	TRUE	225.101	1291835	0.99	TRUE	225.101	3657972	3.32	TRUE	225.101	6712395	3.7	TRUE	225.101	17478512	30.81	TRUE	225.101	502728	0.34	FALSE	N/A	N/A	N/A	TRUE	225.101	824313	1.57
C11H16NO	FALSE	N/A	N/A	N/A	FALSE	N/A	N/A	N/A	FALSE	N/A	N/A	N/A	FALSE	N/A	N/A	N/A	FALSE	N/A	N/A	N/A	TRUE	178.122	692286	0.24	FALSE	N/A	N/A	N/A
C11H16NO2	FALSE	N/A	N/A	N/A	FALSE	N/A	N/A	N/A	FALSE	N/A	N/A	N/A	FALSE	N/A	N/A	N/A	TRUE	194.117	5729697	3.82	TRUE	194.117	5757586	1.99	FALSE	N/A	N/A	N/A
C11H16NO3	TRUE	210.111	3282449	2.52	FALSE	N/A	N/A	N/A	TRUE	210.113	1442150	0.8	FALSE	N/A	N/A	N/A	FALSE	N/A	N/A	N/A	FALSE	N/A	N/A	N/A	TRUE	210.111	4206957	8.01
C11H16NO4	FALSE	N/A	N/A	N/A	FALSE	N/A	N/A	N/A	TRUE	226.106	655735	0.36	FALSE	N/A	N/A	N/A	FALSE	N/A	N/A	N/A	TRUE	226.109	9874063	3.42	FALSE	N/A	N/A	N/A
C11H16O4	FALSE	N/A	N/A	N/A	FALSE	N/A	N/A	N/A	FALSE	N/A	N/A	N/A	TRUE	212.105	698673	1.23	FALSE	N/A	N/A	N/A	FALSE	N/A	N/A	N/A	TRUE	212.106	399449	0.76
C11H17NO4	TRUE	227.116	913780	0.7	FALSE	N/A	N/A	N/A	TRUE	227.116	3157137	1.74	TRUE	227.116	743655	1.31	FALSE	N/A	N/A	N/A	FALSE	N/A	N/A	N/A	FALSE	N/A	N/A	N/A
C11H17O3	FALSE	N/A	N/A	N/A	FALSE	N/A	N/A	N/A	FALSE	N/A	N/A	N/A	FALSE	N/A	N/A	N/A	FALSE	N/A	N/A	N/A	TRUE	197.116	5490724	1.9	FALSE	N/A	N/A	N/A
C11H18NO2	FALSE	N/A	N/A	N/A	FALSE	N/A	N/A	N/A	FALSE	N/A	N/A	N/A	FALSE	N/A	N/A	N/A	TRUE	196.132	969386	0.65	FALSE	N/A	N/A	N/A	FALSE	N/A	N/A	N/A
C11H18NO3	FALSE	N/A	N/A	N/A	FALSE	N/A	N/A	N/A	FALSE	N/A	N/A	N/A	TRUE	212.127	570609	1.01	FALSE	N/A	N/A	N/A	FALSE	N/A	N/A	N/A	FALSE	N/A	N/A	N/A
C11H20N2O4	FALSE	N/A	N/A	N/A	FALSE	N/A	N/A	N/A	FALSE	N/A	N/A	N/A	FALSE	N/A	N/A	N/A	FALSE	N/A	N/A	N/A	TRUE	244.142	535140	0.19	FALSE	N/A	N/A	N/A
C11H20NO4	FALSE	N/A	N/A	N/A	FALSE	N/A	N/A	N/A	TRUE	230.14	2121816	1.17	FALSE	N/A	N/A	N/A	FALSE	N/A	N/A	N/A	FALSE	N/A	N/A	N/A	FALSE	N/A	N/A	N/A
C11H6N	TRUE	152.049	2506118	1.92	FALSE	N/A	N/A	N/A	TRUE	152.049	3454818	1.91	TRUE	152.049	3475278	6.13	FALSE	N/A	N/A	N/A	FALSE	N/A	N/A	N/A	TRUE	152.049	3447051	6.56
C11H7	TRUE	139.054	548096	0.42	FALSE	N/A	N/A	N/A	TRUE	139.054	4167537	2.3	TRUE	139.054	1839491	3.24	FALSE	N/A	N/A	N/A	TRUE	139.054	487806	0.17	TRUE	139.054	1305655	2.48
C11H7N	TRUE	153.056	450734	0.35	FALSE	N/A	N/A	N/A	TRUE	153.057	1119931	0.62	TRUE	153.056	700580	1.24	FALSE	N/A	N/A	N/A	FALSE	N/A	N/A	N/A	FALSE	N/A	N/A	N/A
C11H7N2	TRUE	167.059	5421180	4.16	TRUE	167.06	1543719	1.4	TRUE	167.06	1682156	0.93	TRUE	167.059	7457295	13.15	FALSE	N/A	N/A	N/A	TRUE	167.059	418728	0.15	TRUE	167.059	4687594	8.92
C11H8N	TRUE	154.064	12671029	9.72	TRUE	154.064	1313513	1.19	TRUE	154.064	16509761	9.11	TRUE	154.064	43214432	76.18	TRUE	154.064	1896168	1.26	TRUE	154.064	6368239	2.21	TRUE	154.064	14545519	27.68
C11H8N2	FALSE	N/A	N/A	N/A	TRUE	168.067	782247	0.71	TRUE	168.067	1140347	0.63	TRUE	168.067	2003047	3.53	FALSE	N/A	N/A	N/A	FALSE	N/A	N/A	N/A	TRUE	168.067	1261408	2.4
C11H8N2O	TRUE	184.062	1614284	1.24	FALSE	N/A	N/A	N/A	TRUE	184.062	2806947	1.55	TRUE	184.062	6776901	11.95	TRUE	184.062	715384	0.48	TRUE	184.062	879563	0.3	TRUE	184.062	1753604	3.34
C11H8NO	TRUE	170.059	7574861	5.81	TRUE	170.059	18990638	17.22	TRUE	170.059	3127857	1.73	TRUE	170.059	11662840	20.56	TRUE	170.059	1940412	1.29	TRUE	170.059	19649718	6.81	TRUE	170.059	11960221	22.76
C11H9	TRUE	141.069	1083541	0.83	FALSE	N/A	N/A	N/A	TRUE	141.069	2845031	1.57	TRUE	141.069	2187445	3.86	FALSE	N/A	N/A	N/A	FALSE	N/A	N/A	N/A	TRUE	141.069	850492	1.62
C11H9N	FALSE	N/A	N/A	N/A	FALSE	N/A	N/A	N/A	TRUE	155.072	463357	0.26	FALSE	N/A	N/A	N/A	TRUE	155.072	934416	0.62	TRUE	155.072	1162741	0.4	FALSE	N/A	N/A	N/A
C11H9N2	TRUE	169.075	8065751	6.19	TRUE	169.075	10521585	9.54	TRUE	169.075	8005670	4.42	TRUE	169.075	12634266	22.27	FALSE	N/A	N/A	N/A	TRUE	169.075	11459163	3.97	TRUE	169.075	12230929	23.28
C11H9N2O	TRUE	185.07	20975952	16.09	TRUE	185.07	60128540	54.54	TRUE	185.07	15373952	8.48	TRUE	185.07	25591004	45.11	TRUE	185.07	6749268	4.5	TRUE	185.07	75260496	26.07	TRUE	185.07	22999148	43.77
C12H10N	TRUE	168.08	8750428	6.71	TRUE	168.08	4431343	4.02	TRUE	168.081	7969063	4.4	TRUE	168.081	5925079	10.45	TRUE	168.08	10369087	6.92	TRUE	168.08	15887419	5.5	TRUE	168.081	3207040	6.1
C12H10N2	FALSE	N/A	N/A	N/A	FALSE	N/A	N/A	N/A	TRUE	182.084	817416	0.45	FALSE	N/A	N/A	N/A	FALSE	N/A	N/A	N/A	FALSE	N/A	N/A	N/A	TRUE	182.083	1948364	3.71
C12H10N2O	TRUE	198.079	986273	0.76	TRUE	198.079	686921	0.62	TRUE	198.078	6365122	3.51	TRUE	198.079	1566088	2.76	TRUE	198.079	1315599	0.88	TRUE	198.079	2249802	0.78	FALSE	N/A	N/A	N/A
C12H10NO	TRUE	184.075	8056067	6.18	TRUE	184.075	8450687	7.66	TRUE	184.075	20220722	11.15	TRUE	184.075	11079269	19.53	TRUE	184.075	8010456	5.34	TRUE	184.075	15742787	5.45	TRUE	184.075	6145212	11.69
C12H10NO3	FALSE	N/A	N/A	N/A	TRUE	216.067	713898	0.65	FALSE	N/A	N/A	N/A	TRUE	216.067	1035180	1.82	FALSE	N/A	N/A	N/A	FALSE	N/A	N/A	N/A	TRUE	216.067	858754	1.63
C12H11N	FALSE	N/A	N/A	N/A	FALSE	N/A	N/A	N/A	FALSE	N/A	N/A	N/A	FALSE	N/A	N/A	N/A	FALSE	N/A	N/A	N/A	TRUE	169.088	1288211	0.45	FALSE	N/A	N/A	N/A
C12H11N2	TRUE	183.091	6224669	4.77	TRUE	183.091	1985164	1.8	TRUE	183.091	4353167	2.4	TRUE	183.091	16859956	29.72	TRUE	183.091	904331	0.6	FALSE	N/A	N/A	N/A	TRUE	183.091	6423028	12.22
C12H11N2O	TRUE	199.085	82886496	63.56	TRUE	199.086	48018432	43.55	TRUE	199.086	27266190	15.04	TRUE	199.085	100576360	177.3	TRUE	199.086	2739337	1.83	TRUE	199.086	37167668	12.87	TRUE	199.085	53182948	101.21
C12H11N2O2	TRUE	215.08	1187357	0.91	TRUE	215.08	655200	0.59	TRUE	215.08	771389	0.43	TRUE	215.08	450037	0.79	FALSE	N/A	N/A	N/A	FALSE	N/A	N/A	N/A	TRUE	215.08	1172322	2.23
C12H11NO	FALSE	N/A	N/A	N/A	FALSE	N/A	N/A	N/A	TRUE	185.083	4585792	2.53	FALSE	N/A	N/A	N/A	TRUE	185.082	3164244	2.11	FALSE	N/A	N/A	N/A	FALSE	N/A	N/A	N/A
C12H11NO3	FALSE	N/A	N/A	N/A	TRUE	217.075	3223581	2.92	FALSE	N/A	N/A	N/A	TRUE	217.075	4169088	7.35	FALSE	N/A	N/A	N/A	FALSE	N/A	N/A	N/A	FALSE	N/A	N/A	N/A
C12H11NO4	FALSE	N/A	N/A	N/A	TRUE	233.069	487940	0.44	TRUE	233.069	1166953	0.64	TRUE	233.069	526656	0.93	FALSE	N/A	N/A	N/A	FALSE	N/A	N/A	N/A	FALSE	N/A	N/A	N/A
C12H11O4	FALSE	N/A	N/A	N/A	FALSE	N/A	N/A	N/A	TRUE	219.066	1835918	1.01	FALSE	N/A	N/A	N/A	FALSE	N/A	N/A	N/A	FALSE	N/A	N/A	N/A	FALSE	N/A	N/A	N/A
C12H12N	TRUE	170.096	1737187	1.33	TRUE	170.096	1269068	1.15	TRUE	170.096	5484799	3.03	TRUE	170.096	2084743	3.68	TRUE	170.095	22212538	14.81	TRUE	170.096	43007416	14.9	FALSE	N/A	N/A	N/A
C12H12N2O	FALSE	N/A	N/A	N/A	FALSE	N/A	N/A	N/A	FALSE	N/A	N/A	N/A	TRUE	200.093	3359541	5.92	FALSE	N/A	N/A	N/A	FALSE	N/A	N/A	N/A	FALSE	N/A	N/A	N/A
C12H12NO	TRUE	186.09	3454436	2.65	TRUE	186.09	4977727	4.51	TRUE	186.09	17023190	9.39	FALSE	N/A	N/A	N/A	TRUE	186.09	11556920	7.71	TRUE	186.09	13040612	4.52	TRUE	186.09	1695500	3.23
C12H12NO3	TRUE	218.082	858359	0.66	FALSE	N/A	N/A	N/A	TRUE	218.082	13644747	7.53	TRUE	218.08	509051	0.9	TRUE	218.082	686930	0.46	TRUE	218.082	813873	0.28	FALSE	N/A	N/A	N/A
C12H12NO4	TRUE	234.077	1060169	0.81	TRUE	234.077	817830	0.74	TRUE	234.077	4129907	2.28	TRUE	234.077	1832672	3.23	FALSE	N/A	N/A	N/A	TRUE	234.077	508723	0.18	TRUE	234.077	1924373	3.66
C12H12O2	TRUE	188.084	476075	0.37	FALSE	N/A	N/A	N/A	FALSE	N/A	N/A	N/A	FALSE	N/A	N/A	N/A	FALSE	N/A	N/A	N/A	FALSE	N/A	N/A	N/A	FALSE	N/A	N/A	N/A
C12H12O3	TRUE	204.079	2308920	1.77	FALSE	N/A	N/A	N/A	FALSE	N/A	N/A	N/A	FALSE	N/A	N/A	N/A	FALSE	N/A	N/A	N/A	FALSE	N/A	N/A	N/A	FALSE	N/A	N/A	N/A
C12H12O4	TRUE	220.074	4150236	3.18	TRUE	220.074	6032079	5.47	TRUE	220.074	25673778	14.16	TRUE	220.074	8290079	14.61	FALSE	N/A	N/A	N/A	TRUE	220.074	1028284	0.36	TRUE	220.074	2393637	4.56
C12H13N2	TRUE	185.106	2108704	1.62	TRUE	185.106	2086458	1.89	TRUE	185.106	10036737	5.54	TRUE	185.106	2591404	4.57	TRUE	185.106	7123796	4.75	TRUE	185.106	6591155	2.28	TRUE	185.106	1224947	2.33
C12H13N2O	TRUE	201.101	471234016	361.37	TRUE	201.101	178370672	161.79	TRUE	201.101	149344624	82.38	TRUE	201.101	567256320	1000	TRUE	201.103	961535	0.64	TRUE	201.101	11967199	4.14	TRUE	201.101	80562048	153.31
C12H13NO3	TRUE	219.09	4095307	3.14	TRUE	219.09	6641760	6.02	TRUE	219.09	79438400	43.82	TRUE	219.09	26432758	46.6	FALSE	N/A	N/A	N/A	FALSE	N/A	N/A	N/A	TRUE	219.09	4709610	8.96
C12H13NO4	TRUE	235.085	4304175	3.3	TRUE	235.085	26141132	23.71	TRUE	235.085	28195906	15.55	TRUE	235.085	16451535	29	TRUE	235.085	495265	0.33	TRUE	235.085	1622837	0.56	TRUE	235.085	3229121	6.15
C12H13O2	FALSE	N/A	N/A	N/A	TRUE	189.092	2215514	2.01	FALSE	N/A	N/A	N/A	FALSE	N/A	N/A	N/A	FALSE	N/A	N/A	N/A	FALSE	N/A	N/A	N/A	FALSE	N/A	N/A	N/A
C12H13O3	FALSE	N/A	N/A	N/A	FALSE	N/A	N/A	N/A	TRUE	205.085	1529414	0.84	FALSE	N/A	N/A	N/A	FALSE	N/A	N/A	N/A	FALSE	N/A	N/A	N/A	FALSE	N/A	N/A	N/A
C12H13O4	TRUE	221.08	495109	0.38	TRUE	221.08	930530	0.84	TRUE	221.08	2168434	1.2	FALSE	N/A	N/A	N/A	FALSE	N/A	N/A	N/A	FALSE	N/A	N/A	N/A	FALSE	N/A	N/A	N/A
C12H14N	FALSE	N/A	N/A	N/A	FALSE	N/A	N/A	N/A	FALSE	N/A	N/A	N/A	FALSE	N/A	N/A	N/A	TRUE	172.111	1839392	1.23	FALSE	N/A	N/A	N/A	FALSE	N/A	N/A	N/A
C12H14NO2	TRUE	204.101	564422	0.43	FALSE	N/A	N/A	N/A	FALSE	N/A	N/A	N/A	FALSE	N/A	N/A	N/A	FALSE	N/A	N/A	N/A	FALSE	N/A	N/A	N/A	FALSE	N/A	N/A	N/A
C12H14NO3	FALSE	N/A	N/A	N/A	FALSE	N/A	N/A	N/A	TRUE	220.096	7143348	3.94	FALSE	N/A	N/A	N/A	FALSE	N/A	N/A	N/A	FALSE	N/A	N/A	N/A	TRUE	220.098	648715	1.23
C12H14NO4	TRUE	236.093	1144603	0.88	TRUE	236.091	2401546	2.18	FALSE	N/A	N/A	N/A	FALSE	N/A	N/A	N/A	TRUE	236.093	799565	0.53	FALSE	N/A	N/A	N/A	FALSE	N/A	N/A	N/A
C12H14O4	TRUE	222.09	1197197	0.92	TRUE	222.09	4685869	4.25	TRUE	222.09	3344272	1.84	TRUE	222.09	2443108	4.31	FALSE	N/A	N/A	N/A	FALSE	N/A	N/A	N/A	FALSE	N/A	N/A	N/A
C12H15NO3	TRUE	221.106	2885203	2.21	TRUE	221.106	6739392	6.11	TRUE	221.106	5181413	2.86	TRUE	221.106	8319500	14.67	TRUE	221.106	1468527	0.98	FALSE	N/A	N/A	N/A	TRUE	221.106	3858819	7.34
C12H15NO4	TRUE	237.1	13491686	10.35	TRUE	237.101	34428008	31.23	TRUE	237.101	116392152	64.2	TRUE	237.101	96844552	170.72	TRUE	237.1	11859781	7.91	TRUE	237.101	45225004	15.66	TRUE	237.1	7271224	13.84
C12H16NO	FALSE	N/A	N/A	N/A	FALSE	N/A	N/A	N/A	FALSE	N/A	N/A	N/A	FALSE	N/A	N/A	N/A	FALSE	N/A	N/A	N/A	TRUE	190.122	408741	0.14	FALSE	N/A	N/A	N/A
C12H16NO2	FALSE	N/A	N/A	N/A	FALSE	N/A	N/A	N/A	FALSE	N/A	N/A	N/A	FALSE	N/A	N/A	N/A	TRUE	206.117	470772	0.31	FALSE	N/A	N/A	N/A	FALSE	N/A	N/A	N/A
C12H16NO3	FALSE	N/A	N/A	N/A	FALSE	N/A	N/A	N/A	TRUE	222.114	1933619	1.07	TRUE	222.114	1366335	2.41	FALSE	N/A	N/A	N/A	FALSE	N/A	N/A	N/A	FALSE	N/A	N/A	N/A
C12H16NO4	FALSE	N/A	N/A	N/A	FALSE	N/A	N/A	N/A	FALSE	N/A	N/A	N/A	FALSE	N/A	N/A	N/A	TRUE	238.107	946125	0.63	FALSE	N/A	N/A	N/A	FALSE	N/A	N/A	N/A
C12H16O3	FALSE	N/A	N/A	N/A	FALSE	N/A	N/A	N/A	FALSE	N/A	N/A	N/A	FALSE	N/A	N/A	N/A	FALSE	N/A	N/A	N/A	FALSE	N/A	N/A	N/A	TRUE	208.11	446869	0.85
C12H16O4	TRUE	224.106	753347	0.58	TRUE	224.106	1650216	1.5	TRUE	224.105	808269	0.45	TRUE	224.105	841648	1.48	TRUE	224.105	1293596	0.86	TRUE	224.105	3205528	1.11	TRUE	224.105	433552	0.83
C12H17NO3	FALSE	N/A	N/A	N/A	FALSE	N/A	N/A	N/A	FALSE	N/A	N/A	N/A	TRUE	223.122	2394833	4.22	TRUE	223.119	488943	0.33	FALSE	N/A	N/A	N/A	TRUE	223.122	991462	1.89
C12H17NO4	TRUE	239.116	7433272	5.7	TRUE	239.116	3896905	3.53	TRUE	239.116	57640296	31.79	TRUE	239.116	55878076	98.51	TRUE	239.116	2201733	1.47	TRUE	239.116	20027120	6.94	TRUE	239.116	3721643	7.08
C12H18NO2	FALSE	N/A	N/A	N/A	FALSE	N/A	N/A	N/A	FALSE	N/A	N/A	N/A	FALSE	N/A	N/A	N/A	TRUE	208.132	1127839	0.75	TRUE	208.132	1024467	0.35	FALSE	N/A	N/A	N/A
C12H18NO4	FALSE	N/A	N/A	N/A	FALSE	N/A	N/A	N/A	TRUE	240.122	4060074	2.24	FALSE	N/A	N/A	N/A	FALSE	N/A	N/A	N/A	FALSE	N/A	N/A	N/A	FALSE	N/A	N/A	N/A
C12H18O4	FALSE	N/A	N/A	N/A	FALSE	N/A	N/A	N/A	FALSE	N/A	N/A	N/A	FALSE	N/A	N/A	N/A	TRUE	226.121	1393621	0.93	FALSE	N/A	N/A	N/A	FALSE	N/A	N/A	N/A
C12H19NO4	TRUE	241.132	3897057	2.99	FALSE	N/A	N/A	N/A	TRUE	241.132	9392235	5.18	TRUE	241.132	8953195	15.78	TRUE	241.132	55194344	36.81	FALSE	N/A	N/A	N/A	TRUE	241.131	3495227	6.65
C12H20NO3	FALSE	N/A	N/A	N/A	FALSE	N/A	N/A	N/A	FALSE	N/A	N/A	N/A	FALSE	N/A	N/A	N/A	TRUE	226.142	4644783	3.1	TRUE	226.142	2460402	0.85	FALSE	N/A	N/A	N/A
C12H20O3	FALSE	N/A	N/A	N/A	FALSE	N/A	N/A	N/A	FALSE	N/A	N/A	N/A	FALSE	N/A	N/A	N/A	TRUE	212.142	520548	0.35	FALSE	N/A	N/A	N/A	FALSE	N/A	N/A	N/A
C12H21NO4	FALSE	N/A	N/A	N/A	FALSE	N/A	N/A	N/A	FALSE	N/A	N/A	N/A	FALSE	N/A	N/A	N/A	TRUE	243.147	522765	0.35	FALSE	N/A	N/A	N/A	FALSE	N/A	N/A	N/A
C12H6	FALSE	N/A	N/A	N/A	FALSE	N/A	N/A	N/A	TRUE	150.046	591766	0.33	FALSE	N/A	N/A	N/A	FALSE	N/A	N/A	N/A	FALSE	N/A	N/A	N/A	FALSE	N/A	N/A	N/A
C12H6N	FALSE	N/A	N/A	N/A	FALSE	N/A	N/A	N/A	TRUE	164.049	639080	0.35	TRUE	164.049	751576	1.32	FALSE	N/A	N/A	N/A	FALSE	N/A	N/A	N/A	TRUE	164.049	424468	0.81
C12H7	TRUE	151.053	627513	0.48	FALSE	N/A	N/A	N/A	TRUE	151.053	3058223	1.69	TRUE	151.054	2230316	3.93	FALSE	N/A	N/A	N/A	TRUE	151.054	507030	0.18	TRUE	151.053	1147272	2.18
C12H7N	FALSE	N/A	N/A	N/A	FALSE	N/A	N/A	N/A	TRUE	165.057	450066	0.25	TRUE	165.056	950984	1.68	FALSE	N/A	N/A	N/A	FALSE	N/A	N/A	N/A	FALSE	N/A	N/A	N/A
C12H7N2	TRUE	179.059	4789477	3.67	FALSE	N/A	N/A	N/A	TRUE	179.059	11100721	6.12	TRUE	179.059	12603822	22.22	FALSE	N/A	N/A	N/A	TRUE	179.059	520550	0.18	TRUE	179.059	5722430	10.89
C12H8	TRUE	152.061	541789	0.42	FALSE	N/A	N/A	N/A	TRUE	152.061	7550772	4.17	TRUE	152.061	2975505	5.25	FALSE	N/A	N/A	N/A	TRUE	152.062	531452	0.18	TRUE	152.061	1226745	2.33
C12H8N	TRUE	166.064	5240980	4.02	TRUE	166.064	1501005	1.36	TRUE	166.064	20397914	11.25	TRUE	166.064	12157087	21.43	TRUE	166.064	1309080	0.87	TRUE	166.064	1813071	0.63	TRUE	166.064	6009964	11.44
C12H8NO	TRUE	182.059	1605448	1.23	TRUE	182.059	2811474	2.55	TRUE	182.059	10543860	5.82	TRUE	182.059	3795594	6.69	TRUE	182.059	591046	0.39	TRUE	182.059	3138685	1.09	TRUE	182.059	1283957	2.44
C12H9	TRUE	153.069	1032338	0.79	TRUE	153.07	433854	0.39	TRUE	153.069	2044941	1.13	TRUE	153.069	2367490	4.17	TRUE	153.069	1292700	0.86	TRUE	153.069	577253	0.2	TRUE	153.069	792389	1.51
C12H9N	TRUE	167.072	6550844	5.02	TRUE	167.072	1593654	1.45	TRUE	167.072	51189188	28.24	TRUE	167.072	20735310	36.55	TRUE	167.072	2713241	1.81	TRUE	167.072	4503956	1.56	TRUE	167.072	9414633	17.92
C12H9N2	TRUE	181.075	14060294	10.78	TRUE	181.075	1626013	1.47	TRUE	181.075	9260609	5.11	TRUE	181.075	47561640	83.85	FALSE	N/A	N/A	N/A	TRUE	181.075	850951	0.29	TRUE	181.075	13751900	26.17
C12H9N2O	TRUE	197.07	22291042	17.09	TRUE	197.07	9056409	8.21	TRUE	197.07	15896378	8.77	TRUE	197.07	23978208	42.27	TRUE	197.07	1944144	1.3	TRUE	197.07	18721490	6.48	TRUE	197.07	16519960	31.44
C12H9NO	TRUE	183.068	507412	0.39	TRUE	183.068	752271	0.68	TRUE	183.067	999003	0.55	TRUE	183.067	1875732	3.31	TRUE	183.067	1590923	1.06	TRUE	183.067	4340727	1.5	TRUE	183.067	726676	1.38
C13H10N	TRUE	180.08	4018739	3.08	TRUE	180.08	6124256	5.55	TRUE	180.08	18299862	10.09	TRUE	180.08	20225352	35.65	TRUE	180.08	3189886	2.13	TRUE	180.08	4541760	1.57	TRUE	180.08	8674569	16.51
C13H10N2	FALSE	N/A	N/A	N/A	FALSE	N/A	N/A	N/A	FALSE	N/A	N/A	N/A	TRUE	194.083	1476639	2.6	FALSE	N/A	N/A	N/A	FALSE	N/A	N/A	N/A	FALSE	N/A	N/A	N/A
C13H10N2O	FALSE	N/A	N/A	N/A	TRUE	210.079	536256	0.49	FALSE	N/A	N/A	N/A	FALSE	N/A	N/A	N/A	FALSE	N/A	N/A	N/A	FALSE	N/A	N/A	N/A	FALSE	N/A	N/A	N/A
C13H10NO	TRUE	196.075	2279868	1.75	TRUE	196.075	7479309	6.78	TRUE	196.075	5898937	3.25	TRUE	196.075	4046980	7.13	TRUE	196.075	3429254	2.29	TRUE	196.075	11980644	4.15	TRUE	196.075	2553034	4.86
C13H10NO2	TRUE	212.069	426185	0.33	TRUE	212.069	2816651	2.55	TRUE	212.07	1708588	0.94	TRUE	212.069	637461	1.12	FALSE	N/A	N/A	N/A	FALSE	N/A	N/A	N/A	TRUE	212.069	424113	0.81
C13H11	FALSE	N/A	N/A	N/A	FALSE	N/A	N/A	N/A	FALSE	N/A	N/A	N/A	FALSE	N/A	N/A	N/A	FALSE	N/A	N/A	N/A	TRUE	167.085	1071397	0.37	FALSE	N/A	N/A	N/A
C13H11N	FALSE	N/A	N/A	N/A	TRUE	181.088	537811	0.49	FALSE	N/A	N/A	N/A	FALSE	N/A	N/A	N/A	TRUE	181.088	511047	0.34	TRUE	181.088	6524102	2.26	FALSE	N/A	N/A	N/A
C13H11N2	TRUE	195.091	4166124	3.19	TRUE	195.091	3684359	3.34	TRUE	195.091	17618942	9.72	TRUE	195.091	10409259	18.35	TRUE	195.091	3247161	2.17	TRUE	195.091	6126554	2.12	TRUE	195.091	5378241	10.23
C13H11N2O	TRUE	211.085	8044470	6.17	TRUE	211.085	8719848	7.91	TRUE	211.085	9710301	5.36	TRUE	211.085	8210087	14.47	TRUE	211.085	3185245	2.12	TRUE	211.086	57082404	19.77	TRUE	211.087	3167806	6.03
C13H11N2O2	FALSE	N/A	N/A	N/A	TRUE	227.08	705859	0.64	TRUE	227.08	478981	0.26	TRUE	227.08	428079	0.75	FALSE	N/A	N/A	N/A	FALSE	N/A	N/A	N/A	TRUE	227.08	396352	0.75
C13H11NO	FALSE	N/A	N/A	N/A	FALSE	N/A	N/A	N/A	FALSE	N/A	N/A	N/A	FALSE	N/A	N/A	N/A	TRUE	197.083	630111	0.42	FALSE	N/A	N/A	N/A	FALSE	N/A	N/A	N/A
C13H11NO3	FALSE	N/A	N/A	N/A	FALSE	N/A	N/A	N/A	TRUE	229.074	1655144	0.91	FALSE	N/A	N/A	N/A	FALSE	N/A	N/A	N/A	FALSE	N/A	N/A	N/A	TRUE	229.074	555024	1.06
C13H11NO4	FALSE	N/A	N/A	N/A	TRUE	245.069	1586347	1.44	TRUE	245.069	788009	0.43	TRUE	245.069	533991	0.94	FALSE	N/A	N/A	N/A	FALSE	N/A	N/A	N/A	FALSE	N/A	N/A	N/A
C13H12N	TRUE	182.095	636770	0.49	TRUE	182.095	1689592	1.53	TRUE	182.096	1385292	0.76	TRUE	182.095	1458985	2.57	TRUE	182.095	434681	0.29	TRUE	182.096	9841838	3.41	TRUE	182.095	502011	0.96
C13H12N2O	FALSE	N/A	N/A	N/A	FALSE	N/A	N/A	N/A	FALSE	N/A	N/A	N/A	FALSE	N/A	N/A	N/A	FALSE	N/A	N/A	N/A	TRUE	212.095	10843504	3.76	TRUE	212.093	604086	1.15
C13H12NO	TRUE	198.09	735438	0.56	TRUE	198.09	2066186	1.87	TRUE	198.09	3125891	1.72	TRUE	198.09	1848772	3.26	TRUE	198.09	40484160	27	TRUE	198.09	16910722	5.86	TRUE	198.09	745285	1.42
C13H12NO2	FALSE	N/A	N/A	N/A	TRUE	214.085	436534	0.4	FALSE	N/A	N/A	N/A	FALSE	N/A	N/A	N/A	FALSE	N/A	N/A	N/A	FALSE	N/A	N/A	N/A	FALSE	N/A	N/A	N/A
C13H12NO4	FALSE	N/A	N/A	N/A	FALSE	N/A	N/A	N/A	TRUE	246.077	844020	0.47	FALSE	N/A	N/A	N/A	FALSE	N/A	N/A	N/A	FALSE	N/A	N/A	N/A	FALSE	N/A	N/A	N/A
C13H12O4	FALSE	N/A	N/A	N/A	FALSE	N/A	N/A	N/A	TRUE	232.074	748295	0.41	TRUE	232.074	521519	0.92	FALSE	N/A	N/A	N/A	FALSE	N/A	N/A	N/A	FALSE	N/A	N/A	N/A
C13H13N2	FALSE	N/A	N/A	N/A	FALSE	N/A	N/A	N/A	FALSE	N/A	N/A	N/A	FALSE	N/A	N/A	N/A	TRUE	197.106	3073386	2.05	TRUE	197.106	4006595	1.39	FALSE	N/A	N/A	N/A
C13H13N2O	TRUE	213.101	72539472	55.63	TRUE	213.101	22100498	20.05	FALSE	N/A	N/A	N/A	TRUE	213.101	67869816	119.65	TRUE	213.101	175988336	117.38	TRUE	213.101	119474616	41.38	TRUE	213.103	25556966	48.64
C13H13NO3	FALSE	N/A	N/A	N/A	FALSE	N/A	N/A	N/A	TRUE	231.09	3480987	1.92	TRUE	231.09	1698863	2.99	FALSE	N/A	N/A	N/A	TRUE	231.09	458975	0.16	TRUE	231.09	1439341	2.74
C13H13NO4	TRUE	247.084	2453308	1.88	TRUE	247.085	2367823	2.15	TRUE	247.085	49423680	27.26	TRUE	247.085	7221373	12.73	FALSE	N/A	N/A	N/A	TRUE	247.085	1366113	0.47	TRUE	247.085	1900312	3.62
C13H13O3	FALSE	N/A	N/A	N/A	FALSE	N/A	N/A	N/A	FALSE	N/A	N/A	N/A	TRUE	217.087	3262705	5.75	FALSE	N/A	N/A	N/A	FALSE	N/A	N/A	N/A	FALSE	N/A	N/A	N/A
C13H14N	FALSE	N/A	N/A	N/A	FALSE	N/A	N/A	N/A	FALSE	N/A	N/A	N/A	FALSE	N/A	N/A	N/A	TRUE	184.111	1685632	1.12	TRUE	184.111	29384644	10.18	FALSE	N/A	N/A	N/A
C13H14NO	FALSE	N/A	N/A	N/A	FALSE	N/A	N/A	N/A	FALSE	N/A	N/A	N/A	FALSE	N/A	N/A	N/A	FALSE	N/A	N/A	N/A	TRUE	200.106	4773289	1.65	FALSE	N/A	N/A	N/A
C13H14NO2	FALSE	N/A	N/A	N/A	TRUE	216.101	439467	0.4	FALSE	N/A	N/A	N/A	FALSE	N/A	N/A	N/A	FALSE	N/A	N/A	N/A	FALSE	N/A	N/A	N/A	FALSE	N/A	N/A	N/A
C13H14NO3	FALSE	N/A	N/A	N/A	FALSE	N/A	N/A	N/A	TRUE	232.098	2838001	1.57	TRUE	232.098	2150034	3.79	TRUE	232.098	1248673	0.83	TRUE	232.098	1589764	0.55	FALSE	N/A	N/A	N/A
C13H14NO4	FALSE	N/A	N/A	N/A	TRUE	248.092	403203	0.37	FALSE	N/A	N/A	N/A	FALSE	N/A	N/A	N/A	FALSE	N/A	N/A	N/A	FALSE	N/A	N/A	N/A	FALSE	N/A	N/A	N/A
C13H14O3	TRUE	218.095	1602873	1.23	FALSE	N/A	N/A	N/A	FALSE	N/A	N/A	N/A	FALSE	N/A	N/A	N/A	FALSE	N/A	N/A	N/A	FALSE	N/A	N/A	N/A	TRUE	218.095	3176013	6.04
C13H14O4	TRUE	234.09	767306	0.59	TRUE	234.09	620459	0.56	TRUE	234.09	1813028	1	TRUE	234.09	1079842	1.9	FALSE	N/A	N/A	N/A	TRUE	234.09	871868	0.3	FALSE	N/A	N/A	N/A
C13H15N2O	TRUE	215.117	750649	0.58	TRUE	215.117	1229067	1.11	TRUE	215.117	3640737	2.01	TRUE	215.117	1451359	2.56	TRUE	215.117	31033892	20.7	TRUE	215.117	9406873	3.26	FALSE	N/A	N/A	N/A
C13H15NO3	TRUE	233.106	1380357	1.06	TRUE	233.106	455887	0.41	TRUE	233.106	4658117	2.57	TRUE	233.106	2950227	5.2	FALSE	N/A	N/A	N/A	FALSE	N/A	N/A	N/A	TRUE	233.106	1636234	3.11
C13H15NO4	TRUE	249.1	2578876	1.98	TRUE	249.1	1032682	0.94	TRUE	249.1	3979875	2.2	TRUE	249.1	3296457	5.81	TRUE	249.1	651633	0.43	TRUE	249.1	2437606	0.84	TRUE	249.1	9143232	17.4
C13H16NO4	TRUE	250.108	1896968	1.45	FALSE	N/A	N/A	N/A	TRUE	250.108	5239889	2.89	TRUE	250.108	3280876	5.78	TRUE	250.108	12823841	8.55	TRUE	250.108	11378728	3.94	FALSE	N/A	N/A	N/A
C13H16O3	FALSE	N/A	N/A	N/A	FALSE	N/A	N/A	N/A	TRUE	220.111	3105910	1.71	TRUE	220.111	4630467	8.16	TRUE	220.111	2601445	1.74	FALSE	N/A	N/A	N/A	TRUE	220.111	1076056	2.05
C13H16O4	TRUE	236.105	1184661	0.91	FALSE	N/A	N/A	N/A	FALSE	N/A	N/A	N/A	TRUE	236.106	859790	1.52	FALSE	N/A	N/A	N/A	TRUE	236.105	511879	0.18	TRUE	236.105	1465454	2.79
C13H17NO3	TRUE	235.122	1331475	1.02	TRUE	235.121	572070	0.52	FALSE	N/A	N/A	N/A	FALSE	N/A	N/A	N/A	TRUE	235.122	1580776	1.05	TRUE	235.121	2009304	0.7	TRUE	235.121	1584964	3.02
C13H17NO4	TRUE	251.116	8102608	6.21	TRUE	251.116	3487084	3.16	TRUE	251.116	16979324	9.37	FALSE	N/A	N/A	N/A	TRUE	251.116	72842744	48.58	TRUE	251.116	72626056	25.15	TRUE	251.116	5591174	10.64
C13H18O3	FALSE	N/A	N/A	N/A	FALSE	N/A	N/A	N/A	FALSE	N/A	N/A	N/A	TRUE	222.126	596168	1.05	FALSE	N/A	N/A	N/A	TRUE	222.126	902615	0.31	FALSE	N/A	N/A	N/A
C13H18O4	TRUE	238.121	785097	0.6	FALSE	N/A	N/A	N/A	FALSE	N/A	N/A	N/A	FALSE	N/A	N/A	N/A	FALSE	N/A	N/A	N/A	FALSE	N/A	N/A	N/A	FALSE	N/A	N/A	N/A
C13H19NO3	FALSE	N/A	N/A	N/A	FALSE	N/A	N/A	N/A	FALSE	N/A	N/A	N/A	FALSE	N/A	N/A	N/A	TRUE	237.137	7469576	4.98	TRUE	237.137	6785646	2.35	FALSE	N/A	N/A	N/A
C13H19NO4	TRUE	253.131	3667639	2.81	TRUE	253.132	1366741	1.24	TRUE	253.132	7320528	4.04	TRUE	253.131	4042693	7.13	TRUE	253.131	577320	0.39	TRUE	253.131	1466618	0.51	TRUE	253.131	1213555	2.31
C13H20NO3	FALSE	N/A	N/A	N/A	FALSE	N/A	N/A	N/A	FALSE	N/A	N/A	N/A	TRUE	238.143	517335	0.91	FALSE	N/A	N/A	N/A	TRUE	238.143	513488	0.18	FALSE	N/A	N/A	N/A
C13H20NO4	FALSE	N/A	N/A	N/A	FALSE	N/A	N/A	N/A	TRUE	254.138	769950	0.42	FALSE	N/A	N/A	N/A	FALSE	N/A	N/A	N/A	FALSE	N/A	N/A	N/A	FALSE	N/A	N/A	N/A
C13H20O4	FALSE	N/A	N/A	N/A	FALSE	N/A	N/A	N/A	FALSE	N/A	N/A	N/A	FALSE	N/A	N/A	N/A	TRUE	240.137	1588351	1.06	FALSE	N/A	N/A	N/A	FALSE	N/A	N/A	N/A
C13H21NO3	FALSE	N/A	N/A	N/A	FALSE	N/A	N/A	N/A	FALSE	N/A	N/A	N/A	FALSE	N/A	N/A	N/A	TRUE	239.152	611316	0.41	FALSE	N/A	N/A	N/A	FALSE	N/A	N/A	N/A
C13H22NO3	FALSE	N/A	N/A	N/A	FALSE	N/A	N/A	N/A	FALSE	N/A	N/A	N/A	FALSE	N/A	N/A	N/A	TRUE	240.158	2235217	1.49	TRUE	240.158	821975	0.28	FALSE	N/A	N/A	N/A
C13H23N2O4	FALSE	N/A	N/A	N/A	FALSE	N/A	N/A	N/A	FALSE	N/A	N/A	N/A	FALSE	N/A	N/A	N/A	TRUE	271.166	594488	0.4	FALSE	N/A	N/A	N/A	FALSE	N/A	N/A	N/A
C13H23NO3	FALSE	N/A	N/A	N/A	FALSE	N/A	N/A	N/A	FALSE	N/A	N/A	N/A	FALSE	N/A	N/A	N/A	FALSE	N/A	N/A	N/A	TRUE	241.168	927435	0.32	FALSE	N/A	N/A	N/A
C13H7	FALSE	N/A	N/A	N/A	FALSE	N/A	N/A	N/A	TRUE	163.054	450526	0.25	FALSE	N/A	N/A	N/A	FALSE	N/A	N/A	N/A	FALSE	N/A	N/A	N/A	FALSE	N/A	N/A	N/A
C13H7N	FALSE	N/A	N/A	N/A	FALSE	N/A	N/A	N/A	TRUE	177.056	1280989	0.71	TRUE	177.056	470357	0.83	FALSE	N/A	N/A	N/A	FALSE	N/A	N/A	N/A	TRUE	177.056	479050	0.91
C13H7N2	TRUE	191.059	453007	0.35	FALSE	N/A	N/A	N/A	FALSE	N/A	N/A	N/A	TRUE	191.059	858264	1.51	FALSE	N/A	N/A	N/A	FALSE	N/A	N/A	N/A	FALSE	N/A	N/A	N/A
C13H7N2O	FALSE	N/A	N/A	N/A	FALSE	N/A	N/A	N/A	TRUE	207.054	1827121	1.01	FALSE	N/A	N/A	N/A	FALSE	N/A	N/A	N/A	FALSE	N/A	N/A	N/A	FALSE	N/A	N/A	N/A
C13H7N2O2	FALSE	N/A	N/A	N/A	TRUE	223.049	472763	0.43	FALSE	N/A	N/A	N/A	FALSE	N/A	N/A	N/A	FALSE	N/A	N/A	N/A	FALSE	N/A	N/A	N/A	FALSE	N/A	N/A	N/A
C13H8	FALSE	N/A	N/A	N/A	FALSE	N/A	N/A	N/A	TRUE	164.062	519614	0.29	FALSE	N/A	N/A	N/A	FALSE	N/A	N/A	N/A	FALSE	N/A	N/A	N/A	FALSE	N/A	N/A	N/A
C13H8N	TRUE	178.064	1741345	1.34	TRUE	178.064	637724	0.58	TRUE	178.064	3994289	2.2	TRUE	178.064	4338951	7.65	TRUE	178.064	519086	0.35	TRUE	178.065	1005985	0.35	TRUE	178.064	2952805	5.62
C13H8N2	TRUE	192.067	1331656	1.02	FALSE	N/A	N/A	N/A	TRUE	192.069	2868055	1.58	TRUE	192.067	6048701	10.66	FALSE	N/A	N/A	N/A	TRUE	192.067	561630	0.19	TRUE	192.067	2093258	3.98
C13H8N2O	TRUE	208.062	459438	0.35	FALSE	N/A	N/A	N/A	TRUE	208.062	1542323	0.85	TRUE	208.062	1290646	2.28	FALSE	N/A	N/A	N/A	FALSE	N/A	N/A	N/A	TRUE	208.063	422070	0.8
C13H8NO	FALSE	N/A	N/A	N/A	TRUE	194.059	1925909	1.75	TRUE	194.059	863047	0.48	TRUE	194.059	511153	0.9	FALSE	N/A	N/A	N/A	FALSE	N/A	N/A	N/A	TRUE	194.059	492708	0.94
C13H8NO2	FALSE	N/A	N/A	N/A	TRUE	210.054	3175218	2.88	TRUE	210.054	530856	0.29	TRUE	210.054	557503	0.98	FALSE	N/A	N/A	N/A	FALSE	N/A	N/A	N/A	FALSE	N/A	N/A	N/A
C13H9	TRUE	165.069	783211	0.6	TRUE	165.069	447115	0.41	TRUE	165.069	4886474	2.7	TRUE	165.069	4606376	8.12	FALSE	N/A	N/A	N/A	TRUE	165.069	1457236	0.5	TRUE	165.069	2319702	4.41
C13H9N	FALSE	N/A	N/A	N/A	FALSE	N/A	N/A	N/A	TRUE	179.073	406742	0.22	FALSE	N/A	N/A	N/A	FALSE	N/A	N/A	N/A	FALSE	N/A	N/A	N/A	FALSE	N/A	N/A	N/A
C13H9N2	TRUE	193.075	2061033	1.58	TRUE	193.076	879742	0.8	TRUE	193.076	5154323	2.84	TRUE	193.076	3187527	5.62	TRUE	193.076	521068	0.35	TRUE	193.075	1452530	0.5	TRUE	193.076	1512476	2.88
C13H9N2O	TRUE	209.07	3091912	2.37	TRUE	209.07	2369009	2.15	TRUE	209.07	17825494	9.83	TRUE	209.07	6031994	10.63	FALSE	N/A	N/A	N/A	TRUE	209.07	462876	0.16	TRUE	209.072	743822	1.42
C13H9N2O2	TRUE	225.064	462300	0.35	TRUE	225.064	4285490	3.89	TRUE	225.064	706519	0.39	TRUE	225.065	966228	1.7	FALSE	N/A	N/A	N/A	FALSE	N/A	N/A	N/A	TRUE	225.065	437726	0.83
C13H9NO	TRUE	195.067	430708	0.33	TRUE	195.067	598776	0.54	TRUE	195.067	2446171	1.35	TRUE	195.067	938826	1.66	FALSE	N/A	N/A	N/A	TRUE	195.067	475973	0.16	FALSE	N/A	N/A	N/A
C13H9NO2	FALSE	N/A	N/A	N/A	TRUE	211.062	1229294	1.11	FALSE	N/A	N/A	N/A	FALSE	N/A	N/A	N/A	FALSE	N/A	N/A	N/A	FALSE	N/A	N/A	N/A	FALSE	N/A	N/A	N/A
C14H10	FALSE	N/A	N/A	N/A	FALSE	N/A	N/A	N/A	TRUE	178.077	1341168	0.74	TRUE	178.077	992914	1.75	FALSE	N/A	N/A	N/A	FALSE	N/A	N/A	N/A	TRUE	178.077	761152	1.45
C14H10N	TRUE	192.08	2382289	1.83	TRUE	192.08	3120516	2.83	TRUE	192.08	12247943	6.76	TRUE	192.08	11428445	20.15	FALSE	N/A	N/A	N/A	TRUE	192.08	7378759	2.56	TRUE	192.08	2494675	4.75
C14H10N2	FALSE	N/A	N/A	N/A	FALSE	N/A	N/A	N/A	TRUE	206.084	7925653	4.37	TRUE	206.084	6900599	12.16	FALSE	N/A	N/A	N/A	TRUE	206.085	594358	0.21	TRUE	206.084	2159383	4.11
C14H10N2O	FALSE	N/A	N/A	N/A	FALSE	N/A	N/A	N/A	TRUE	222.077	2638095	1.46	FALSE	N/A	N/A	N/A	FALSE	N/A	N/A	N/A	FALSE	N/A	N/A	N/A	FALSE	N/A	N/A	N/A
C14H10N2O3	FALSE	N/A	N/A	N/A	FALSE	N/A	N/A	N/A	TRUE	254.067	477775	0.26	FALSE	N/A	N/A	N/A	FALSE	N/A	N/A	N/A	FALSE	N/A	N/A	N/A	FALSE	N/A	N/A	N/A
C14H10NO	TRUE	208.074	1592838	1.22	TRUE	208.074	9366769	8.5	TRUE	208.075	5300405	2.92	TRUE	208.075	4541271	8.01	FALSE	N/A	N/A	N/A	TRUE	208.075	1189231	0.41	TRUE	208.075	2059821	3.92
C14H10NO2	FALSE	N/A	N/A	N/A	TRUE	224.069	1051989	0.95	TRUE	224.069	711630	0.39	FALSE	N/A	N/A	N/A	FALSE	N/A	N/A	N/A	TRUE	224.069	540053	0.19	FALSE	N/A	N/A	N/A
C14H10NO3	FALSE	N/A	N/A	N/A	TRUE	240.064	759493	0.69	TRUE	240.064	1077854	0.59	FALSE	N/A	N/A	N/A	FALSE	N/A	N/A	N/A	FALSE	N/A	N/A	N/A	FALSE	N/A	N/A	N/A
C14H11	FALSE	N/A	N/A	N/A	FALSE	N/A	N/A	N/A	FALSE	N/A	N/A	N/A	FALSE	N/A	N/A	N/A	FALSE	N/A	N/A	N/A	TRUE	179.085	695966	0.24	FALSE	N/A	N/A	N/A
C14H11N	TRUE	193.088	707398	0.54	TRUE	193.087	663818	0.6	TRUE	193.088	2060092	1.14	TRUE	193.088	1981736	3.49	FALSE	N/A	N/A	N/A	TRUE	193.088	635885	0.22	TRUE	193.088	1407852	2.68
C14H11N2	TRUE	207.09	3746487	2.87	TRUE	207.091	4744162	4.3	TRUE	207.091	19107542	10.54	TRUE	207.09	18140696	31.98	TRUE	207.091	1392046	0.93	TRUE	207.091	2667437	0.92	TRUE	207.09	4724311	8.99
C14H11N2O	TRUE	223.087	1983497	1.52	TRUE	223.087	3339322	3.03	TRUE	223.087	4348923	2.4	TRUE	223.087	2950429	5.2	FALSE	N/A	N/A	N/A	TRUE	223.087	954525	0.33	TRUE	223.087	1235027	2.35
C14H11N2O2	TRUE	239.079	445612	0.34	TRUE	239.08	1291846	1.17	FALSE	N/A	N/A	N/A	FALSE	N/A	N/A	N/A	FALSE	N/A	N/A	N/A	FALSE	N/A	N/A	N/A	TRUE	239.08	574152	1.09
C14H11NO	FALSE	N/A	N/A	N/A	FALSE	N/A	N/A	N/A	FALSE	N/A	N/A	N/A	FALSE	N/A	N/A	N/A	FALSE	N/A	N/A	N/A	TRUE	209.083	1222189	0.42	FALSE	N/A	N/A	N/A
C14H12N	TRUE	194.095	1517496	1.16	TRUE	194.095	3514998	3.19	TRUE	194.095	3357990	1.85	TRUE	194.095	4703959	8.29	TRUE	194.096	577772	0.39	TRUE	194.095	4767378	1.65	TRUE	194.095	2606476	4.96
C14H12N2	TRUE	208.098	1961376	1.5	TRUE	208.1	2393795	2.17	TRUE	208.098	7944568	4.38	TRUE	208.098	3595529	6.34	FALSE	N/A	N/A	N/A	TRUE	208.098	8005841	2.77	TRUE	208.1	599952	1.14
C14H12NO	TRUE	210.092	829239	0.64	TRUE	210.09	6158453	5.59	TRUE	210.09	2506107	1.38	TRUE	210.09	2505201	4.42	TRUE	210.09	1661095	1.11	TRUE	210.09	55997404	19.39	TRUE	210.09	1307019	2.49
C14H12NO2	FALSE	N/A	N/A	N/A	TRUE	226.085	610799	0.55	TRUE	226.085	679233	0.37	FALSE	N/A	N/A	N/A	FALSE	N/A	N/A	N/A	TRUE	226.085	516121	0.18	FALSE	N/A	N/A	N/A
C14H12O3	FALSE	N/A	N/A	N/A	FALSE	N/A	N/A	N/A	TRUE	228.079	1444580	0.8	TRUE	228.079	797817	1.41	FALSE	N/A	N/A	N/A	FALSE	N/A	N/A	N/A	TRUE	228.079	568955	1.08
C14H13N2	TRUE	209.106	1827907	1.4	TRUE	209.106	4564676	4.14	TRUE	209.106	10289563	5.68	TRUE	209.106	10841565	19.11	TRUE	209.106	3677234	2.45	TRUE	209.106	5609655	1.94	TRUE	209.106	2426362	4.62
C14H13N2O	TRUE	225.103	757091	0.58	FALSE	N/A	N/A	N/A	TRUE	225.103	3807883	2.1	TRUE	225.103	9109104	16.06	FALSE	N/A	N/A	N/A	TRUE	225.101	7519731	2.6	TRUE	225.103	630489	1.2
C14H13N2O2	FALSE	N/A	N/A	N/A	TRUE	241.095	443646	0.4	TRUE	241.095	637165	0.35	TRUE	241.095	821127	1.45	FALSE	N/A	N/A	N/A	FALSE	N/A	N/A	N/A	FALSE	N/A	N/A	N/A
C14H13NO3	FALSE	N/A	N/A	N/A	FALSE	N/A	N/A	N/A	TRUE	243.09	1244356	0.69	TRUE	243.09	486852	0.86	FALSE	N/A	N/A	N/A	FALSE	N/A	N/A	N/A	TRUE	243.09	411301	0.78
C14H13NO4	FALSE	N/A	N/A	N/A	FALSE	N/A	N/A	N/A	TRUE	259.084	421658	0.23	FALSE	N/A	N/A	N/A	FALSE	N/A	N/A	N/A	FALSE	N/A	N/A	N/A	FALSE	N/A	N/A	N/A
C14H14N	FALSE	N/A	N/A	N/A	TRUE	196.111	630591	0.57	FALSE	N/A	N/A	N/A	TRUE	196.111	555726	0.98	TRUE	196.111	2315240	1.54	TRUE	196.111	70584232	24.45	FALSE	N/A	N/A	N/A
C14H14N2O	FALSE	N/A	N/A	N/A	FALSE	N/A	N/A	N/A	FALSE	N/A	N/A	N/A	FALSE	N/A	N/A	N/A	FALSE	N/A	N/A	N/A	TRUE	226.111	4398863	1.52	FALSE	N/A	N/A	N/A
C14H14NO	FALSE	N/A	N/A	N/A	TRUE	212.106	853898	0.77	TRUE	212.106	522889	0.29	TRUE	212.108	481285	0.85	TRUE	212.106	1126973	0.75	TRUE	212.106	16482289	5.71	FALSE	N/A	N/A	N/A
C14H14O2	FALSE	N/A	N/A	N/A	FALSE	N/A	N/A	N/A	TRUE	214.098	3157121	1.74	FALSE	N/A	N/A	N/A	TRUE	214.098	1052206	0.7	FALSE	N/A	N/A	N/A	FALSE	N/A	N/A	N/A
C14H14O3	TRUE	230.095	871458	0.67	FALSE	N/A	N/A	N/A	TRUE	230.095	2320596	1.28	TRUE	230.095	1571676	2.77	FALSE	N/A	N/A	N/A	TRUE	230.095	423696	0.15	TRUE	230.095	1456286	2.77
C14H14O4	TRUE	246.09	784064	0.6	FALSE	N/A	N/A	N/A	TRUE	246.089	733740	0.4	TRUE	246.09	747700	1.32	FALSE	N/A	N/A	N/A	TRUE	246.09	616624	0.21	FALSE	N/A	N/A	N/A
C14H15N2	FALSE	N/A	N/A	N/A	FALSE	N/A	N/A	N/A	FALSE	N/A	N/A	N/A	FALSE	N/A	N/A	N/A	FALSE	N/A	N/A	N/A	FALSE	N/A	N/A	N/A	TRUE	211.122	1177101	2.24
C14H15N2O	TRUE	227.119	479665	0.37	TRUE	227.117	651429	0.59	TRUE	227.119	1547713	0.85	TRUE	227.118	663671	1.17	FALSE	N/A	N/A	N/A	TRUE	227.117	738444	0.26	FALSE	N/A	N/A	N/A
C14H15NO3	FALSE	N/A	N/A	N/A	FALSE	N/A	N/A	N/A	TRUE	245.106	4487351	2.48	TRUE	245.106	2284762	4.03	FALSE	N/A	N/A	N/A	TRUE	245.106	935607	0.32	TRUE	245.106	602953	1.15
C14H15NO4	TRUE	261.1	1478910	1.13	TRUE	261.1	550928	0.5	TRUE	261.1	2152859	1.19	TRUE	261.1	1476161	2.6	FALSE	N/A	N/A	N/A	TRUE	261.1	1071708	0.37	TRUE	261.1	1120604	2.13
C14H15O3	FALSE	N/A	N/A	N/A	FALSE	N/A	N/A	N/A	FALSE	N/A	N/A	N/A	TRUE	231.103	539308	0.95	FALSE	N/A	N/A	N/A	FALSE	N/A	N/A	N/A	FALSE	N/A	N/A	N/A
C14H16NO	FALSE	N/A	N/A	N/A	TRUE	214.121	958363	0.87	FALSE	N/A	N/A	N/A	FALSE	N/A	N/A	N/A	FALSE	N/A	N/A	N/A	FALSE	N/A	N/A	N/A	FALSE	N/A	N/A	N/A
C14H16NO3	FALSE	N/A	N/A	N/A	FALSE	N/A	N/A	N/A	FALSE	N/A	N/A	N/A	FALSE	N/A	N/A	N/A	FALSE	N/A	N/A	N/A	TRUE	246.114	471138	0.16	FALSE	N/A	N/A	N/A
C14H16NO4	FALSE	N/A	N/A	N/A	FALSE	N/A	N/A	N/A	FALSE	N/A	N/A	N/A	FALSE	N/A	N/A	N/A	TRUE	262.109	421418	0.28	FALSE	N/A	N/A	N/A	FALSE	N/A	N/A	N/A
C14H16O3	FALSE	N/A	N/A	N/A	TRUE	232.11	475191	0.43	TRUE	232.11	716678	0.4	TRUE	232.111	927907	1.64	FALSE	N/A	N/A	N/A	FALSE	N/A	N/A	N/A	TRUE	232.11	611077	1.16
C14H16O4	TRUE	248.105	1044455	0.8	TRUE	248.105	547733	0.5	TRUE	248.105	1650147	0.91	TRUE	248.105	1093413	1.93	FALSE	N/A	N/A	N/A	TRUE	248.105	1065149	0.37	FALSE	N/A	N/A	N/A
C14H17NO3	TRUE	247.121	1445407	1.11	FALSE	N/A	N/A	N/A	FALSE	N/A	N/A	N/A	TRUE	247.121	3058719	5.39	TRUE	247.121	1696302	1.13	TRUE	247.121	2444309	0.85	TRUE	247.121	1406538	2.68
C14H17NO4	TRUE	263.116	13840083	10.61	TRUE	263.116	2725951	2.47	TRUE	263.116	27162004	14.98	FALSE	N/A	N/A	N/A	TRUE	263.116	2505806	1.67	TRUE	263.116	16305603	5.65	TRUE	263.116	13082186	24.9
C14H18N2O	FALSE	N/A	N/A	N/A	FALSE	N/A	N/A	N/A	TRUE	230.142	1150728	0.63	FALSE	N/A	N/A	N/A	FALSE	N/A	N/A	N/A	FALSE	N/A	N/A	N/A	FALSE	N/A	N/A	N/A
C14H18NO4	FALSE	N/A	N/A	N/A	FALSE	N/A	N/A	N/A	TRUE	264.123	3020401	1.67	FALSE	N/A	N/A	N/A	TRUE	264.123	1638441	1.09	FALSE	N/A	N/A	N/A	FALSE	N/A	N/A	N/A
C14H18O3	TRUE	234.126	521662	0.4	FALSE	N/A	N/A	N/A	TRUE	234.126	448730	0.25	FALSE	N/A	N/A	N/A	TRUE	234.126	715593	0.48	TRUE	234.126	1995624	0.69	FALSE	N/A	N/A	N/A
C14H18O4	FALSE	N/A	N/A	N/A	TRUE	250.121	535779	0.49	FALSE	N/A	N/A	N/A	FALSE	N/A	N/A	N/A	FALSE	N/A	N/A	N/A	FALSE	N/A	N/A	N/A	FALSE	N/A	N/A	N/A
C14H19NO3	TRUE	249.137	1014303	0.78	TRUE	249.137	562305	0.51	TRUE	249.137	2771700	1.53	TRUE	249.137	2036540	3.59	TRUE	249.137	533144	0.36	TRUE	249.137	1272850	0.44	FALSE	N/A	N/A	N/A
C14H19NO4	TRUE	265.131	41460384	31.79	TRUE	265.131	15550411	14.1	TRUE	265.132	176287184	97.24	TRUE	265.131	78697968	138.73	TRUE	265.132	439192288	292.92	TRUE	265.132	332504160	115.16	TRUE	265.131	22748486	43.29
C14H20NO4	FALSE	N/A	N/A	N/A	FALSE	N/A	N/A	N/A	TRUE	266.138	13286887	7.33	FALSE	N/A	N/A	N/A	TRUE	266.138	31862076	21.25	TRUE	266.138	27995312	9.7	FALSE	N/A	N/A	N/A
C14H21NO4	TRUE	267.147	15970791	12.25	TRUE	267.147	9335952	8.47	TRUE	267.147	39346692	21.7	TRUE	267.147	75279928	132.71	TRUE	267.147	137393040	91.63	TRUE	267.148	341294336	118.21	FALSE	N/A	N/A	N/A
C14H22NO4	FALSE	N/A	N/A	N/A	FALSE	N/A	N/A	N/A	FALSE	N/A	N/A	N/A	FALSE	N/A	N/A	N/A	FALSE	N/A	N/A	N/A	TRUE	268.154	26328898	9.12	FALSE	N/A	N/A	N/A
C14H23NO4	FALSE	N/A	N/A	N/A	FALSE	N/A	N/A	N/A	FALSE	N/A	N/A	N/A	FALSE	N/A	N/A	N/A	TRUE	269.163	390587456	260.5	TRUE	269.163	77503880	26.84	FALSE	N/A	N/A	N/A
C14H24NO4	FALSE	N/A	N/A	N/A	FALSE	N/A	N/A	N/A	FALSE	N/A	N/A	N/A	FALSE	N/A	N/A	N/A	TRUE	270.169	37828760	25.23	FALSE	N/A	N/A	N/A	FALSE	N/A	N/A	N/A
C14H7N2	FALSE	N/A	N/A	N/A	FALSE	N/A	N/A	N/A	TRUE	203.059	782934	0.43	FALSE	N/A	N/A	N/A	FALSE	N/A	N/A	N/A	FALSE	N/A	N/A	N/A	FALSE	N/A	N/A	N/A
C14H8	FALSE	N/A	N/A	N/A	FALSE	N/A	N/A	N/A	TRUE	176.061	815349	0.45	TRUE	176.061	410601	0.72	FALSE	N/A	N/A	N/A	FALSE	N/A	N/A	N/A	TRUE	176.061	427919	0.81
C14H8N	TRUE	190.064	707228	0.54	TRUE	190.064	1561140	1.42	TRUE	190.064	6537667	3.61	TRUE	190.064	5104825	9	FALSE	N/A	N/A	N/A	TRUE	190.064	476981	0.17	TRUE	190.064	1689290	3.21
C14H8N2O2	FALSE	N/A	N/A	N/A	FALSE	N/A	N/A	N/A	TRUE	236.056	2492091	1.37	TRUE	236.057	825450	1.46	FALSE	N/A	N/A	N/A	FALSE	N/A	N/A	N/A	FALSE	N/A	N/A	N/A
C14H8N2O3	FALSE	N/A	N/A	N/A	TRUE	252.051	614584	0.56	FALSE	N/A	N/A	N/A	FALSE	N/A	N/A	N/A	FALSE	N/A	N/A	N/A	FALSE	N/A	N/A	N/A	FALSE	N/A	N/A	N/A
C14H8NO	FALSE	N/A	N/A	N/A	TRUE	206.059	835882	0.76	TRUE	206.059	844497	0.47	TRUE	206.059	917553	1.62	FALSE	N/A	N/A	N/A	FALSE	N/A	N/A	N/A	FALSE	N/A	N/A	N/A
C14H8NO2	FALSE	N/A	N/A	N/A	TRUE	222.054	536152	0.49	TRUE	222.054	583580	0.32	FALSE	N/A	N/A	N/A	FALSE	N/A	N/A	N/A	FALSE	N/A	N/A	N/A	FALSE	N/A	N/A	N/A
C14H8NO3	FALSE	N/A	N/A	N/A	TRUE	238.048	3017236	2.74	FALSE	N/A	N/A	N/A	FALSE	N/A	N/A	N/A	FALSE	N/A	N/A	N/A	FALSE	N/A	N/A	N/A	FALSE	N/A	N/A	N/A
C14H9N	TRUE	191.072	1420821	1.09	TRUE	191.072	1271717	1.15	TRUE	191.072	42928832	23.68	TRUE	191.072	10791416	19.02	TRUE	191.072	457348	0.31	TRUE	191.072	1250849	0.43	TRUE	191.072	3267343	6.22
C14H9N2	TRUE	205.075	1615718	1.24	TRUE	205.075	1501336	1.36	TRUE	205.075	23426260	12.92	TRUE	205.075	7451193	13.14	FALSE	N/A	N/A	N/A	TRUE	205.076	388837	0.13	TRUE	205.075	3322457	6.32
C14H9N2O	TRUE	221.072	508151	0.39	TRUE	221.07	1920893	1.74	TRUE	221.072	2805601	1.55	TRUE	221.07	2975480	5.25	FALSE	N/A	N/A	N/A	TRUE	221.07	699131	0.24	TRUE	221.072	572095	1.09
C14H9N2O2	TRUE	237.064	815115	0.63	TRUE	237.064	1259046	1.14	TRUE	237.064	7277718	4.01	TRUE	237.064	1832006	3.23	FALSE	N/A	N/A	N/A	FALSE	N/A	N/A	N/A	FALSE	N/A	N/A	N/A
C14H9N2O3	FALSE	N/A	N/A	N/A	TRUE	253.059	1087133	0.99	FALSE	N/A	N/A	N/A	FALSE	N/A	N/A	N/A	FALSE	N/A	N/A	N/A	FALSE	N/A	N/A	N/A	FALSE	N/A	N/A	N/A
C14H9NO	TRUE	207.067	430161	0.33	TRUE	207.067	585332	0.53	FALSE	N/A	N/A	N/A	FALSE	N/A	N/A	N/A	FALSE	N/A	N/A	N/A	FALSE	N/A	N/A	N/A	TRUE	207.067	410471	0.78
C15H10N	TRUE	204.081	1647784	1.26	TRUE	204.08	10068799	9.13	TRUE	204.08	17071704	9.42	TRUE	204.08	12567359	22.15	TRUE	204.08	582805	0.39	TRUE	204.08	1051620	0.36	TRUE	204.08	6036607	11.49
C15H10N2	TRUE	218.084	913888	0.7	TRUE	218.083	2426159	2.2	FALSE	N/A	N/A	N/A	TRUE	218.085	2496267	4.4	TRUE	218.085	530907	0.35	TRUE	218.085	465300	0.16	TRUE	218.083	1070971	2.04
C15H10N2O	TRUE	234.079	826265	0.63	TRUE	234.079	513922	0.47	TRUE	234.08	1486627	0.82	TRUE	234.079	1637345	2.89	FALSE	N/A	N/A	N/A	FALSE	N/A	N/A	N/A	TRUE	234.08	1202053	2.29
C15H10N2O2	FALSE	N/A	N/A	N/A	FALSE	N/A	N/A	N/A	FALSE	N/A	N/A	N/A	TRUE	250.072	495645	0.87	FALSE	N/A	N/A	N/A	FALSE	N/A	N/A	N/A	FALSE	N/A	N/A	N/A
C15H10NO	TRUE	220.076	2244316	1.72	TRUE	220.076	4303759	3.9	FALSE	N/A	N/A	N/A	TRUE	220.076	4368991	7.7	FALSE	N/A	N/A	N/A	TRUE	220.077	468685	0.16	TRUE	220.076	1461797	2.78
C15H10NO2	TRUE	236.069	1046681	0.8	TRUE	236.069	12570648	11.4	TRUE	236.069	1784972	0.98	TRUE	236.069	2418795	4.26	FALSE	N/A	N/A	N/A	FALSE	N/A	N/A	N/A	TRUE	236.069	1404499	2.67
C15H11N	FALSE	N/A	N/A	N/A	TRUE	205.087	472420	0.43	TRUE	205.087	1523478	0.84	FALSE	N/A	N/A	N/A	TRUE	205.087	587943	0.39	FALSE	N/A	N/A	N/A	FALSE	N/A	N/A	N/A
C15H11N2	TRUE	219.092	2982923	2.29	TRUE	219.092	4143008	3.76	FALSE	N/A	N/A	N/A	TRUE	219.092	15369846	27.1	TRUE	219.092	547972	0.37	TRUE	219.09	2210224	0.77	TRUE	219.092	3390442	6.45
C15H11N2O	TRUE	235.087	2319151	1.78	FALSE	N/A	N/A	N/A	TRUE	235.087	11610562	6.4	TRUE	235.087	9561424	16.86	FALSE	N/A	N/A	N/A	TRUE	235.087	966805	0.33	TRUE	235.087	1725393	3.28
C15H11N2O2	TRUE	251.082	914397	0.7	TRUE	251.08	4151144	3.77	TRUE	251.08	1749819	0.97	TRUE	251.082	1389434	2.45	FALSE	N/A	N/A	N/A	FALSE	N/A	N/A	N/A	TRUE	251.08	1086292	2.07
C15H11NO	FALSE	N/A	N/A	N/A	TRUE	221.082	467088	0.42	FALSE	N/A	N/A	N/A	FALSE	N/A	N/A	N/A	FALSE	N/A	N/A	N/A	FALSE	N/A	N/A	N/A	FALSE	N/A	N/A	N/A
C15H12N	TRUE	206.095	1427818	1.09	TRUE	206.095	6771221	6.14	TRUE	206.095	3671974	2.03	TRUE	206.095	8171896	14.41	TRUE	206.095	1919802	1.28	TRUE	206.095	3907771	1.35	TRUE	206.095	2499896	4.76
C15H12N2O	FALSE	N/A	N/A	N/A	TRUE	236.095	1152538	1.05	TRUE	236.095	2033230	1.12	TRUE	236.093	2151277	3.79	TRUE	236.095	580637	0.39	FALSE	N/A	N/A	N/A	FALSE	N/A	N/A	N/A
C15H12NO	TRUE	222.092	521949	0.4	TRUE	222.092	2912653	2.64	TRUE	222.092	1879249	1.04	TRUE	222.092	1134412	2	TRUE	222.09	597794	0.4	TRUE	222.09	1464932	0.51	TRUE	222.09	1346779	2.56
C15H12NO2	TRUE	238.085	626153	0.48	TRUE	238.085	2441543	2.21	TRUE	238.085	1648719	0.91	TRUE	238.084	1100522	1.94	FALSE	N/A	N/A	N/A	FALSE	N/A	N/A	N/A	TRUE	238.085	563744	1.07
C15H12NO3	FALSE	N/A	N/A	N/A	TRUE	254.08	750757	0.68	TRUE	254.079	579020	0.32	FALSE	N/A	N/A	N/A	FALSE	N/A	N/A	N/A	FALSE	N/A	N/A	N/A	FALSE	N/A	N/A	N/A
C15H13N2	TRUE	221.108	1647699	1.26	TRUE	221.108	4092640	3.71	TRUE	221.108	3172357	1.75	TRUE	221.108	5093517	8.98	TRUE	221.108	1157359	0.77	TRUE	221.106	3692270	1.28	TRUE	221.108	2312163	4.4
C15H13N2O	TRUE	237.103	7390183	5.67	TRUE	237.103	15614057	14.16	TRUE	237.103	51696856	28.52	TRUE	237.103	49269512	86.86	FALSE	N/A	N/A	N/A	TRUE	237.103	16910890	5.86	TRUE	237.103	5194680	9.89
C15H13N2O2	TRUE	253.098	1255620	0.96	TRUE	253.098	4225585	3.83	TRUE	253.095	14135246	7.8	TRUE	253.098	10015427	17.66	FALSE	N/A	N/A	N/A	TRUE	253.095	1087031	0.38	TRUE	253.098	2237161	4.26
C15H13N2O3	TRUE	269.093	982999	0.75	TRUE	269.093	793143	0.72	TRUE	269.093	1490535	0.82	TRUE	269.093	643687	1.13	FALSE	N/A	N/A	N/A	FALSE	N/A	N/A	N/A	TRUE	269.092	775420	1.48
C15H13NO4	FALSE	N/A	N/A	N/A	FALSE	N/A	N/A	N/A	TRUE	271.085	615189	0.34	FALSE	N/A	N/A	N/A	FALSE	N/A	N/A	N/A	FALSE	N/A	N/A	N/A	FALSE	N/A	N/A	N/A
C15H13O3	FALSE	N/A	N/A	N/A	FALSE	N/A	N/A	N/A	TRUE	241.087	783440	0.43	FALSE	N/A	N/A	N/A	FALSE	N/A	N/A	N/A	FALSE	N/A	N/A	N/A	FALSE	N/A	N/A	N/A
C15H14N	TRUE	208.111	789677	0.61	FALSE	N/A	N/A	N/A	FALSE	N/A	N/A	N/A	TRUE	208.111	943163	1.66	TRUE	208.111	740461	0.49	FALSE	N/A	N/A	N/A	TRUE	208.113	439769	0.84
C15H14N2	FALSE	N/A	N/A	N/A	FALSE	N/A	N/A	N/A	FALSE	N/A	N/A	N/A	FALSE	N/A	N/A	N/A	TRUE	222.114	3546040	2.37	TRUE	222.114	3635142	1.26	FALSE	N/A	N/A	N/A
C15H14N2O	FALSE	N/A	N/A	N/A	FALSE	N/A	N/A	N/A	FALSE	N/A	N/A	N/A	FALSE	N/A	N/A	N/A	TRUE	238.109	660269	0.44	FALSE	N/A	N/A	N/A	FALSE	N/A	N/A	N/A
C15H14NO	TRUE	224.108	555935	0.43	TRUE	224.108	882408	0.8	FALSE	N/A	N/A	N/A	TRUE	224.107	462072	0.81	TRUE	224.108	818844	0.55	TRUE	224.108	2814936	0.97	TRUE	224.108	426776	0.81
C15H14NO3	FALSE	N/A	N/A	N/A	FALSE	N/A	N/A	N/A	TRUE	256.097	479668	0.26	FALSE	N/A	N/A	N/A	FALSE	N/A	N/A	N/A	FALSE	N/A	N/A	N/A	FALSE	N/A	N/A	N/A
C15H14O4	FALSE	N/A	N/A	N/A	FALSE	N/A	N/A	N/A	FALSE	N/A	N/A	N/A	FALSE	N/A	N/A	N/A	FALSE	N/A	N/A	N/A	TRUE	258.09	726869	0.25	FALSE	N/A	N/A	N/A
C15H15N2	TRUE	223.122	881885	0.68	FALSE	N/A	N/A	N/A	TRUE	223.122	1663247	0.92	TRUE	223.124	1664337	2.93	TRUE	223.124	1937991	1.29	TRUE	223.122	12741504	4.41	TRUE	223.124	514466	0.98
C15H15N2O	TRUE	239.119	4477560	3.43	TRUE	239.119	2161897	1.96	FALSE	N/A	N/A	N/A	TRUE	239.119	23832510	42.01	FALSE	N/A	N/A	N/A	TRUE	239.119	8604912	2.98	TRUE	239.119	2066667	3.93
C15H15N2O2	FALSE	N/A	N/A	N/A	TRUE	255.111	832799	0.76	TRUE	255.114	1148106	0.63	TRUE	255.111	594755	1.05	FALSE	N/A	N/A	N/A	FALSE	N/A	N/A	N/A	FALSE	N/A	N/A	N/A
C15H15NO3	TRUE	257.105	423965	0.33	FALSE	N/A	N/A	N/A	TRUE	257.105	1722175	0.95	TRUE	257.105	617642	1.09	FALSE	N/A	N/A	N/A	FALSE	N/A	N/A	N/A	FALSE	N/A	N/A	N/A
C15H15NO4	FALSE	N/A	N/A	N/A	FALSE	N/A	N/A	N/A	TRUE	273.1	650413	0.36	TRUE	273.101	475836	0.84	TRUE	273.1	457097	0.3	TRUE	273.1	806683	0.28	FALSE	N/A	N/A	N/A
C15H16NO	FALSE	N/A	N/A	N/A	FALSE	N/A	N/A	N/A	FALSE	N/A	N/A	N/A	FALSE	N/A	N/A	N/A	TRUE	226.123	1149261	0.77	FALSE	N/A	N/A	N/A	FALSE	N/A	N/A	N/A
C15H16NO4	FALSE	N/A	N/A	N/A	FALSE	N/A	N/A	N/A	FALSE	N/A	N/A	N/A	FALSE	N/A	N/A	N/A	TRUE	274.108	605829	0.4	TRUE	274.108	1128434	0.39	FALSE	N/A	N/A	N/A
C15H16O3	FALSE	N/A	N/A	N/A	FALSE	N/A	N/A	N/A	TRUE	244.11	661471	0.36	FALSE	N/A	N/A	N/A	FALSE	N/A	N/A	N/A	FALSE	N/A	N/A	N/A	FALSE	N/A	N/A	N/A
C15H16O4	FALSE	N/A	N/A	N/A	FALSE	N/A	N/A	N/A	TRUE	260.105	463689	0.26	FALSE	N/A	N/A	N/A	FALSE	N/A	N/A	N/A	TRUE	260.105	932382	0.32	FALSE	N/A	N/A	N/A
C15H17N2O	TRUE	241.134	2020673	1.55	TRUE	241.132	5496109	4.99	TRUE	241.135	3961131	2.18	TRUE	241.134	3402603	6	TRUE	241.134	24123112	16.09	TRUE	241.133	2887214080	1000	TRUE	241.134	2127707	4.05
C15H17NO3	FALSE	N/A	N/A	N/A	FALSE	N/A	N/A	N/A	TRUE	259.121	517879	0.29	FALSE	N/A	N/A	N/A	FALSE	N/A	N/A	N/A	FALSE	N/A	N/A	N/A	FALSE	N/A	N/A	N/A
C15H17NO4	TRUE	275.115	2542935	1.95	TRUE	275.116	1204233	1.09	TRUE	275.115	12912608	7.12	TRUE	275.115	4930088	8.69	TRUE	275.115	938039	0.63	TRUE	275.116	3446886	1.19	TRUE	275.115	2974940	5.66
C15H18O3	TRUE	246.126	678431	0.52	FALSE	N/A	N/A	N/A	TRUE	246.126	1576462	0.87	TRUE	246.126	665686	1.17	FALSE	N/A	N/A	N/A	TRUE	246.126	474339	0.16	TRUE	246.126	698735	1.33
C15H18O4	TRUE	262.12	592402	0.45	TRUE	262.12	430133	0.39	TRUE	262.12	1364488	0.75	TRUE	262.12	485359	0.86	FALSE	N/A	N/A	N/A	FALSE	N/A	N/A	N/A	FALSE	N/A	N/A	N/A
C15H19NO3	FALSE	N/A	N/A	N/A	FALSE	N/A	N/A	N/A	TRUE	261.136	1293660	0.71	TRUE	261.136	547242	0.96	FALSE	N/A	N/A	N/A	FALSE	N/A	N/A	N/A	FALSE	N/A	N/A	N/A
C15H19NO4	FALSE	N/A	N/A	N/A	FALSE	N/A	N/A	N/A	TRUE	277.131	1095318	0.6	TRUE	277.131	2593695	4.57	TRUE	277.131	1277123	0.85	TRUE	277.131	10796227	3.74	FALSE	N/A	N/A	N/A
C15H20O3	FALSE	N/A	N/A	N/A	FALSE	N/A	N/A	N/A	FALSE	N/A	N/A	N/A	FALSE	N/A	N/A	N/A	FALSE	N/A	N/A	N/A	TRUE	248.142	457813	0.16	FALSE	N/A	N/A	N/A
C15H20O4	TRUE	264.137	841083	0.64	TRUE	264.136	403971	0.37	FALSE	N/A	N/A	N/A	FALSE	N/A	N/A	N/A	FALSE	N/A	N/A	N/A	FALSE	N/A	N/A	N/A	FALSE	N/A	N/A	N/A
C15H21NO3	TRUE	263.152	3038964	2.33	FALSE	N/A	N/A	N/A	TRUE	263.152	6029782	3.33	FALSE	N/A	N/A	N/A	FALSE	N/A	N/A	N/A	FALSE	N/A	N/A	N/A	TRUE	263.152	3707244	7.05
C15H21NO4	TRUE	279.146	1247108	0.96	FALSE	N/A	N/A	N/A	TRUE	279.147	2538209	1.4	TRUE	279.146	4212564	7.43	TRUE	279.147	1924803	1.28	TRUE	279.147	8094738	2.8	TRUE	279.147	1070899	2.04
C15H22NO3	TRUE	264.158	582011	0.45	FALSE	N/A	N/A	N/A	TRUE	264.159	645529	0.36	FALSE	N/A	N/A	N/A	FALSE	N/A	N/A	N/A	FALSE	N/A	N/A	N/A	FALSE	N/A	N/A	N/A
C15H23NO3	FALSE	N/A	N/A	N/A	FALSE	N/A	N/A	N/A	TRUE	265.168	1239181	0.68	FALSE	N/A	N/A	N/A	FALSE	N/A	N/A	N/A	FALSE	N/A	N/A	N/A	FALSE	N/A	N/A	N/A
C15H23NO4	TRUE	281.162	8947963	6.86	FALSE	N/A	N/A	N/A	TRUE	281.162	7010858	3.87	TRUE	281.162	2906600	5.12	FALSE	N/A	N/A	N/A	FALSE	N/A	N/A	N/A	TRUE	281.162	4606837	8.77
C15H24NO4	FALSE	N/A	N/A	N/A	FALSE	N/A	N/A	N/A	TRUE	282.169	894384	0.49	FALSE	N/A	N/A	N/A	FALSE	N/A	N/A	N/A	FALSE	N/A	N/A	N/A	FALSE	N/A	N/A	N/A
C15H8N	FALSE	N/A	N/A	N/A	FALSE	N/A	N/A	N/A	TRUE	202.064	868230	0.48	TRUE	202.064	1632130	2.88	FALSE	N/A	N/A	N/A	FALSE	N/A	N/A	N/A	TRUE	202.064	705363	1.34
C15H8N2	FALSE	N/A	N/A	N/A	TRUE	216.069	622470	0.56	TRUE	216.067	4140151	2.28	TRUE	216.069	1193508	2.1	FALSE	N/A	N/A	N/A	FALSE	N/A	N/A	N/A	TRUE	216.069	647110	1.23
C15H8NO2	FALSE	N/A	N/A	N/A	TRUE	234.053	748724	0.68	FALSE	N/A	N/A	N/A	FALSE	N/A	N/A	N/A	FALSE	N/A	N/A	N/A	FALSE	N/A	N/A	N/A	FALSE	N/A	N/A	N/A
C15H9	FALSE	N/A	N/A	N/A	FALSE	N/A	N/A	N/A	TRUE	189.069	1318228	0.73	TRUE	189.069	554628	0.98	FALSE	N/A	N/A	N/A	FALSE	N/A	N/A	N/A	TRUE	189.069	529990	1.01
C15H9N	FALSE	N/A	N/A	N/A	FALSE	N/A	N/A	N/A	TRUE	203.072	862720	0.48	TRUE	203.072	538595	0.95	FALSE	N/A	N/A	N/A	FALSE	N/A	N/A	N/A	TRUE	203.072	555432	1.06
C15H9N2	TRUE	217.075	814833	0.62	TRUE	217.077	2577325	2.34	TRUE	217.075	5302739	2.93	TRUE	217.077	2715712	4.79	FALSE	N/A	N/A	N/A	FALSE	N/A	N/A	N/A	TRUE	217.075	814499	1.55
C15H9N2O	FALSE	N/A	N/A	N/A	FALSE	N/A	N/A	N/A	TRUE	233.072	742506	0.41	FALSE	N/A	N/A	N/A	FALSE	N/A	N/A	N/A	FALSE	N/A	N/A	N/A	FALSE	N/A	N/A	N/A
C15H9N2O2	FALSE	N/A	N/A	N/A	FALSE	N/A	N/A	N/A	TRUE	249.066	628651	0.35	FALSE	N/A	N/A	N/A	FALSE	N/A	N/A	N/A	FALSE	N/A	N/A	N/A	FALSE	N/A	N/A	N/A
C16H10	FALSE	N/A	N/A	N/A	FALSE	N/A	N/A	N/A	TRUE	202.077	1142572	0.63	FALSE	N/A	N/A	N/A	FALSE	N/A	N/A	N/A	FALSE	N/A	N/A	N/A	TRUE	202.077	651514	1.24
C16H10N	FALSE	N/A	N/A	N/A	FALSE	N/A	N/A	N/A	TRUE	216.08	1712769	0.94	TRUE	216.08	1264077	2.23	FALSE	N/A	N/A	N/A	TRUE	216.08	416711	0.14	TRUE	216.081	518495	0.99
C16H10NO	FALSE	N/A	N/A	N/A	FALSE	N/A	N/A	N/A	TRUE	232.076	600087	0.33	TRUE	232.076	426816	0.75	FALSE	N/A	N/A	N/A	FALSE	N/A	N/A	N/A	FALSE	N/A	N/A	N/A
C16H10NO2	FALSE	N/A	N/A	N/A	TRUE	248.069	693525	0.63	TRUE	248.069	1911697	1.05	FALSE	N/A	N/A	N/A	FALSE	N/A	N/A	N/A	FALSE	N/A	N/A	N/A	FALSE	N/A	N/A	N/A
C16H10NO3	FALSE	N/A	N/A	N/A	TRUE	264.066	516272	0.47	FALSE	N/A	N/A	N/A	FALSE	N/A	N/A	N/A	FALSE	N/A	N/A	N/A	FALSE	N/A	N/A	N/A	FALSE	N/A	N/A	N/A
C16H11	FALSE	N/A	N/A	N/A	FALSE	N/A	N/A	N/A	TRUE	203.086	458932	0.25	FALSE	N/A	N/A	N/A	FALSE	N/A	N/A	N/A	FALSE	N/A	N/A	N/A	TRUE	203.084	404051	0.77
C16H11N	FALSE	N/A	N/A	N/A	FALSE	N/A	N/A	N/A	TRUE	217.087	4050644	2.23	TRUE	217.089	1838033	3.24	FALSE	N/A	N/A	N/A	TRUE	217.088	519147	0.18	TRUE	217.087	2181277	4.15
C16H11N2	TRUE	231.09	730627	0.56	FALSE	N/A	N/A	N/A	TRUE	231.092	1647467	0.91	TRUE	231.092	778975	1.37	FALSE	N/A	N/A	N/A	FALSE	N/A	N/A	N/A	TRUE	231.092	1347277	2.56
C16H11N2O	TRUE	247.087	1668220	1.28	TRUE	247.087	1588527	1.44	TRUE	247.087	22223168	12.26	TRUE	247.087	3683645	6.49	FALSE	N/A	N/A	N/A	TRUE	247.088	685985	0.24	TRUE	247.087	1329352	2.53
C16H11N2O2	TRUE	263.082	681465	0.52	TRUE	263.082	6957052	6.31	TRUE	263.083	4373204	2.41	TRUE	263.082	1696482	2.99	FALSE	N/A	N/A	N/A	FALSE	N/A	N/A	N/A	TRUE	263.082	875896	1.67
C16H11N2O3	TRUE	279.077	4847555	3.72	TRUE	279.077	46811704	42.46	TRUE	279.077	2342399	1.29	TRUE	279.077	4708306	8.3	FALSE	N/A	N/A	N/A	TRUE	279.077	803904	0.28	TRUE	279.077	5069440	9.65
C16H12N	TRUE	218.097	1341081	1.03	FALSE	N/A	N/A	N/A	TRUE	218.095	3753164	2.07	TRUE	218.095	3088268	5.44	FALSE	N/A	N/A	N/A	TRUE	218.095	690909	0.24	TRUE	218.097	1673453	3.18
C16H12N2	FALSE	N/A	N/A	N/A	FALSE	N/A	N/A	N/A	FALSE	N/A	N/A	N/A	FALSE	N/A	N/A	N/A	TRUE	232.1	665737	0.44	TRUE	232.1	775460	0.27	FALSE	N/A	N/A	N/A
C16H12N2O	FALSE	N/A	N/A	N/A	FALSE	N/A	N/A	N/A	FALSE	N/A	N/A	N/A	FALSE	N/A	N/A	N/A	FALSE	N/A	N/A	N/A	FALSE	N/A	N/A	N/A	TRUE	248.095	705964	1.34
C16H12N2O2	FALSE	N/A	N/A	N/A	TRUE	264.09	442690	0.4	TRUE	264.09	1313040	0.72	FALSE	N/A	N/A	N/A	FALSE	N/A	N/A	N/A	FALSE	N/A	N/A	N/A	FALSE	N/A	N/A	N/A
C16H12NO	TRUE	234.092	441210	0.34	FALSE	N/A	N/A	N/A	FALSE	N/A	N/A	N/A	TRUE	234.092	604322	1.07	FALSE	N/A	N/A	N/A	TRUE	234.092	524996	0.18	TRUE	234.09	653694	1.24
C16H12NO2	FALSE	N/A	N/A	N/A	TRUE	250.084	734175	0.67	FALSE	N/A	N/A	N/A	FALSE	N/A	N/A	N/A	FALSE	N/A	N/A	N/A	FALSE	N/A	N/A	N/A	FALSE	N/A	N/A	N/A
C16H13N	FALSE	N/A	N/A	N/A	FALSE	N/A	N/A	N/A	TRUE	219.103	519450	0.29	FALSE	N/A	N/A	N/A	FALSE	N/A	N/A	N/A	TRUE	219.103	528094	0.18	FALSE	N/A	N/A	N/A
C16H13N2	TRUE	233.108	855926	0.66	FALSE	N/A	N/A	N/A	TRUE	233.108	2158309	1.19	TRUE	233.108	2047508	3.61	FALSE	N/A	N/A	N/A	TRUE	233.106	2271525	0.79	TRUE	233.108	1127307	2.15
C16H13N2O	TRUE	249.103	1276604	0.98	TRUE	249.103	720018	0.65	TRUE	249.103	1704323	0.94	TRUE	249.103	1812201	3.19	FALSE	N/A	N/A	N/A	TRUE	249.103	1256262	0.44	TRUE	249.103	7073600	13.46
C16H13N2O2	TRUE	265.098	53138592	40.75	TRUE	265.098	48039368	43.57	TRUE	265.096	1812901376	1000	TRUE	265.098	77139440	135.99	FALSE	N/A	N/A	N/A	TRUE	265.095	32764512	11.35	TRUE	265.098	18092356	34.43
C16H13N2O3	TRUE	281.093	19530618	14.98	TRUE	281.093	72823448	66.05	TRUE	281.093	14791591	8.16	TRUE	281.093	11573318	20.4	FALSE	N/A	N/A	N/A	TRUE	281.093	10037584	3.48	TRUE	281.093	20126704	38.3
C16H13N2O4	TRUE	297.088	1081452	0.83	TRUE	297.088	5903728	5.35	TRUE	297.088	3264133	1.8	TRUE	297.088	4407555	7.77	FALSE	N/A	N/A	N/A	TRUE	297.088	524893	0.18	TRUE	297.088	1226954	2.33
C16H14N	TRUE	220.111	1391248	1.07	TRUE	220.111	689061	0.62	FALSE	N/A	N/A	N/A	TRUE	220.113	2843651	5.01	TRUE	220.113	1380997	0.92	TRUE	220.111	3336168	1.16	TRUE	220.113	807168	1.54
C16H14N2O	FALSE	N/A	N/A	N/A	FALSE	N/A	N/A	N/A	TRUE	250.111	2586385	1.43	TRUE	250.111	1178572	2.08	TRUE	250.111	6559777	4.38	TRUE	250.111	6107688	2.12	TRUE	250.111	615439	1.17
C16H14N2O3	FALSE	N/A	N/A	N/A	FALSE	N/A	N/A	N/A	TRUE	282.101	1890893	1.04	FALSE	N/A	N/A	N/A	FALSE	N/A	N/A	N/A	FALSE	N/A	N/A	N/A	FALSE	N/A	N/A	N/A
C16H14NO	TRUE	236.108	734693	0.56	FALSE	N/A	N/A	N/A	FALSE	N/A	N/A	N/A	TRUE	236.108	967111	1.7	FALSE	N/A	N/A	N/A	TRUE	236.108	456289	0.16	TRUE	236.108	770918	1.47
C16H14NO2	FALSE	N/A	N/A	N/A	FALSE	N/A	N/A	N/A	TRUE	252.1	531030	0.29	FALSE	N/A	N/A	N/A	FALSE	N/A	N/A	N/A	FALSE	N/A	N/A	N/A	FALSE	N/A	N/A	N/A
C16H14O2	FALSE	N/A	N/A	N/A	FALSE	N/A	N/A	N/A	TRUE	238.098	1012008	0.56	FALSE	N/A	N/A	N/A	FALSE	N/A	N/A	N/A	TRUE	238.099	462492	0.16	FALSE	N/A	N/A	N/A
C16H14O3	FALSE	N/A	N/A	N/A	FALSE	N/A	N/A	N/A	TRUE	254.095	550380	0.3	FALSE	N/A	N/A	N/A	FALSE	N/A	N/A	N/A	FALSE	N/A	N/A	N/A	FALSE	N/A	N/A	N/A
C16H15N2	TRUE	235.124	983635	0.75	TRUE	235.124	403518	0.37	FALSE	N/A	N/A	N/A	FALSE	N/A	N/A	N/A	TRUE	235.124	544732	0.36	TRUE	235.124	1078185	0.37	TRUE	235.124	801092	1.52
C16H15N2O	TRUE	251.119	4827600	3.7	TRUE	251.119	2076460	1.88	TRUE	251.119	8588925	4.74	TRUE	251.116	18033740	31.79	TRUE	251.119	30363126	20.25	TRUE	251.119	33247114	11.52	TRUE	251.119	5248710	9.99
C16H15N2O2	TRUE	267.114	5450214	4.18	TRUE	267.114	2487149	2.26	TRUE	267.114	5755266	3.17	FALSE	N/A	N/A	N/A	TRUE	267.114	8837650	5.89	FALSE	N/A	N/A	N/A	TRUE	267.113	8719424	16.59
C16H15N2O3	FALSE	N/A	N/A	N/A	TRUE	283.108	1071963	0.97	TRUE	283.109	1801046	0.99	TRUE	283.109	1171450	2.07	FALSE	N/A	N/A	N/A	FALSE	N/A	N/A	N/A	FALSE	N/A	N/A	N/A
C16H15NO4	FALSE	N/A	N/A	N/A	FALSE	N/A	N/A	N/A	TRUE	285.1	736402	0.41	FALSE	N/A	N/A	N/A	FALSE	N/A	N/A	N/A	FALSE	N/A	N/A	N/A	FALSE	N/A	N/A	N/A
C16H16N2	FALSE	N/A	N/A	N/A	FALSE	N/A	N/A	N/A	FALSE	N/A	N/A	N/A	FALSE	N/A	N/A	N/A	FALSE	N/A	N/A	N/A	TRUE	236.129	625499	0.22	FALSE	N/A	N/A	N/A
C16H16O2	FALSE	N/A	N/A	N/A	FALSE	N/A	N/A	N/A	TRUE	240.114	784209	0.43	FALSE	N/A	N/A	N/A	FALSE	N/A	N/A	N/A	FALSE	N/A	N/A	N/A	FALSE	N/A	N/A	N/A
C16H16O3	TRUE	256.11	640646	0.49	FALSE	N/A	N/A	N/A	TRUE	256.11	598189	0.33	FALSE	N/A	N/A	N/A	FALSE	N/A	N/A	N/A	TRUE	256.11	667305	0.23	TRUE	256.11	464345	0.88
C16H17N2	FALSE	N/A	N/A	N/A	FALSE	N/A	N/A	N/A	FALSE	N/A	N/A	N/A	FALSE	N/A	N/A	N/A	TRUE	237.14	3102184	2.07	FALSE	N/A	N/A	N/A	FALSE	N/A	N/A	N/A
C16H17N2O	TRUE	253.135	1499015	1.15	FALSE	N/A	N/A	N/A	FALSE	N/A	N/A	N/A	FALSE	N/A	N/A	N/A	FALSE	N/A	N/A	N/A	TRUE	253.134	750986	0.26	TRUE	253.134	828939	1.58
C16H17NO3	FALSE	N/A	N/A	N/A	FALSE	N/A	N/A	N/A	TRUE	271.121	411014	0.23	FALSE	N/A	N/A	N/A	FALSE	N/A	N/A	N/A	FALSE	N/A	N/A	N/A	FALSE	N/A	N/A	N/A
C16H17NO4	FALSE	N/A	N/A	N/A	FALSE	N/A	N/A	N/A	TRUE	287.115	1258439	0.69	TRUE	287.115	474147	0.84	TRUE	287.115	556761	0.37	TRUE	287.116	3855981	1.34	FALSE	N/A	N/A	N/A
C16H18N	FALSE	N/A	N/A	N/A	FALSE	N/A	N/A	N/A	FALSE	N/A	N/A	N/A	FALSE	N/A	N/A	N/A	TRUE	224.142	1072462	0.72	TRUE	224.142	927971	0.32	FALSE	N/A	N/A	N/A
C16H18NO	FALSE	N/A	N/A	N/A	FALSE	N/A	N/A	N/A	FALSE	N/A	N/A	N/A	FALSE	N/A	N/A	N/A	TRUE	240.139	562647	0.38	FALSE	N/A	N/A	N/A	FALSE	N/A	N/A	N/A
C16H18O2	FALSE	N/A	N/A	N/A	FALSE	N/A	N/A	N/A	FALSE	N/A	N/A	N/A	FALSE	N/A	N/A	N/A	TRUE	242.129	521225	0.35	TRUE	242.129	7527514	2.61	FALSE	N/A	N/A	N/A
C16H18O3	FALSE	N/A	N/A	N/A	FALSE	N/A	N/A	N/A	FALSE	N/A	N/A	N/A	FALSE	N/A	N/A	N/A	FALSE	N/A	N/A	N/A	TRUE	258.126	655096	0.23	FALSE	N/A	N/A	N/A
C16H18O4	TRUE	274.12	821051	0.63	FALSE	N/A	N/A	N/A	TRUE	274.12	598034	0.33	FALSE	N/A	N/A	N/A	FALSE	N/A	N/A	N/A	FALSE	N/A	N/A	N/A	TRUE	274.12	497498	0.95
C16H19NO3	TRUE	273.136	622463	0.48	FALSE	N/A	N/A	N/A	TRUE	273.136	1866694	1.03	TRUE	273.136	724921	1.28	FALSE	N/A	N/A	N/A	FALSE	N/A	N/A	N/A	TRUE	273.136	726361	1.38
C16H19NO4	TRUE	289.131	1597580	1.23	TRUE	289.131	798681	0.72	TRUE	289.131	5129738	2.83	TRUE	289.131	2990489	5.27	TRUE	289.131	1079604	0.72	TRUE	289.131	2225407	0.77	TRUE	289.131	1734567	3.3
C16H20O4	FALSE	N/A	N/A	N/A	FALSE	N/A	N/A	N/A	FALSE	N/A	N/A	N/A	FALSE	N/A	N/A	N/A	FALSE	N/A	N/A	N/A	TRUE	276.136	433063	0.15	FALSE	N/A	N/A	N/A
C16H21NO3	FALSE	N/A	N/A	N/A	FALSE	N/A	N/A	N/A	FALSE	N/A	N/A	N/A	FALSE	N/A	N/A	N/A	TRUE	275.151	532490	0.36	TRUE	275.152	1631560	0.57	FALSE	N/A	N/A	N/A
C16H21NO4	TRUE	291.146	28791728	22.08	TRUE	291.146	10334812	9.37	TRUE	291.147	87652720	48.35	TRUE	291.146	23215826	40.93	TRUE	291.146	3917693	2.61	TRUE	291.147	11534758	4	TRUE	291.146	19069714	36.29
C16H23NO4	TRUE	293.162	419895	0.32	FALSE	N/A	N/A	N/A	FALSE	N/A	N/A	N/A	FALSE	N/A	N/A	N/A	TRUE	293.162	5925287	3.95	TRUE	293.162	16243477	5.63	FALSE	N/A	N/A	N/A
C16H9N	FALSE	N/A	N/A	N/A	FALSE	N/A	N/A	N/A	FALSE	N/A	N/A	N/A	TRUE	215.072	425856	0.75	FALSE	N/A	N/A	N/A	FALSE	N/A	N/A	N/A	FALSE	N/A	N/A	N/A
C16H9N2	FALSE	N/A	N/A	N/A	FALSE	N/A	N/A	N/A	TRUE	229.077	1260712	0.7	FALSE	N/A	N/A	N/A	FALSE	N/A	N/A	N/A	FALSE	N/A	N/A	N/A	TRUE	229.077	492888	0.94
C16H9N2O	FALSE	N/A	N/A	N/A	TRUE	245.072	941596	0.85	TRUE	245.071	478353	0.26	FALSE	N/A	N/A	N/A	FALSE	N/A	N/A	N/A	FALSE	N/A	N/A	N/A	FALSE	N/A	N/A	N/A
C16H9N2O2	TRUE	261.065	442768	0.34	TRUE	261.067	738756	0.67	FALSE	N/A	N/A	N/A	FALSE	N/A	N/A	N/A	FALSE	N/A	N/A	N/A	FALSE	N/A	N/A	N/A	FALSE	N/A	N/A	N/A
C17H10N	TRUE	228.08	664411	0.51	FALSE	N/A	N/A	N/A	TRUE	228.082	1189628	0.66	FALSE	N/A	N/A	N/A	FALSE	N/A	N/A	N/A	FALSE	N/A	N/A	N/A	TRUE	228.081	445543	0.85
C17H11N2	FALSE	N/A	N/A	N/A	FALSE	N/A	N/A	N/A	TRUE	243.092	843916	0.47	TRUE	243.092	474116	0.84	FALSE	N/A	N/A	N/A	FALSE	N/A	N/A	N/A	FALSE	N/A	N/A	N/A
C17H12N	TRUE	230.097	763259	0.59	FALSE	N/A	N/A	N/A	TRUE	230.097	1611828	0.89	TRUE	230.097	818396	1.44	FALSE	N/A	N/A	N/A	FALSE	N/A	N/A	N/A	TRUE	230.097	851238	1.62
C17H12NO	TRUE	246.092	413596	0.32	FALSE	N/A	N/A	N/A	TRUE	246.091	442510	0.24	TRUE	246.092	559588	0.99	FALSE	N/A	N/A	N/A	FALSE	N/A	N/A	N/A	TRUE	246.09	460940	0.88
C17H12O4	FALSE	N/A	N/A	N/A	TRUE	280.072	451435	0.41	FALSE	N/A	N/A	N/A	FALSE	N/A	N/A	N/A	FALSE	N/A	N/A	N/A	FALSE	N/A	N/A	N/A	FALSE	N/A	N/A	N/A
C17H13N	FALSE	N/A	N/A	N/A	FALSE	N/A	N/A	N/A	FALSE	N/A	N/A	N/A	FALSE	N/A	N/A	N/A	FALSE	N/A	N/A	N/A	FALSE	N/A	N/A	N/A	TRUE	231.105	391750	0.75
C17H13N2	FALSE	N/A	N/A	N/A	FALSE	N/A	N/A	N/A	TRUE	245.108	2172407	1.2	TRUE	245.108	1362538	2.4	FALSE	N/A	N/A	N/A	TRUE	245.108	415279	0.14	TRUE	245.108	541129	1.03
C17H13N2O	TRUE	261.103	1337870	1.03	FALSE	N/A	N/A	N/A	TRUE	261.103	1310235	0.72	TRUE	261.103	765841	1.35	FALSE	N/A	N/A	N/A	TRUE	261.103	697980	0.24	TRUE	261.103	1069356	2.04
C17H13N2O2	FALSE	N/A	N/A	N/A	TRUE	277.098	444108	0.4	TRUE	277.098	463157	0.26	TRUE	277.098	3665694	6.46	FALSE	N/A	N/A	N/A	TRUE	277.098	780938	0.27	FALSE	N/A	N/A	N/A
C17H13N2O3	FALSE	N/A	N/A	N/A	TRUE	293.093	425644	0.39	FALSE	N/A	N/A	N/A	FALSE	N/A	N/A	N/A	FALSE	N/A	N/A	N/A	FALSE	N/A	N/A	N/A	FALSE	N/A	N/A	N/A
C17H14N	FALSE	N/A	N/A	N/A	FALSE	N/A	N/A	N/A	FALSE	N/A	N/A	N/A	FALSE	N/A	N/A	N/A	FALSE	N/A	N/A	N/A	TRUE	232.111	757437	0.26	FALSE	N/A	N/A	N/A
C17H14N2	FALSE	N/A	N/A	N/A	FALSE	N/A	N/A	N/A	FALSE	N/A	N/A	N/A	FALSE	N/A	N/A	N/A	FALSE	N/A	N/A	N/A	TRUE	246.116	459874	0.16	FALSE	N/A	N/A	N/A
C17H14N2O	TRUE	262.111	589673	0.45	FALSE	N/A	N/A	N/A	TRUE	262.111	470754	0.26	TRUE	262.11	496915	0.88	FALSE	N/A	N/A	N/A	FALSE	N/A	N/A	N/A	FALSE	N/A	N/A	N/A
C17H14NO	TRUE	248.108	537303	0.41	FALSE	N/A	N/A	N/A	FALSE	N/A	N/A	N/A	TRUE	248.108	577197	1.02	FALSE	N/A	N/A	N/A	TRUE	248.108	676709	0.23	TRUE	248.108	454237	0.86
C17H14NO2	FALSE	N/A	N/A	N/A	FALSE	N/A	N/A	N/A	FALSE	N/A	N/A	N/A	FALSE	N/A	N/A	N/A	FALSE	N/A	N/A	N/A	FALSE	N/A	N/A	N/A	TRUE	264.102	415511	0.79
C17H14O3	TRUE	266.093	601275	0.46	FALSE	N/A	N/A	N/A	TRUE	266.095	5779686	3.19	FALSE	N/A	N/A	N/A	FALSE	N/A	N/A	N/A	FALSE	N/A	N/A	N/A	FALSE	N/A	N/A	N/A
C17H15N2	TRUE	247.124	846223	0.65	FALSE	N/A	N/A	N/A	FALSE	N/A	N/A	N/A	TRUE	247.124	1969215	3.47	TRUE	247.124	857774	0.57	TRUE	247.124	1302069	0.45	TRUE	247.124	934426	1.78
C17H15N2O	TRUE	263.119	10074707	7.73	TRUE	263.119	2170880	1.97	FALSE	N/A	N/A	N/A	TRUE	263.119	10715811	18.89	TRUE	263.119	1185918	0.79	TRUE	263.119	10749636	3.72	TRUE	263.119	15051722	28.64
C17H15N2O2	FALSE	N/A	N/A	N/A	FALSE	N/A	N/A	N/A	TRUE	279.114	1643424	0.91	TRUE	279.114	2176851	3.84	TRUE	279.113	474997	0.32	TRUE	279.114	2366033	0.82	TRUE	279.114	727626	1.38
C17H15N2O3	FALSE	N/A	N/A	N/A	TRUE	295.109	17874244	16.21	TRUE	295.109	1031824	0.57	TRUE	295.109	3722054	6.56	TRUE	295.109	832522	0.56	TRUE	295.109	768847	0.27	FALSE	N/A	N/A	N/A
C17H16N	FALSE	N/A	N/A	N/A	FALSE	N/A	N/A	N/A	TRUE	234.128	503459	0.28	FALSE	N/A	N/A	N/A	FALSE	N/A	N/A	N/A	TRUE	234.129	1032776	0.36	FALSE	N/A	N/A	N/A
C17H16N2O	FALSE	N/A	N/A	N/A	FALSE	N/A	N/A	N/A	FALSE	N/A	N/A	N/A	FALSE	N/A	N/A	N/A	TRUE	264.127	811305	0.54	TRUE	264.127	1503669	0.52	FALSE	N/A	N/A	N/A
C17H16O2	FALSE	N/A	N/A	N/A	FALSE	N/A	N/A	N/A	FALSE	N/A	N/A	N/A	FALSE	N/A	N/A	N/A	FALSE	N/A	N/A	N/A	TRUE	252.114	732953	0.25	FALSE	N/A	N/A	N/A
C17H17N2	FALSE	N/A	N/A	N/A	FALSE	N/A	N/A	N/A	TRUE	249.14	1564037	0.86	TRUE	249.14	1132684	2	FALSE	N/A	N/A	N/A	TRUE	249.14	480202	0.17	FALSE	N/A	N/A	N/A
C17H17N2O	TRUE	265.134	28989600	22.23	FALSE	N/A	N/A	N/A	FALSE	N/A	N/A	N/A	TRUE	265.134	45847024	80.82	FALSE	N/A	N/A	N/A	FALSE	N/A	N/A	N/A	TRUE	265.134	24869192	47.33
C17H17N2O2	FALSE	N/A	N/A	N/A	FALSE	N/A	N/A	N/A	FALSE	N/A	N/A	N/A	TRUE	281.129	979655	1.73	TRUE	281.13	11006868	7.34	TRUE	281.13	6040785	2.09	FALSE	N/A	N/A	N/A
C17H17N2O3	FALSE	N/A	N/A	N/A	TRUE	297.124	4024623	3.65	FALSE	N/A	N/A	N/A	TRUE	297.124	752996	1.33	TRUE	297.125	1072236	0.72	TRUE	297.125	3881252	1.34	FALSE	N/A	N/A	N/A
C17H18O4	FALSE	N/A	N/A	N/A	FALSE	N/A	N/A	N/A	FALSE	N/A	N/A	N/A	FALSE	N/A	N/A	N/A	FALSE	N/A	N/A	N/A	TRUE	286.12	435427	0.15	FALSE	N/A	N/A	N/A
C17H19N2O	TRUE	267.15	8945639	6.86	TRUE	267.15	7365521	6.68	TRUE	267.15	21275650	11.74	TRUE	267.15	47836728	84.33	TRUE	267.15	79082392	52.74	FALSE	N/A	N/A	N/A	TRUE	267.15	3802307	7.24
C17H19N2O2	FALSE	N/A	N/A	N/A	FALSE	N/A	N/A	N/A	FALSE	N/A	N/A	N/A	TRUE	283.143	485619	0.86	FALSE	N/A	N/A	N/A	FALSE	N/A	N/A	N/A	FALSE	N/A	N/A	N/A
C17H19NO4	TRUE	301.13	862395	0.66	TRUE	301.131	496205	0.45	TRUE	301.131	8478910	4.68	FALSE	N/A	N/A	N/A	FALSE	N/A	N/A	N/A	TRUE	301.131	3032173	1.05	TRUE	301.131	1169694	2.23
C17H21N2O	FALSE	N/A	N/A	N/A	FALSE	N/A	N/A	N/A	FALSE	N/A	N/A	N/A	FALSE	N/A	N/A	N/A	FALSE	N/A	N/A	N/A	TRUE	269.166	52695432	18.25	FALSE	N/A	N/A	N/A
C17H21NO4	FALSE	N/A	N/A	N/A	FALSE	N/A	N/A	N/A	FALSE	N/A	N/A	N/A	FALSE	N/A	N/A	N/A	TRUE	303.146	3828955	2.55	TRUE	303.147	46565780	16.13	FALSE	N/A	N/A	N/A
C17H23NO4	FALSE	N/A	N/A	N/A	FALSE	N/A	N/A	N/A	FALSE	N/A	N/A	N/A	FALSE	N/A	N/A	N/A	FALSE	N/A	N/A	N/A	TRUE	305.162	1278627	0.44	FALSE	N/A	N/A	N/A
C18H10N	FALSE	N/A	N/A	N/A	FALSE	N/A	N/A	N/A	TRUE	240.08	502355	0.28	FALSE	N/A	N/A	N/A	FALSE	N/A	N/A	N/A	FALSE	N/A	N/A	N/A	FALSE	N/A	N/A	N/A
C18H11N	FALSE	N/A	N/A	N/A	FALSE	N/A	N/A	N/A	TRUE	241.09	532672	0.29	TRUE	241.087	454031	0.8	FALSE	N/A	N/A	N/A	FALSE	N/A	N/A	N/A	FALSE	N/A	N/A	N/A
C18H11N2O	TRUE	271.086	504236	0.39	FALSE	N/A	N/A	N/A	FALSE	N/A	N/A	N/A	FALSE	N/A	N/A	N/A	FALSE	N/A	N/A	N/A	FALSE	N/A	N/A	N/A	FALSE	N/A	N/A	N/A
C18H13N2	FALSE	N/A	N/A	N/A	FALSE	N/A	N/A	N/A	TRUE	257.108	887615	0.49	TRUE	257.108	450462	0.79	FALSE	N/A	N/A	N/A	FALSE	N/A	N/A	N/A	FALSE	N/A	N/A	N/A
C18H13N2O	FALSE	N/A	N/A	N/A	FALSE	N/A	N/A	N/A	TRUE	273.103	588701	0.32	FALSE	N/A	N/A	N/A	FALSE	N/A	N/A	N/A	TRUE	273.103	581731	0.2	FALSE	N/A	N/A	N/A
C18H14N	FALSE	N/A	N/A	N/A	FALSE	N/A	N/A	N/A	TRUE	244.113	424487	0.23	FALSE	N/A	N/A	N/A	FALSE	N/A	N/A	N/A	FALSE	N/A	N/A	N/A	FALSE	N/A	N/A	N/A
C18H14N2O	FALSE	N/A	N/A	N/A	FALSE	N/A	N/A	N/A	FALSE	N/A	N/A	N/A	FALSE	N/A	N/A	N/A	TRUE	274.111	440390	0.29	TRUE	274.111	890099	0.31	FALSE	N/A	N/A	N/A
C18H14N2O2	TRUE	290.106	576452	0.44	FALSE	N/A	N/A	N/A	FALSE	N/A	N/A	N/A	FALSE	N/A	N/A	N/A	FALSE	N/A	N/A	N/A	FALSE	N/A	N/A	N/A	FALSE	N/A	N/A	N/A
C18H14NO	FALSE	N/A	N/A	N/A	FALSE	N/A	N/A	N/A	FALSE	N/A	N/A	N/A	FALSE	N/A	N/A	N/A	FALSE	N/A	N/A	N/A	TRUE	260.108	697575	0.24	FALSE	N/A	N/A	N/A
C18H15N2	FALSE	N/A	N/A	N/A	FALSE	N/A	N/A	N/A	TRUE	259.124	499483	0.28	FALSE	N/A	N/A	N/A	FALSE	N/A	N/A	N/A	TRUE	259.122	574544	0.2	FALSE	N/A	N/A	N/A
C18H15N2O	TRUE	275.119	2774295	2.13	TRUE	275.119	693713	0.63	TRUE	275.119	8717664	4.81	TRUE	275.119	3581864	6.31	TRUE	275.119	770800	0.51	TRUE	275.119	2203494	0.76	TRUE	275.119	3803549	7.24
C18H15N2O2	FALSE	N/A	N/A	N/A	FALSE	N/A	N/A	N/A	FALSE	N/A	N/A	N/A	TRUE	291.114	7207889	12.71	TRUE	291.114	708124	0.47	TRUE	291.114	1654119	0.57	FALSE	N/A	N/A	N/A
C18H16N	TRUE	246.128	658627	0.51	FALSE	N/A	N/A	N/A	TRUE	246.129	692838	0.38	TRUE	246.128	457631	0.81	FALSE	N/A	N/A	N/A	FALSE	N/A	N/A	N/A	TRUE	246.128	556055	1.06
C18H16N2O	FALSE	N/A	N/A	N/A	FALSE	N/A	N/A	N/A	TRUE	276.127	725263	0.4	FALSE	N/A	N/A	N/A	FALSE	N/A	N/A	N/A	FALSE	N/A	N/A	N/A	FALSE	N/A	N/A	N/A
C18H16NO	TRUE	262.123	395226	0.3	FALSE	N/A	N/A	N/A	TRUE	262.123	829928	0.46	TRUE	262.122	432427	0.76	FALSE	N/A	N/A	N/A	FALSE	N/A	N/A	N/A	FALSE	N/A	N/A	N/A
C18H16NO2	FALSE	N/A	N/A	N/A	FALSE	N/A	N/A	N/A	FALSE	N/A	N/A	N/A	FALSE	N/A	N/A	N/A	FALSE	N/A	N/A	N/A	TRUE	278.116	440680	0.15	FALSE	N/A	N/A	N/A
C18H17N2	FALSE	N/A	N/A	N/A	FALSE	N/A	N/A	N/A	TRUE	261.139	805612	0.44	TRUE	261.137	537794	0.95	FALSE	N/A	N/A	N/A	FALSE	N/A	N/A	N/A	TRUE	261.139	402914	0.77
C18H17N2O	FALSE	N/A	N/A	N/A	FALSE	N/A	N/A	N/A	TRUE	277.135	666206	0.37	TRUE	277.134	1716223	3.03	TRUE	277.134	760979	0.51	TRUE	277.135	7118788	2.47	TRUE	277.134	445169	0.85
C18H17N2O2	TRUE	293.129	958918	0.74	TRUE	293.13	395564	0.36	TRUE	293.13	8534496	4.71	TRUE	293.129	3586570	6.32	TRUE	293.129	1362230	0.91	TRUE	293.129	2777654	0.96	TRUE	293.129	763610	1.45
C18H17N2O3	FALSE	N/A	N/A	N/A	FALSE	N/A	N/A	N/A	FALSE	N/A	N/A	N/A	TRUE	309.124	1226450	2.16	FALSE	N/A	N/A	N/A	TRUE	309.125	693402	0.24	FALSE	N/A	N/A	N/A
C18H18N2O	FALSE	N/A	N/A	N/A	FALSE	N/A	N/A	N/A	FALSE	N/A	N/A	N/A	FALSE	N/A	N/A	N/A	TRUE	278.142	431221	0.29	TRUE	278.142	1457133	0.5	FALSE	N/A	N/A	N/A
C18H18NO2	FALSE	N/A	N/A	N/A	FALSE	N/A	N/A	N/A	TRUE	280.134	481800	0.27	FALSE	N/A	N/A	N/A	FALSE	N/A	N/A	N/A	FALSE	N/A	N/A	N/A	FALSE	N/A	N/A	N/A
C18H19N2	FALSE	N/A	N/A	N/A	FALSE	N/A	N/A	N/A	FALSE	N/A	N/A	N/A	FALSE	N/A	N/A	N/A	FALSE	N/A	N/A	N/A	FALSE	N/A	N/A	N/A	TRUE	263.155	3409869	6.49
C18H19N2O	TRUE	279.15	1605348	1.23	FALSE	N/A	N/A	N/A	TRUE	279.15	1733153	0.96	TRUE	279.15	3516628	6.2	TRUE	279.15	1308211	0.87	TRUE	279.15	4933651	1.71	TRUE	279.15	1715892	3.27
C18H19N2O2	FALSE	N/A	N/A	N/A	FALSE	N/A	N/A	N/A	TRUE	295.146	516435	0.28	FALSE	N/A	N/A	N/A	TRUE	295.145	1126251	0.75	TRUE	295.145	4759551	1.65	FALSE	N/A	N/A	N/A
C18H19N2O3	FALSE	N/A	N/A	N/A	FALSE	N/A	N/A	N/A	FALSE	N/A	N/A	N/A	FALSE	N/A	N/A	N/A	FALSE	N/A	N/A	N/A	TRUE	311.141	575247	0.2	FALSE	N/A	N/A	N/A
C18H21N2O	TRUE	281.166	6964092	5.34	FALSE	N/A	N/A	N/A	FALSE	N/A	N/A	N/A	TRUE	281.166	1966536	3.47	FALSE	N/A	N/A	N/A	FALSE	N/A	N/A	N/A	TRUE	281.166	6044277	11.5
C18H29O	FALSE	N/A	N/A	N/A	FALSE	N/A	N/A	N/A	FALSE	N/A	N/A	N/A	FALSE	N/A	N/A	N/A	TRUE	261.221	599193	0.4	FALSE	N/A	N/A	N/A	FALSE	N/A	N/A	N/A
C19H13N2O	FALSE	N/A	N/A	N/A	FALSE	N/A	N/A	N/A	TRUE	285.104	420178	0.23	FALSE	N/A	N/A	N/A	FALSE	N/A	N/A	N/A	FALSE	N/A	N/A	N/A	FALSE	N/A	N/A	N/A
C19H14N	TRUE	256.113	425308	0.33	FALSE	N/A	N/A	N/A	FALSE	N/A	N/A	N/A	FALSE	N/A	N/A	N/A	FALSE	N/A	N/A	N/A	FALSE	N/A	N/A	N/A	TRUE	256.112	624557	1.19
C19H14N2O	TRUE	286.111	455700	0.35	FALSE	N/A	N/A	N/A	FALSE	N/A	N/A	N/A	FALSE	N/A	N/A	N/A	FALSE	N/A	N/A	N/A	FALSE	N/A	N/A	N/A	FALSE	N/A	N/A	N/A
C19H15N2	FALSE	N/A	N/A	N/A	FALSE	N/A	N/A	N/A	TRUE	271.123	493134	0.27	FALSE	N/A	N/A	N/A	FALSE	N/A	N/A	N/A	FALSE	N/A	N/A	N/A	FALSE	N/A	N/A	N/A
C19H15N2O	FALSE	N/A	N/A	N/A	FALSE	N/A	N/A	N/A	TRUE	287.119	786343	0.43	TRUE	287.119	461019	0.81	TRUE	287.118	757865	0.51	TRUE	287.119	2184237	0.76	FALSE	N/A	N/A	N/A
C19H15N2O2	TRUE	303.114	1150602	0.88	TRUE	303.114	418495	0.38	TRUE	303.114	6968508	3.84	TRUE	303.114	1679345	2.96	FALSE	N/A	N/A	N/A	FALSE	N/A	N/A	N/A	TRUE	303.114	458055	0.87
C19H16N	FALSE	N/A	N/A	N/A	FALSE	N/A	N/A	N/A	FALSE	N/A	N/A	N/A	FALSE	N/A	N/A	N/A	FALSE	N/A	N/A	N/A	TRUE	258.129	464216	0.16	FALSE	N/A	N/A	N/A
C19H16N2O	FALSE	N/A	N/A	N/A	FALSE	N/A	N/A	N/A	FALSE	N/A	N/A	N/A	FALSE	N/A	N/A	N/A	TRUE	288.127	429128	0.29	TRUE	288.127	918576	0.32	FALSE	N/A	N/A	N/A
C19H16N2O2	FALSE	N/A	N/A	N/A	FALSE	N/A	N/A	N/A	TRUE	304.122	589316	0.33	FALSE	N/A	N/A	N/A	FALSE	N/A	N/A	N/A	FALSE	N/A	N/A	N/A	FALSE	N/A	N/A	N/A
C19H16NO	TRUE	274.124	691451	0.53	FALSE	N/A	N/A	N/A	TRUE	274.123	561634	0.31	FALSE	N/A	N/A	N/A	FALSE	N/A	N/A	N/A	FALSE	N/A	N/A	N/A	TRUE	274.123	738843	1.41
C19H17N2	TRUE	273.139	683292	0.52	TRUE	273.139	456550	0.41	TRUE	273.139	1375078	0.76	TRUE	273.139	490481	0.86	FALSE	N/A	N/A	N/A	FALSE	N/A	N/A	N/A	TRUE	273.139	680201	1.29
C19H17N2O	TRUE	289.134	1947852	1.49	TRUE	289.134	744969	0.68	TRUE	289.134	4085834	2.25	TRUE	289.134	2438234	4.3	TRUE	289.135	760956	0.51	TRUE	289.135	1794799	0.62	TRUE	289.134	2307303	4.39
C19H17N2O2	TRUE	305.129	534827	0.41	FALSE	N/A	N/A	N/A	FALSE	N/A	N/A	N/A	TRUE	305.13	1228414	2.17	TRUE	305.13	812889	0.54	TRUE	305.13	1553012	0.54	FALSE	N/A	N/A	N/A
C19H17N2O3	FALSE	N/A	N/A	N/A	FALSE	N/A	N/A	N/A	FALSE	N/A	N/A	N/A	TRUE	321.124	512513	0.9	FALSE	N/A	N/A	N/A	FALSE	N/A	N/A	N/A	FALSE	N/A	N/A	N/A
C19H19N2	FALSE	N/A	N/A	N/A	FALSE	N/A	N/A	N/A	FALSE	N/A	N/A	N/A	FALSE	N/A	N/A	N/A	TRUE	275.155	406610	0.27	TRUE	275.155	1048632	0.36	FALSE	N/A	N/A	N/A
C19H19N2O	TRUE	291.15	33345968	25.57	TRUE	291.15	10192604	9.24	TRUE	291.15	65345908	36.04	TRUE	291.15	20932562	36.9	TRUE	291.15	3157181	2.11	TRUE	291.15	9520038	3.3	TRUE	291.15	35638800	67.82
C19H19N2O2	TRUE	307.145	3702344	2.84	TRUE	307.145	1381877	1.25	TRUE	307.145	5322432	2.94	TRUE	307.145	11059182	19.5	FALSE	N/A	N/A	N/A	TRUE	307.145	569322	0.2	TRUE	307.145	2590686	4.93
C19H19N2O3	FALSE	N/A	N/A	N/A	FALSE	N/A	N/A	N/A	FALSE	N/A	N/A	N/A	TRUE	323.14	4802862	8.47	FALSE	N/A	N/A	N/A	TRUE	323.14	457247	0.16	FALSE	N/A	N/A	N/A
C19H21N2O	FALSE	N/A	N/A	N/A	FALSE	N/A	N/A	N/A	FALSE	N/A	N/A	N/A	FALSE	N/A	N/A	N/A	TRUE	293.166	4839271	3.23	TRUE	293.166	12825109	4.44	FALSE	N/A	N/A	N/A
C19H21N2O2	TRUE	309.161	39127724	30.01	TRUE	309.161	11389962	10.33	TRUE	309.161	19026116	10.49	TRUE	309.161	6273348	11.06	TRUE	309.161	2736390	1.83	TRUE	309.161	1412730	0.49	TRUE	309.161	31053258	59.1
C19H21N2O3	FALSE	N/A	N/A	N/A	FALSE	N/A	N/A	N/A	TRUE	325.156	4361263	2.41	TRUE	325.156	6778671	11.95	TRUE	325.156	572612	0.38	FALSE	N/A	N/A	N/A	FALSE	N/A	N/A	N/A
C20H10N	FALSE	N/A	N/A	N/A	TRUE	264.083	1549138	1.41	TRUE	264.083	1395663	0.77	FALSE	N/A	N/A	N/A	FALSE	N/A	N/A	N/A	FALSE	N/A	N/A	N/A	FALSE	N/A	N/A	N/A
C20H10NO	TRUE	280.077	1063774	0.82	TRUE	280.077	8786411	7.97	TRUE	280.078	715874	0.39	TRUE	280.077	1328044	2.34	FALSE	N/A	N/A	N/A	FALSE	N/A	N/A	N/A	TRUE	280.078	681576	1.3
C20H12N	TRUE	266.098	11143107	8.55	TRUE	266.095	1070010	0.97	FALSE	N/A	N/A	N/A	TRUE	266.098	21792274	38.42	TRUE	266.098	1860921	1.24	FALSE	N/A	N/A	N/A	TRUE	266.098	3088546	5.88
C20H12NO	TRUE	282.093	2838549	2.18	TRUE	282.093	13970118	12.67	TRUE	282.093	3715405	2.05	TRUE	282.093	2974880	5.24	FALSE	N/A	N/A	N/A	TRUE	282.093	1779113	0.62	TRUE	282.092	2362377	4.5
C20H12NO2	FALSE	N/A	N/A	N/A	TRUE	298.087	1105125	1	TRUE	298.088	774010	0.43	TRUE	298.088	972515	1.71	FALSE	N/A	N/A	N/A	FALSE	N/A	N/A	N/A	FALSE	N/A	N/A	N/A
C20H13N	FALSE	N/A	N/A	N/A	FALSE	N/A	N/A	N/A	TRUE	267.105	6463233	3.57	FALSE	N/A	N/A	N/A	FALSE	N/A	N/A	N/A	FALSE	N/A	N/A	N/A	FALSE	N/A	N/A	N/A
C20H14N	TRUE	268.114	1382631	1.06	TRUE	268.114	534972	0.49	TRUE	268.114	1367708	0.75	TRUE	268.114	600311	1.06	TRUE	268.114	2038441	1.36	TRUE	268.114	1977087	0.68	TRUE	268.114	1839101	3.5
C20H17N2O	TRUE	301.134	2343763	1.8	TRUE	301.134	631045	0.57	TRUE	301.135	8009150	4.42	TRUE	301.135	1873706	3.3	FALSE	N/A	N/A	N/A	TRUE	301.135	2301517	0.8	TRUE	301.134	2319038	4.41
C20H17N2O2	FALSE	N/A	N/A	N/A	FALSE	N/A	N/A	N/A	TRUE	317.129	572781	0.32	FALSE	N/A	N/A	N/A	FALSE	N/A	N/A	N/A	FALSE	N/A	N/A	N/A	TRUE	317.127	435369	0.83
C20H19N2O	FALSE	N/A	N/A	N/A	FALSE	N/A	N/A	N/A	FALSE	N/A	N/A	N/A	FALSE	N/A	N/A	N/A	TRUE	303.15	3624667	2.42	TRUE	303.15	38371220	13.29	FALSE	N/A	N/A	N/A
C20H19N2O2	TRUE	319.145	12701408	9.74	TRUE	319.145	4048383	3.67	TRUE	319.145	53283908	29.39	TRUE	319.145	14041916	24.75	TRUE	319.145	632355	0.42	TRUE	319.146	2911273	1.01	TRUE	319.145	9165568	17.44
C20H19N2O3	TRUE	335.14	2387917	1.83	TRUE	335.141	574544	0.52	TRUE	335.14	1894624	1.05	TRUE	335.14	884503	1.56	FALSE	N/A	N/A	N/A	FALSE	N/A	N/A	N/A	TRUE	335.14	1119995	2.13
C20H20N2O2	FALSE	N/A	N/A	N/A	FALSE	N/A	N/A	N/A	FALSE	N/A	N/A	N/A	FALSE	N/A	N/A	N/A	FALSE	N/A	N/A	N/A	TRUE	320.153	1236588	0.43	FALSE	N/A	N/A	N/A
C20H20O2	FALSE	N/A	N/A	N/A	FALSE	N/A	N/A	N/A	FALSE	N/A	N/A	N/A	TRUE	292.146	398442	0.7	FALSE	N/A	N/A	N/A	FALSE	N/A	N/A	N/A	FALSE	N/A	N/A	N/A
C20H21N2O	FALSE	N/A	N/A	N/A	FALSE	N/A	N/A	N/A	FALSE	N/A	N/A	N/A	FALSE	N/A	N/A	N/A	TRUE	305.166	722818	0.48	TRUE	305.166	1145411	0.4	FALSE	N/A	N/A	N/A
C20H21N2O2	FALSE	N/A	N/A	N/A	FALSE	N/A	N/A	N/A	FALSE	N/A	N/A	N/A	FALSE	N/A	N/A	N/A	TRUE	321.161	23570310	15.72	TRUE	321.161	135942352	47.08	FALSE	N/A	N/A	N/A
C20H21N2O3	TRUE	337.156	39624132	30.39	TRUE	337.156	15395105	13.96	TRUE	337.156	143619200	79.22	TRUE	337.156	16689403	29.42	FALSE	N/A	N/A	N/A	FALSE	N/A	N/A	N/A	TRUE	337.156	16347504	31.11
C20H22O3	TRUE	310.155	449008	0.34	FALSE	N/A	N/A	N/A	FALSE	N/A	N/A	N/A	FALSE	N/A	N/A	N/A	FALSE	N/A	N/A	N/A	FALSE	N/A	N/A	N/A	FALSE	N/A	N/A	N/A
C20H23N2O2	FALSE	N/A	N/A	N/A	FALSE	N/A	N/A	N/A	TRUE	323.177	1739320	0.96	FALSE	N/A	N/A	N/A	FALSE	N/A	N/A	N/A	TRUE	323.177	1366722	0.47	FALSE	N/A	N/A	N/A
C20H23N2O3	FALSE	N/A	N/A	N/A	FALSE	N/A	N/A	N/A	TRUE	339.172	893682	0.49	TRUE	339.171	1400609	2.47	FALSE	N/A	N/A	N/A	FALSE	N/A	N/A	N/A	FALSE	N/A	N/A	N/A
C20H23O3	TRUE	311.164	836701	0.64	FALSE	N/A	N/A	N/A	TRUE	311.163	521958	0.29	FALSE	N/A	N/A	N/A	FALSE	N/A	N/A	N/A	FALSE	N/A	N/A	N/A	TRUE	311.163	551960	1.05
C20H25N2O2	FALSE	N/A	N/A	N/A	FALSE	N/A	N/A	N/A	FALSE	N/A	N/A	N/A	FALSE	N/A	N/A	N/A	FALSE	N/A	N/A	N/A	TRUE	325.192	657208	0.23	FALSE	N/A	N/A	N/A
C20H25N2O3	FALSE	N/A	N/A	N/A	FALSE	N/A	N/A	N/A	TRUE	341.187	767589	0.42	TRUE	341.187	1467384	2.59	FALSE	N/A	N/A	N/A	FALSE	N/A	N/A	N/A	FALSE	N/A	N/A	N/A
C21H12N	FALSE	N/A	N/A	N/A	FALSE	N/A	N/A	N/A	FALSE	N/A	N/A	N/A	TRUE	278.098	905152	1.6	FALSE	N/A	N/A	N/A	FALSE	N/A	N/A	N/A	FALSE	N/A	N/A	N/A
C21H14N	FALSE	N/A	N/A	N/A	FALSE	N/A	N/A	N/A	TRUE	280.114	537999	0.3	FALSE	N/A	N/A	N/A	FALSE	N/A	N/A	N/A	TRUE	280.114	592563	0.21	FALSE	N/A	N/A	N/A
C21H14NO	FALSE	N/A	N/A	N/A	TRUE	296.108	2662874	2.42	FALSE	N/A	N/A	N/A	TRUE	296.108	734540	1.29	FALSE	N/A	N/A	N/A	FALSE	N/A	N/A	N/A	FALSE	N/A	N/A	N/A
C21H16N	FALSE	N/A	N/A	N/A	FALSE	N/A	N/A	N/A	FALSE	N/A	N/A	N/A	FALSE	N/A	N/A	N/A	TRUE	282.129	3436776	2.29	TRUE	282.13	2154858	0.75	FALSE	N/A	N/A	N/A
C21H16NO	FALSE	N/A	N/A	N/A	TRUE	298.124	552516	0.5	FALSE	N/A	N/A	N/A	FALSE	N/A	N/A	N/A	FALSE	N/A	N/A	N/A	TRUE	298.125	1520294	0.53	FALSE	N/A	N/A	N/A
C21H21O3	FALSE	N/A	N/A	N/A	FALSE	N/A	N/A	N/A	TRUE	321.148	1644957	0.91	FALSE	N/A	N/A	N/A	FALSE	N/A	N/A	N/A	FALSE	N/A	N/A	N/A	FALSE	N/A	N/A	N/A
C21H23N2O2	FALSE	N/A	N/A	N/A	FALSE	N/A	N/A	N/A	FALSE	N/A	N/A	N/A	FALSE	N/A	N/A	N/A	TRUE	335.177	1426659	0.95	TRUE	335.177	8434138	2.92	FALSE	N/A	N/A	N/A
C21H23N2O3	FALSE	N/A	N/A	N/A	FALSE	N/A	N/A	N/A	TRUE	351.171	667750	0.37	TRUE	351.172	415570	0.73	TRUE	351.172	481615	0.32	TRUE	351.172	1460443	0.51	FALSE	N/A	N/A	N/A
C21H23N2O4	TRUE	367.166	8262362	6.34	TRUE	367.166	3920894	3.56	TRUE	367.167	973869	0.54	FALSE	N/A	N/A	N/A	FALSE	N/A	N/A	N/A	FALSE	N/A	N/A	N/A	TRUE	367.166	8803349	16.75
C21H23O3	FALSE	N/A	N/A	N/A	FALSE	N/A	N/A	N/A	FALSE	N/A	N/A	N/A	FALSE	N/A	N/A	N/A	TRUE	323.164	508090	0.34	TRUE	323.163	3123665	1.08	FALSE	N/A	N/A	N/A
C21H23O4	FALSE	N/A	N/A	N/A	FALSE	N/A	N/A	N/A	TRUE	339.158	2548465	1.41	FALSE	N/A	N/A	N/A	FALSE	N/A	N/A	N/A	FALSE	N/A	N/A	N/A	TRUE	339.158	477305	0.91
C21H25N2O3	FALSE	N/A	N/A	N/A	FALSE	N/A	N/A	N/A	FALSE	N/A	N/A	N/A	FALSE	N/A	N/A	N/A	TRUE	353.187	101421904	67.64	TRUE	353.187	173604000	60.13	FALSE	N/A	N/A	N/A
C21H25N2O4	TRUE	369.182	3111876	2.39	TRUE	369.182	50710820	46	TRUE	369.182	35020012	19.32	TRUE	369.182	4375430	7.71	FALSE	N/A	N/A	N/A	FALSE	N/A	N/A	N/A	TRUE	369.182	3814121	7.26
C22H16N	FALSE	N/A	N/A	N/A	FALSE	N/A	N/A	N/A	FALSE	N/A	N/A	N/A	FALSE	N/A	N/A	N/A	FALSE	N/A	N/A	N/A	TRUE	294.129	755579	0.26	FALSE	N/A	N/A	N/A
C22H18N	FALSE	N/A	N/A	N/A	FALSE	N/A	N/A	N/A	FALSE	N/A	N/A	N/A	FALSE	N/A	N/A	N/A	FALSE	N/A	N/A	N/A	TRUE	296.145	1183857	0.41	FALSE	N/A	N/A	N/A
C22H27N2O4	FALSE	N/A	N/A	N/A	FALSE	N/A	N/A	N/A	FALSE	N/A	N/A	N/A	FALSE	N/A	N/A	N/A	TRUE	383.198	6450597	4.3	TRUE	383.199	3660203	1.27	FALSE	N/A	N/A	N/A
C22H27O4	FALSE	N/A	N/A	N/A	FALSE	N/A	N/A	N/A	FALSE	N/A	N/A	N/A	FALSE	N/A	N/A	N/A	TRUE	355.19	1032690	0.69	TRUE	355.189	2357884	0.82	FALSE	N/A	N/A	N/A
C22H29N2O4	FALSE	N/A	N/A	N/A	FALSE	N/A	N/A	N/A	FALSE	N/A	N/A	N/A	FALSE	N/A	N/A	N/A	TRUE	385.214	48071068	32.06	TRUE	385.214	34701504	12.02	FALSE	N/A	N/A	N/A
C3H9NO3	FALSE	N/A	N/A	N/A	FALSE	N/A	N/A	N/A	FALSE	N/A	N/A	N/A	FALSE	N/A	N/A	N/A	FALSE	N/A	N/A	N/A	TRUE	107.056	4025007	1.39	FALSE	N/A	N/A	N/A
C4H8N2O2	FALSE	N/A	N/A	N/A	FALSE	N/A	N/A	N/A	TRUE	116.058	704811	0.39	FALSE	N/A	N/A	N/A	FALSE	N/A	N/A	N/A	FALSE	N/A	N/A	N/A	FALSE	N/A	N/A	N/A
C5H5N2O	FALSE	N/A	N/A	N/A	FALSE	N/A	N/A	N/A	TRUE	109.042	952263	0.53	FALSE	N/A	N/A	N/A	FALSE	N/A	N/A	N/A	FALSE	N/A	N/A	N/A	FALSE	N/A	N/A	N/A
C5H6N2O	FALSE	N/A	N/A	N/A	FALSE	N/A	N/A	N/A	TRUE	110.047	748301	0.41	FALSE	N/A	N/A	N/A	FALSE	N/A	N/A	N/A	FALSE	N/A	N/A	N/A	FALSE	N/A	N/A	N/A
C5H9N2O	FALSE	N/A	N/A	N/A	FALSE	N/A	N/A	N/A	FALSE	N/A	N/A	N/A	FALSE	N/A	N/A	N/A	TRUE	113.072	396795	0.26	FALSE	N/A	N/A	N/A	FALSE	N/A	N/A	N/A
C6H10O3	TRUE	130.063	2113556	1.62	FALSE	N/A	N/A	N/A	FALSE	N/A	N/A	N/A	TRUE	130.063	7457783	13.15	FALSE	N/A	N/A	N/A	FALSE	N/A	N/A	N/A	FALSE	N/A	N/A	N/A
C6H11O3	FALSE	N/A	N/A	N/A	FALSE	N/A	N/A	N/A	FALSE	N/A	N/A	N/A	FALSE	N/A	N/A	N/A	TRUE	131.068	468039	0.31	FALSE	N/A	N/A	N/A	FALSE	N/A	N/A	N/A
C6H4N2	FALSE	N/A	N/A	N/A	TRUE	104.038	493057	0.45	FALSE	N/A	N/A	N/A	FALSE	N/A	N/A	N/A	FALSE	N/A	N/A	N/A	FALSE	N/A	N/A	N/A	FALSE	N/A	N/A	N/A
C6H4NO2	TRUE	122.023	5662707	4.34	TRUE	122.023	634213	0.58	TRUE	122.023	447022	0.25	TRUE	122.023	1036102	1.83	FALSE	N/A	N/A	N/A	FALSE	N/A	N/A	N/A	TRUE	122.023	7461498	14.2
C6H5N2	FALSE	N/A	N/A	N/A	TRUE	105.045	426262	0.39	FALSE	N/A	N/A	N/A	FALSE	N/A	N/A	N/A	FALSE	N/A	N/A	N/A	TRUE	105.045	2732726	0.95	FALSE	N/A	N/A	N/A
C6H6N2	FALSE	N/A	N/A	N/A	FALSE	N/A	N/A	N/A	FALSE	N/A	N/A	N/A	FALSE	N/A	N/A	N/A	FALSE	N/A	N/A	N/A	TRUE	106.053	514347	0.18	FALSE	N/A	N/A	N/A
C6H6NO2	TRUE	124.039	12527682	9.61	TRUE	124.039	10469569	9.5	TRUE	124.039	1242178	0.69	TRUE	124.039	1155412	2.04	FALSE	N/A	N/A	N/A	FALSE	N/A	N/A	N/A	TRUE	124.039	17819746	33.91
C6H6NO3	FALSE	N/A	N/A	N/A	TRUE	140.034	387471	0.35	FALSE	N/A	N/A	N/A	FALSE	N/A	N/A	N/A	FALSE	N/A	N/A	N/A	FALSE	N/A	N/A	N/A	FALSE	N/A	N/A	N/A
C6H6O2	FALSE	N/A	N/A	N/A	FALSE	N/A	N/A	N/A	TRUE	110.038	1650567	0.91	TRUE	110.038	544510	0.96	FALSE	N/A	N/A	N/A	FALSE	N/A	N/A	N/A	FALSE	N/A	N/A	N/A
C7H10N	TRUE	108.08	1174572	0.9	TRUE	108.08	479201	0.43	TRUE	108.08	495008	0.27	TRUE	108.08	1920607	3.39	TRUE	108.08	640241	0.43	TRUE	108.08	1621304	0.56	TRUE	108.08	471648	0.9
C7H10O3	FALSE	N/A	N/A	N/A	FALSE	N/A	N/A	N/A	FALSE	N/A	N/A	N/A	FALSE	N/A	N/A	N/A	FALSE	N/A	N/A	N/A	TRUE	142.064	771791	0.27	FALSE	N/A	N/A	N/A
C7H11N2O2	TRUE	155.081	766876	0.59	FALSE	N/A	N/A	N/A	FALSE	N/A	N/A	N/A	FALSE	N/A	N/A	N/A	FALSE	N/A	N/A	N/A	FALSE	N/A	N/A	N/A	TRUE	155.081	644400	1.23
C7H11O4	FALSE	N/A	N/A	N/A	TRUE	159.066	727576	0.66	FALSE	N/A	N/A	N/A	FALSE	N/A	N/A	N/A	FALSE	N/A	N/A	N/A	TRUE	159.064	3363595	1.16	FALSE	N/A	N/A	N/A
C7H12N	FALSE	N/A	N/A	N/A	FALSE	N/A	N/A	N/A	FALSE	N/A	N/A	N/A	TRUE	110.096	381964	0.67	TRUE	110.096	3777821	2.52	TRUE	110.096	525021	0.18	FALSE	N/A	N/A	N/A
C7H12NO4	FALSE	N/A	N/A	N/A	TRUE	174.074	418082	0.38	FALSE	N/A	N/A	N/A	FALSE	N/A	N/A	N/A	FALSE	N/A	N/A	N/A	FALSE	N/A	N/A	N/A	FALSE	N/A	N/A	N/A
C7H12O3	FALSE	N/A	N/A	N/A	FALSE	N/A	N/A	N/A	FALSE	N/A	N/A	N/A	FALSE	N/A	N/A	N/A	FALSE	N/A	N/A	N/A	TRUE	144.079	790501	0.27	FALSE	N/A	N/A	N/A
C7H13N2O4	FALSE	N/A	N/A	N/A	FALSE	N/A	N/A	N/A	FALSE	N/A	N/A	N/A	FALSE	N/A	N/A	N/A	FALSE	N/A	N/A	N/A	TRUE	189.086	885850	0.31	FALSE	N/A	N/A	N/A
C7H13O4	FALSE	N/A	N/A	N/A	FALSE	N/A	N/A	N/A	FALSE	N/A	N/A	N/A	FALSE	N/A	N/A	N/A	FALSE	N/A	N/A	N/A	TRUE	161.079	17643220	6.11	FALSE	N/A	N/A	N/A
C7H6N	TRUE	104.049	533668	0.41	FALSE	N/A	N/A	N/A	FALSE	N/A	N/A	N/A	FALSE	N/A	N/A	N/A	FALSE	N/A	N/A	N/A	FALSE	N/A	N/A	N/A	TRUE	104.049	662847	1.26
C7H6NO	FALSE	N/A	N/A	N/A	FALSE	N/A	N/A	N/A	FALSE	N/A	N/A	N/A	TRUE	120.044	1340256	2.36	FALSE	N/A	N/A	N/A	TRUE	120.044	446825	0.15	TRUE	120.044	721906	1.37
C7H7N	FALSE	N/A	N/A	N/A	FALSE	N/A	N/A	N/A	FALSE	N/A	N/A	N/A	FALSE	N/A	N/A	N/A	FALSE	N/A	N/A	N/A	FALSE	N/A	N/A	N/A	TRUE	105.056	384202	0.73
C7H7O3	FALSE	N/A	N/A	N/A	TRUE	139.038	6070678	5.51	TRUE	139.038	423374	0.23	FALSE	N/A	N/A	N/A	FALSE	N/A	N/A	N/A	FALSE	N/A	N/A	N/A	FALSE	N/A	N/A	N/A
C7H8N	TRUE	106.065	378319	0.29	FALSE	N/A	N/A	N/A	FALSE	N/A	N/A	N/A	TRUE	106.065	379797	0.67	FALSE	N/A	N/A	N/A	FALSE	N/A	N/A	N/A	TRUE	106.065	745177	1.42
C7H8NO	FALSE	N/A	N/A	N/A	FALSE	N/A	N/A	N/A	FALSE	N/A	N/A	N/A	FALSE	N/A	N/A	N/A	FALSE	N/A	N/A	N/A	FALSE	N/A	N/A	N/A	TRUE	122.06	1675471	3.19
C7H8NO2	FALSE	N/A	N/A	N/A	TRUE	138.054	2800336	2.54	FALSE	N/A	N/A	N/A	TRUE	138.054	868895	1.53	TRUE	138.054	1947309	1.3	TRUE	138.055	1372852	0.48	FALSE	N/A	N/A	N/A
C8H10N	FALSE	N/A	N/A	N/A	FALSE	N/A	N/A	N/A	FALSE	N/A	N/A	N/A	TRUE	120.08	1408349	2.48	FALSE	N/A	N/A	N/A	FALSE	N/A	N/A	N/A	TRUE	120.08	589041	1.12
C8H10NO	FALSE	N/A	N/A	N/A	FALSE	N/A	N/A	N/A	FALSE	N/A	N/A	N/A	FALSE	N/A	N/A	N/A	TRUE	136.075	437173	0.29	FALSE	N/A	N/A	N/A	FALSE	N/A	N/A	N/A
C8H10NO2	TRUE	152.07	554922	0.43	FALSE	N/A	N/A	N/A	FALSE	N/A	N/A	N/A	FALSE	N/A	N/A	N/A	FALSE	N/A	N/A	N/A	TRUE	152.07	656435	0.23	FALSE	N/A	N/A	N/A
C8H10O4	FALSE	N/A	N/A	N/A	FALSE	N/A	N/A	N/A	FALSE	N/A	N/A	N/A	FALSE	N/A	N/A	N/A	FALSE	N/A	N/A	N/A	TRUE	170.058	967542	0.34	FALSE	N/A	N/A	N/A
C8H11NO3	FALSE	N/A	N/A	N/A	FALSE	N/A	N/A	N/A	FALSE	N/A	N/A	N/A	FALSE	N/A	N/A	N/A	FALSE	N/A	N/A	N/A	TRUE	169.074	532315	0.18	FALSE	N/A	N/A	N/A
C8H11O2	FALSE	N/A	N/A	N/A	FALSE	N/A	N/A	N/A	FALSE	N/A	N/A	N/A	TRUE	139.075	448585	0.79	TRUE	139.075	2425737	1.62	FALSE	N/A	N/A	N/A	FALSE	N/A	N/A	N/A
C8H11O3	FALSE	N/A	N/A	N/A	FALSE	N/A	N/A	N/A	TRUE	155.069	647700	0.36	TRUE	155.068	1574366	2.78	FALSE	N/A	N/A	N/A	FALSE	N/A	N/A	N/A	FALSE	N/A	N/A	N/A
C8H11O4	FALSE	N/A	N/A	N/A	TRUE	171.064	909301	0.82	FALSE	N/A	N/A	N/A	FALSE	N/A	N/A	N/A	FALSE	N/A	N/A	N/A	FALSE	N/A	N/A	N/A	FALSE	N/A	N/A	N/A
C8H12N	FALSE	N/A	N/A	N/A	FALSE	N/A	N/A	N/A	FALSE	N/A	N/A	N/A	TRUE	122.096	906100	1.6	FALSE	N/A	N/A	N/A	FALSE	N/A	N/A	N/A	TRUE	122.096	639075	1.22
C8H12NO4	TRUE	186.075	1073780	0.82	TRUE	186.075	3543999	3.21	TRUE	186.075	1132539	0.62	TRUE	186.075	1789420	3.15	FALSE	N/A	N/A	N/A	TRUE	186.075	3162500	1.1	TRUE	186.075	1386484	2.64
C8H13NO4	FALSE	N/A	N/A	N/A	FALSE	N/A	N/A	N/A	FALSE	N/A	N/A	N/A	TRUE	187.083	2045361	3.61	FALSE	N/A	N/A	N/A	FALSE	N/A	N/A	N/A	FALSE	N/A	N/A	N/A
C8H14N	FALSE	N/A	N/A	N/A	FALSE	N/A	N/A	N/A	FALSE	N/A	N/A	N/A	FALSE	N/A	N/A	N/A	TRUE	124.112	1885966	1.26	TRUE	124.112	550473	0.19	FALSE	N/A	N/A	N/A
C8H14NO4	TRUE	188.09	5679506	4.36	TRUE	188.09	21221790	19.25	TRUE	188.09	2805886	1.55	TRUE	188.09	3481406	6.14	TRUE	188.09	3278997	2.19	TRUE	188.09	62517136	21.65	FALSE	N/A	N/A	N/A
C8H14O3	FALSE	N/A	N/A	N/A	FALSE	N/A	N/A	N/A	FALSE	N/A	N/A	N/A	FALSE	N/A	N/A	N/A	FALSE	N/A	N/A	N/A	TRUE	158.095	397415	0.14	FALSE	N/A	N/A	N/A
C8H6	TRUE	102.046	428046	0.33	FALSE	N/A	N/A	N/A	FALSE	N/A	N/A	N/A	FALSE	N/A	N/A	N/A	FALSE	N/A	N/A	N/A	FALSE	N/A	N/A	N/A	FALSE	N/A	N/A	N/A
C8H6N	TRUE	116.049	2468380	1.89	TRUE	116.049	582831	0.53	TRUE	116.049	747764	0.41	TRUE	116.049	1251542	2.21	FALSE	N/A	N/A	N/A	TRUE	116.049	681047	0.24	TRUE	116.049	2850071	5.42
C8H6NO	TRUE	132.044	24301962	18.64	FALSE	N/A	N/A	N/A	TRUE	132.044	3817791	2.11	FALSE	N/A	N/A	N/A	TRUE	132.044	11840142	7.9	TRUE	132.044	4749272	1.64	TRUE	132.044	28667594	54.56
C8H7	TRUE	103.054	592040	0.45	TRUE	103.054	443182	0.4	FALSE	N/A	N/A	N/A	TRUE	103.054	725215	1.28	FALSE	N/A	N/A	N/A	FALSE	N/A	N/A	N/A	FALSE	N/A	N/A	N/A
C8H7N	TRUE	117.057	58124560	44.57	TRUE	117.057	1459300	1.32	TRUE	117.057	22789606	12.57	TRUE	117.057	25462628	44.89	TRUE	117.057	1740485	1.16	TRUE	117.057	914927	0.32	TRUE	117.057	93310192	177.57
C8H7N2	FALSE	N/A	N/A	N/A	FALSE	N/A	N/A	N/A	TRUE	131.062	516172	0.28	TRUE	131.062	1658435	2.92	FALSE	N/A	N/A	N/A	FALSE	N/A	N/A	N/A	TRUE	131.062	788201	1.5
C8H8N	TRUE	118.065	16171383	12.4	TRUE	118.065	3022298	2.74	TRUE	118.065	3461828	1.91	TRUE	118.065	9605613	16.93	TRUE	118.065	2362038	1.58	TRUE	118.065	1070898	0.37	TRUE	118.064	938016	1.79
C8H8NO	FALSE	N/A	N/A	N/A	TRUE	134.06	1204039	1.09	FALSE	N/A	N/A	N/A	TRUE	134.06	1681456	2.96	FALSE	N/A	N/A	N/A	TRUE	134.06	644091	0.22	TRUE	134.06	783092	1.49
C8H9NO2	FALSE	N/A	N/A	N/A	TRUE	151.062	874537	0.79	FALSE	N/A	N/A	N/A	FALSE	N/A	N/A	N/A	FALSE	N/A	N/A	N/A	FALSE	N/A	N/A	N/A	FALSE	N/A	N/A	N/A
C8H9O	FALSE	N/A	N/A	N/A	FALSE	N/A	N/A	N/A	FALSE	N/A	N/A	N/A	FALSE	N/A	N/A	N/A	FALSE	N/A	N/A	N/A	TRUE	121.065	434577	0.15	FALSE	N/A	N/A	N/A
C9H10N	TRUE	132.08	117881592	90.4	TRUE	132.08	87468768	79.34	TRUE	132.08	16368932	9.03	TRUE	132.08	39440156	69.53	TRUE	132.08	50804604	33.88	TRUE	132.08	21273564	7.37	TRUE	132.08	227797072	433.5
C9H10N2O	TRUE	162.079	1586481	1.22	TRUE	162.079	1044570	0.95	FALSE	N/A	N/A	N/A	FALSE	N/A	N/A	N/A	TRUE	162.079	2035485	1.36	TRUE	162.079	909782	0.32	TRUE	162.08	471236	0.9
C9H10NO	TRUE	148.075	1449902	1.11	TRUE	148.075	1058769	0.96	FALSE	N/A	N/A	N/A	TRUE	148.075	466908	0.82	FALSE	N/A	N/A	N/A	TRUE	148.075	492223	0.17	TRUE	148.075	892041	1.7
C9H10NO2	FALSE	N/A	N/A	N/A	TRUE	164.07	398391	0.36	FALSE	N/A	N/A	N/A	TRUE	164.07	2497385	4.4	TRUE	164.07	621805	0.41	TRUE	164.07	449306	0.16	FALSE	N/A	N/A	N/A
C9H11O3	FALSE	N/A	N/A	N/A	FALSE	N/A	N/A	N/A	TRUE	167.069	2877172	1.59	FALSE	N/A	N/A	N/A	FALSE	N/A	N/A	N/A	FALSE	N/A	N/A	N/A	FALSE	N/A	N/A	N/A
C9H12N	TRUE	134.096	2368705	1.82	TRUE	134.096	668123	0.61	FALSE	N/A	N/A	N/A	TRUE	134.096	1966078	3.47	TRUE	134.096	727566	0.49	TRUE	134.096	1409291	0.49	TRUE	134.096	2476095	4.71
C9H12NO	TRUE	150.091	23922720	18.35	TRUE	150.091	8789312	7.97	TRUE	150.091	1118689	0.62	TRUE	150.091	1162387	2.05	TRUE	150.091	529498	0.35	TRUE	150.091	638798	0.22	TRUE	150.091	10404510	19.8
C9H12NO2	FALSE	N/A	N/A	N/A	FALSE	N/A	N/A	N/A	FALSE	N/A	N/A	N/A	TRUE	166.085	1087727	1.92	TRUE	166.085	18040108	12.03	TRUE	166.086	4200152	1.45	FALSE	N/A	N/A	N/A
C9H12NO4	FALSE	N/A	N/A	N/A	TRUE	198.075	646565	0.59	TRUE	198.075	1553490	0.86	TRUE	198.075	1934451	3.41	FALSE	N/A	N/A	N/A	TRUE	198.075	1524969	0.53	TRUE	198.075	965980	1.84
C9H12O3	FALSE	N/A	N/A	N/A	FALSE	N/A	N/A	N/A	TRUE	168.077	2329975	1.29	FALSE	N/A	N/A	N/A	FALSE	N/A	N/A	N/A	FALSE	N/A	N/A	N/A	FALSE	N/A	N/A	N/A
C9H13O2	FALSE	N/A	N/A	N/A	FALSE	N/A	N/A	N/A	FALSE	N/A	N/A	N/A	FALSE	N/A	N/A	N/A	TRUE	153.09	455456	0.3	FALSE	N/A	N/A	N/A	FALSE	N/A	N/A	N/A
C9H14N	TRUE	136.112	1124481	0.86	TRUE	136.112	475931	0.43	FALSE	N/A	N/A	N/A	FALSE	N/A	N/A	N/A	TRUE	136.112	659891	0.44	FALSE	N/A	N/A	N/A	TRUE	136.112	929049	1.77
C9H14NO	TRUE	152.106	811137	0.62	FALSE	N/A	N/A	N/A	FALSE	N/A	N/A	N/A	FALSE	N/A	N/A	N/A	FALSE	N/A	N/A	N/A	FALSE	N/A	N/A	N/A	TRUE	152.106	463593	0.88
C9H14NO2	FALSE	N/A	N/A	N/A	FALSE	N/A	N/A	N/A	FALSE	N/A	N/A	N/A	FALSE	N/A	N/A	N/A	TRUE	168.101	2706894	1.81	FALSE	N/A	N/A	N/A	FALSE	N/A	N/A	N/A
C9H14NO4	TRUE	200.09	6103841	4.68	TRUE	200.09	3159608	2.87	TRUE	200.09	1979757	1.09	FALSE	N/A	N/A	N/A	FALSE	N/A	N/A	N/A	FALSE	N/A	N/A	N/A	TRUE	200.09	5004592	9.52
C9H16NO4	TRUE	202.106	27365686	20.99	TRUE	202.106	11394294	10.33	TRUE	202.106	9436967	5.21	TRUE	202.106	26533846	46.78	FALSE	N/A	N/A	N/A	TRUE	202.106	1086507	0.38	TRUE	202.106	6745043	12.84
C9H5	TRUE	113.038	386742	0.3	FALSE	N/A	N/A	N/A	TRUE	113.038	401923	0.22	FALSE	N/A	N/A	N/A	FALSE	N/A	N/A	N/A	FALSE	N/A	N/A	N/A	TRUE	113.038	871157	1.66
C9H5N2	FALSE	N/A	N/A	N/A	FALSE	N/A	N/A	N/A	FALSE	N/A	N/A	N/A	FALSE	N/A	N/A	N/A	FALSE	N/A	N/A	N/A	FALSE	N/A	N/A	N/A	TRUE	141.046	390029	0.74
C9H6	TRUE	114.046	484133	0.37	FALSE	N/A	N/A	N/A	FALSE	N/A	N/A	N/A	FALSE	N/A	N/A	N/A	FALSE	N/A	N/A	N/A	TRUE	114.046	666898	0.23	TRUE	114.046	648680	1.23
C9H6N	TRUE	128.049	5946428	4.56	TRUE	128.049	1244779	1.13	TRUE	128.049	3990479	2.2	TRUE	128.049	20197972	35.61	TRUE	128.049	468399	0.31	TRUE	128.049	1137302	0.39	TRUE	128.049	6271245	11.93
C9H6NO	TRUE	144.044	1198828	0.92	TRUE	144.044	10271802	9.32	TRUE	144.044	1384494	0.76	TRUE	144.044	2695943	4.75	FALSE	N/A	N/A	N/A	TRUE	144.044	1379092	0.48	TRUE	144.044	1067777	2.03
C9H7	TRUE	115.054	69771832	53.5	TRUE	115.054	2783277	2.52	TRUE	115.054	15435361	8.51	TRUE	115.054	49251696	86.82	TRUE	115.054	1911672	1.27	TRUE	115.054	1480086	0.51	TRUE	115.054	144287280	274.58
C9H7N	TRUE	129.057	708669	0.54	FALSE	N/A	N/A	N/A	TRUE	129.057	469487	0.26	TRUE	129.057	1030978	1.82	FALSE	N/A	N/A	N/A	TRUE	129.057	515746	0.18	FALSE	N/A	N/A	N/A
C9H7N2	FALSE	N/A	N/A	N/A	FALSE	N/A	N/A	N/A	FALSE	N/A	N/A	N/A	TRUE	143.06	384285	0.68	FALSE	N/A	N/A	N/A	FALSE	N/A	N/A	N/A	FALSE	N/A	N/A	N/A
C9H7N2O	TRUE	159.056	424307	0.33	FALSE	N/A	N/A	N/A	FALSE	N/A	N/A	N/A	TRUE	159.056	561829	0.99	FALSE	N/A	N/A	N/A	TRUE	159.056	521816	0.18	FALSE	N/A	N/A	N/A
C9H7NO	TRUE	145.052	1472416	1.13	TRUE	145.052	1010167	0.92	TRUE	145.052	532917	0.29	TRUE	145.052	424044	0.75	TRUE	145.052	539661	0.36	TRUE	145.052	683957	0.24	TRUE	145.052	700315	1.33
C9H7O2	FALSE	N/A	N/A	N/A	FALSE	N/A	N/A	N/A	FALSE	N/A	N/A	N/A	TRUE	147.043	399965	0.71	FALSE	N/A	N/A	N/A	FALSE	N/A	N/A	N/A	FALSE	N/A	N/A	N/A
C9H8N	TRUE	130.065	138888464	106.51	TRUE	130.065	19512428	17.7	TRUE	130.065	70379904	38.82	TRUE	130.065	461995488	814.44	TRUE	130.065	6021486	4.02	TRUE	130.065	9749414	3.38	TRUE	130.065	203932528	388.09
C9H8N2O	FALSE	N/A	N/A	N/A	FALSE	N/A	N/A	N/A	FALSE	N/A	N/A	N/A	TRUE	160.062	1066860	1.88	FALSE	N/A	N/A	N/A	FALSE	N/A	N/A	N/A	FALSE	N/A	N/A	N/A
C9H8NO	TRUE	146.059	2370102	1.82	TRUE	146.059	4994500	4.53	TRUE	146.059	713346	0.39	FALSE	N/A	N/A	N/A	TRUE	146.059	3562956	2.38	TRUE	146.059	2724854	0.94	TRUE	146.059	1972822	3.75
C9H8NO2	FALSE	N/A	N/A	N/A	TRUE	162.054	1057074	0.96	FALSE	N/A	N/A	N/A	FALSE	N/A	N/A	N/A	FALSE	N/A	N/A	N/A	FALSE	N/A	N/A	N/A	FALSE	N/A	N/A	N/A
C9H9	FALSE	N/A	N/A	N/A	FALSE	N/A	N/A	N/A	FALSE	N/A	N/A	N/A	FALSE	N/A	N/A	N/A	FALSE	N/A	N/A	N/A	FALSE	N/A	N/A	N/A	TRUE	117.069	383416	0.73
C9H9N	TRUE	131.072	1917217	1.47	TRUE	131.072	763357	0.69	TRUE	131.073	577353	0.32	FALSE	N/A	N/A	N/A	TRUE	131.073	390899	0.26	FALSE	N/A	N/A	N/A	TRUE	131.072	1882251	3.58
C9H9N2	FALSE	N/A	N/A	N/A	TRUE	145.075	809079	0.73	FALSE	N/A	N/A	N/A	FALSE	N/A	N/A	N/A	FALSE	N/A	N/A	N/A	TRUE	145.075	448175	0.16	FALSE	N/A	N/A	N/A
C9H9N2O	FALSE	N/A	N/A	N/A	FALSE	N/A	N/A	N/A	FALSE	N/A	N/A	N/A	FALSE	N/A	N/A	N/A	TRUE	161.072	3150523	2.1	FALSE	N/A	N/A	N/A	FALSE	N/A	N/A	N/A
C9H9NO	FALSE	N/A	N/A	N/A	TRUE	147.067	521302	0.47	FALSE	N/A	N/A	N/A	FALSE	N/A	N/A	N/A	FALSE	N/A	N/A	N/A	FALSE	N/A	N/A	N/A	FALSE	N/A	N/A	N/A
C9H9O2	TRUE	149.059	1123578	0.86	TRUE	149.059	413202	0.37	FALSE	N/A	N/A	N/A	FALSE	N/A	N/A	N/A	FALSE	N/A	N/A	N/A	FALSE	N/A	N/A	N/A	FALSE	N/A	N/A	N/A

## Sheet: Common
Formula	7_Check	7_m/z	7_Intensity	7_RelativeIntensity	8_Check	8_m/z	8_Intensity	8_RelativeIntensity	9_Check	9_m/z	9_Intensity	9_RelativeIntensity	10_Check	10_m/z	10_Intensity	10_RelativeIntensity	11_Check	11_m/z	11F_Intensity	11_RelativeIntensity	12_Check	12_m/z	12_Intensity	12_RelativeIntensity	13_Check	13_m/z	13_Intensity	13_RelativeIntensity
C7H10N	TRUE	108.08	1174572	0.9	TRUE	108.08	479201	0.43	TRUE	108.08	495008	0.27	TRUE	108.08	1920607	3.39	TRUE	108.08	640241	0.43	TRUE	108.08	1621304	0.56	TRUE	108.08	471648	0.9
C9H7	TRUE	115.054	69771832	53.5	TRUE	115.054	2783277	2.52	TRUE	115.054	15435361	8.51	TRUE	115.054	49251696	86.82	TRUE	115.054	1911672	1.27	TRUE	115.054	1480086	0.51	TRUE	115.054	144287280	274.58
C8H7N	TRUE	117.057	58124560	44.57	TRUE	117.057	1459300	1.32	TRUE	117.057	22789606	12.57	TRUE	117.057	25462628	44.89	TRUE	117.057	1740485	1.16	TRUE	117.057	914927	0.32	TRUE	117.057	93310192	177.57
C8H8N	TRUE	118.065	16171383	12.4	TRUE	118.065	3022298	2.74	TRUE	118.065	3461828	1.91	TRUE	118.065	9605613	16.93	TRUE	118.065	2362038	1.58	TRUE	118.065	1070898	0.37	TRUE	118.064	938016	1.79
C9H6N	TRUE	128.049	5946428	4.56	TRUE	128.049	1244779	1.13	TRUE	128.049	3990479	2.2	TRUE	128.049	20197972	35.61	TRUE	128.049	468399	0.31	TRUE	128.049	1137302	0.39	TRUE	128.049	6271245	11.93
C9H8N	TRUE	130.065	138888464	106.51	TRUE	130.065	19512428	17.7	TRUE	130.065	70379904	38.82	TRUE	130.065	461995488	814.44	TRUE	130.065	6021486	4.02	TRUE	130.065	9749414	3.38	TRUE	130.065	203932528	388.09
C9H10N	TRUE	132.08	117881592	90.4	TRUE	132.08	87468768	79.34	TRUE	132.08	16368932	9.03	TRUE	132.08	39440156	69.53	TRUE	132.08	50804604	33.88	TRUE	132.08	21273564	7.37	TRUE	132.08	227797072	433.5
C10H8N	TRUE	142.065	64905752	49.77	TRUE	142.065	69472624	63.01	TRUE	142.065	8703482	4.8	TRUE	142.065	12624806	22.26	TRUE	142.065	40984024	27.33	TRUE	142.065	18645000	6.46	TRUE	142.064	123610592	235.23
C10H9N	TRUE	143.072	2169441	1.66	TRUE	143.072	919384	0.83	TRUE	143.072	3442711	1.9	TRUE	143.072	5446838	9.6	TRUE	143.072	2010420	1.34	TRUE	143.072	1644720	0.57	TRUE	143.072	3560052	6.77
C10H10N	TRUE	144.08	7784983	5.97	TRUE	144.08	5410519	4.91	TRUE	144.08	5706090	3.15	TRUE	144.08	17184282	30.29	TRUE	144.08	36631972	24.43	TRUE	144.08	17246714	5.97	TRUE	144.08	10078281	19.18
C9H7NO	TRUE	145.052	1472416	1.13	TRUE	145.052	1010167	0.92	TRUE	145.052	532917	0.29	TRUE	145.052	424044	0.75	TRUE	145.052	539661	0.36	TRUE	145.052	683957	0.24	TRUE	145.052	700315	1.33
C9H12NO	TRUE	150.091	23922720	18.35	TRUE	150.091	8789312	7.97	TRUE	150.091	1118689	0.62	TRUE	150.091	1162387	2.05	TRUE	150.091	529498	0.35	TRUE	150.091	638798	0.22	TRUE	150.091	10404510	19.8
C12H9	TRUE	153.069	1032338	0.79	TRUE	153.07	433854	0.39	TRUE	153.069	2044941	1.13	TRUE	153.069	2367490	4.17	TRUE	153.069	1292700	0.86	TRUE	153.069	577253	0.2	TRUE	153.069	792389	1.51
C11H8N	TRUE	154.064	12671029	9.72	TRUE	154.064	1313513	1.19	TRUE	154.064	16509761	9.11	TRUE	154.064	43214432	76.18	TRUE	154.064	1896168	1.26	TRUE	154.064	6368239	2.21	TRUE	154.064	14545519	27.68
C11H10N	TRUE	156.08	1486975	1.14	TRUE	156.08	1000552	0.91	TRUE	156.08	3258503	1.8	TRUE	156.08	3141686	5.54	TRUE	156.08	1478646	0.99	TRUE	156.08	1805646	0.63	TRUE	156.08	1345336	2.56
C10H8NO	TRUE	158.059	97882208	75.06	TRUE	158.059	99934200	90.64	TRUE	158.059	19533446	10.77	TRUE	158.059	115418632	203.47	TRUE	158.059	112375536	74.95	TRUE	158.059	116497560	40.35	TRUE	158.059	27302192	51.96
C11H12N	TRUE	158.096	2427244	1.86	TRUE	158.096	2089217	1.89	TRUE	158.096	5344490	2.95	TRUE	158.096	3842011	6.77	TRUE	158.096	14930611	9.96	TRUE	158.096	5569883	1.93	TRUE	158.096	1393867	2.65
C10H9NO	TRUE	159.067	3426452	2.63	TRUE	159.067	10888172	9.88	TRUE	159.067	1875603	1.03	TRUE	159.067	2902926	5.12	TRUE	159.067	2927938	1.95	TRUE	159.067	5392236	1.87	TRUE	159.067	2617705	4.98
C10H12NO	TRUE	162.09	2174937	1.67	TRUE	162.091	827058	0.75	TRUE	162.091	900107	0.5	TRUE	162.091	586729	1.03	TRUE	162.09	6673958	4.45	TRUE	162.091	12795819	4.43	TRUE	162.09	724642	1.38
C12H8N	TRUE	166.064	5240980	4.02	TRUE	166.064	1501005	1.36	TRUE	166.064	20397914	11.25	TRUE	166.064	12157087	21.43	TRUE	166.064	1309080	0.87	TRUE	166.064	1813071	0.63	TRUE	166.064	6009964	11.44
C12H9N	TRUE	167.072	6550844	5.02	TRUE	167.072	1593654	1.45	TRUE	167.072	51189188	28.24	TRUE	167.072	20735310	36.55	TRUE	167.072	2713241	1.81	TRUE	167.072	4503956	1.56	TRUE	167.072	9414633	17.92
C12H10N	TRUE	168.08	8750428	6.71	TRUE	168.08	4431343	4.02	TRUE	168.081	7969063	4.4	TRUE	168.081	5925079	10.45	TRUE	168.08	10369087	6.92	TRUE	168.08	15887419	5.5	TRUE	168.081	3207040	6.1
C11H8NO	TRUE	170.059	7574861	5.81	TRUE	170.059	18990638	17.22	TRUE	170.059	3127857	1.73	TRUE	170.059	11662840	20.56	TRUE	170.059	1940412	1.29	TRUE	170.059	19649718	6.81	TRUE	170.059	11960221	22.76
C11H10NO	TRUE	172.075	7911817	6.07	TRUE	172.075	7223224	6.55	TRUE	172.075	6563148	3.62	TRUE	172.075	10976423	19.35	TRUE	172.075	31274986	20.86	TRUE	172.075	40070880	13.88	TRUE	172.075	5595912	10.65
C10H9N2O	TRUE	173.07	3728163	2.86	TRUE	173.07	6463113	5.86	TRUE	173.07	2730720	1.51	TRUE	173.07	6837180	12.05	TRUE	173.07	410230	0.27	TRUE	173.07	1038834	0.36	TRUE	173.07	2739515	5.21
C11H12NO	TRUE	174.09	1082606	0.83	TRUE	174.09	1505814	1.37	TRUE	174.09	986970	0.54	TRUE	174.09	419067	0.74	TRUE	174.09	5875085	3.92	TRUE	174.091	4551354	1.58	TRUE	174.09	623598	1.19
C13H8N	TRUE	178.064	1741345	1.34	TRUE	178.064	637724	0.58	TRUE	178.064	3994289	2.2	TRUE	178.064	4338951	7.65	TRUE	178.064	519086	0.35	TRUE	178.065	1005985	0.35	TRUE	178.064	2952805	5.62
C13H10N	TRUE	180.08	4018739	3.08	TRUE	180.08	6124256	5.55	TRUE	180.08	18299862	10.09	TRUE	180.08	20225352	35.65	TRUE	180.08	3189886	2.13	TRUE	180.08	4541760	1.57	TRUE	180.08	8674569	16.51
C12H8NO	TRUE	182.059	1605448	1.23	TRUE	182.059	2811474	2.55	TRUE	182.059	10543860	5.82	TRUE	182.059	3795594	6.69	TRUE	182.059	591046	0.39	TRUE	182.059	3138685	1.09	TRUE	182.059	1283957	2.44
C13H12N	TRUE	182.095	636770	0.49	TRUE	182.095	1689592	1.53	TRUE	182.096	1385292	0.76	TRUE	182.095	1458985	2.57	TRUE	182.095	434681	0.29	TRUE	182.096	9841838	3.41	TRUE	182.095	502011	0.96
C12H9NO	TRUE	183.068	507412	0.39	TRUE	183.068	752271	0.68	TRUE	183.067	999003	0.55	TRUE	183.067	1875732	3.31	TRUE	183.067	1590923	1.06	TRUE	183.067	4340727	1.5	TRUE	183.067	726676	1.38
C12H10NO	TRUE	184.075	8056067	6.18	TRUE	184.075	8450687	7.66	TRUE	184.075	20220722	11.15	TRUE	184.075	11079269	19.53	TRUE	184.075	8010456	5.34	TRUE	184.075	15742787	5.45	TRUE	184.075	6145212	11.69
C11H9N2O	TRUE	185.07	20975952	16.09	TRUE	185.07	60128540	54.54	TRUE	185.07	15373952	8.48	TRUE	185.07	25591004	45.11	TRUE	185.07	6749268	4.5	TRUE	185.07	75260496	26.07	TRUE	185.07	22999148	43.77
C12H13N2	TRUE	185.106	2108704	1.62	TRUE	185.106	2086458	1.89	TRUE	185.106	10036737	5.54	TRUE	185.106	2591404	4.57	TRUE	185.106	7123796	4.75	TRUE	185.106	6591155	2.28	TRUE	185.106	1224947	2.33
C11H10N2O	TRUE	186.078	12371204	9.49	TRUE	186.079	3466471	3.14	TRUE	186.079	2825623	1.56	TRUE	186.078	23643228	41.68	TRUE	186.079	1301856	0.87	TRUE	186.078	27188964	9.42	TRUE	186.079	1746412	3.32
C11H11N2O	TRUE	187.086	79278528	60.8	TRUE	187.086	389072608	352.9	TRUE	187.086	41218296	22.74	TRUE	187.086	51798368	91.31	TRUE	187.086	52983620	35.34	TRUE	187.086	1312486528	454.59	TRUE	187.085	45766372	87.09
C14H9N	TRUE	191.072	1420821	1.09	TRUE	191.072	1271717	1.15	TRUE	191.072	42928832	23.68	TRUE	191.072	10791416	19.02	TRUE	191.072	457348	0.31	TRUE	191.072	1250849	0.43	TRUE	191.072	3267343	6.22
C13H9N2	TRUE	193.075	2061033	1.58	TRUE	193.076	879742	0.8	TRUE	193.076	5154323	2.84	TRUE	193.076	3187527	5.62	TRUE	193.076	521068	0.35	TRUE	193.075	1452530	0.5	TRUE	193.076	1512476	2.88
C14H12N	TRUE	194.095	1517496	1.16	TRUE	194.095	3514998	3.19	TRUE	194.095	3357990	1.85	TRUE	194.095	4703959	8.29	TRUE	194.096	577772	0.39	TRUE	194.095	4767378	1.65	TRUE	194.095	2606476	4.96
C13H11N2	TRUE	195.091	4166124	3.19	TRUE	195.091	3684359	3.34	TRUE	195.091	17618942	9.72	TRUE	195.091	10409259	18.35	TRUE	195.091	3247161	2.17	TRUE	195.091	6126554	2.12	TRUE	195.091	5378241	10.23
C13H10NO	TRUE	196.075	2279868	1.75	TRUE	196.075	7479309	6.78	TRUE	196.075	5898937	3.25	TRUE	196.075	4046980	7.13	TRUE	196.075	3429254	2.29	TRUE	196.075	11980644	4.15	TRUE	196.075	2553034	4.86
C12H9N2O	TRUE	197.07	22291042	17.09	TRUE	197.07	9056409	8.21	TRUE	197.07	15896378	8.77	TRUE	197.07	23978208	42.27	TRUE	197.07	1944144	1.3	TRUE	197.07	18721490	6.48	TRUE	197.07	16519960	31.44
C13H12NO	TRUE	198.09	735438	0.56	TRUE	198.09	2066186	1.87	TRUE	198.09	3125891	1.72	TRUE	198.09	1848772	3.26	TRUE	198.09	40484160	27	TRUE	198.09	16910722	5.86	TRUE	198.09	745285	1.42
C12H11N2O	TRUE	199.085	82886496	63.56	TRUE	199.086	48018432	43.55	TRUE	199.086	27266190	15.04	TRUE	199.085	100576360	177.3	TRUE	199.086	2739337	1.83	TRUE	199.086	37167668	12.87	TRUE	199.085	53182948	101.21
C12H13N2O	TRUE	201.101	471234016	361.37	TRUE	201.101	178370672	161.79	TRUE	201.101	149344624	82.38	TRUE	201.101	567256320	1000	TRUE	201.103	961535	0.64	TRUE	201.101	11967199	4.14	TRUE	201.101	80562048	153.31
C15H10N	TRUE	204.081	1647784	1.26	TRUE	204.08	10068799	9.13	TRUE	204.08	17071704	9.42	TRUE	204.08	12567359	22.15	TRUE	204.08	582805	0.39	TRUE	204.08	1051620	0.36	TRUE	204.08	6036607	11.49
C15H12N	TRUE	206.095	1427818	1.09	TRUE	206.095	6771221	6.14	TRUE	206.095	3671974	2.03	TRUE	206.095	8171896	14.41	TRUE	206.095	1919802	1.28	TRUE	206.095	3907771	1.35	TRUE	206.095	2499896	4.76
C14H11N2	TRUE	207.09	3746487	2.87	TRUE	207.091	4744162	4.3	TRUE	207.091	19107542	10.54	TRUE	207.09	18140696	31.98	TRUE	207.091	1392046	0.93	TRUE	207.091	2667437	0.92	TRUE	207.09	4724311	8.99
C14H13N2	TRUE	209.106	1827907	1.4	TRUE	209.106	4564676	4.14	TRUE	209.106	10289563	5.68	TRUE	209.106	10841565	19.11	TRUE	209.106	3677234	2.45	TRUE	209.106	5609655	1.94	TRUE	209.106	2426362	4.62
C14H12NO	TRUE	210.092	829239	0.64	TRUE	210.09	6158453	5.59	TRUE	210.09	2506107	1.38	TRUE	210.09	2505201	4.42	TRUE	210.09	1661095	1.11	TRUE	210.09	55997404	19.39	TRUE	210.09	1307019	2.49
C13H11N2O	TRUE	211.085	8044470	6.17	TRUE	211.085	8719848	7.91	TRUE	211.085	9710301	5.36	TRUE	211.085	8210087	14.47	TRUE	211.085	3185245	2.12	TRUE	211.086	57082404	19.77	TRUE	211.087	3167806	6.03
C15H13N2	TRUE	221.108	1647699	1.26	TRUE	221.108	4092640	3.71	TRUE	221.108	3172357	1.75	TRUE	221.108	5093517	8.98	TRUE	221.108	1157359	0.77	TRUE	221.106	3692270	1.28	TRUE	221.108	2312163	4.4
C15H12NO	TRUE	222.092	521949	0.4	TRUE	222.092	2912653	2.64	TRUE	222.092	1879249	1.04	TRUE	222.092	1134412	2	TRUE	222.09	597794	0.4	TRUE	222.09	1464932	0.51	TRUE	222.09	1346779	2.56
C11H13NO4	TRUE	223.085	3443368	2.64	TRUE	223.085	5088890	4.62	TRUE	223.085	6952123	3.83	TRUE	223.085	5422141	9.56	TRUE	223.085	489072	0.33	TRUE	223.085	1390764	0.48	TRUE	223.085	2174691	4.14
C12H16O4	TRUE	224.106	753347	0.58	TRUE	224.106	1650216	1.5	TRUE	224.105	808269	0.45	TRUE	224.105	841648	1.48	TRUE	224.105	1293596	0.86	TRUE	224.105	3205528	1.11	TRUE	224.105	433552	0.83
C12H13NO4	TRUE	235.085	4304175	3.3	TRUE	235.085	26141132	23.71	TRUE	235.085	28195906	15.55	TRUE	235.085	16451535	29	TRUE	235.085	495265	0.33	TRUE	235.085	1622837	0.56	TRUE	235.085	3229121	6.15
C12H15NO4	TRUE	237.1	13491686	10.35	TRUE	237.101	34428008	31.23	TRUE	237.101	116392152	64.2	TRUE	237.101	96844552	170.72	TRUE	237.1	11859781	7.91	TRUE	237.101	45225004	15.66	TRUE	237.1	7271224	13.84
C12H17NO4	TRUE	239.116	7433272	5.7	TRUE	239.116	3896905	3.53	TRUE	239.116	57640296	31.79	TRUE	239.116	55878076	98.51	TRUE	239.116	2201733	1.47	TRUE	239.116	20027120	6.94	TRUE	239.116	3721643	7.08
C15H17N2O	TRUE	241.134	2020673	1.55	TRUE	241.132	5496109	4.99	TRUE	241.135	3961131	2.18	TRUE	241.134	3402603	6	TRUE	241.134	24123112	16.09	TRUE	241.133	2887214080	1000	TRUE	241.134	2127707	4.05
C13H15NO4	TRUE	249.1	2578876	1.98	TRUE	249.1	1032682	0.94	TRUE	249.1	3979875	2.2	TRUE	249.1	3296457	5.81	TRUE	249.1	651633	0.43	TRUE	249.1	2437606	0.84	TRUE	249.1	9143232	17.4
C16H15N2O	TRUE	251.119	4827600	3.7	TRUE	251.119	2076460	1.88	TRUE	251.119	8588925	4.74	TRUE	251.116	18033740	31.79	TRUE	251.119	30363126	20.25	TRUE	251.119	33247114	11.52	TRUE	251.119	5248710	9.99
C13H19NO4	TRUE	253.131	3667639	2.81	TRUE	253.132	1366741	1.24	TRUE	253.132	7320528	4.04	TRUE	253.131	4042693	7.13	TRUE	253.131	577320	0.39	TRUE	253.131	1466618	0.51	TRUE	253.131	1213555	2.31
C14H19NO4	TRUE	265.131	41460384	31.79	TRUE	265.131	15550411	14.1	TRUE	265.132	176287184	97.24	TRUE	265.131	78697968	138.73	TRUE	265.132	439192288	292.92	TRUE	265.132	332504160	115.16	TRUE	265.131	22748486	43.29
C20H14N	TRUE	268.114	1382631	1.06	TRUE	268.114	534972	0.49	TRUE	268.114	1367708	0.75	TRUE	268.114	600311	1.06	TRUE	268.114	2038441	1.36	TRUE	268.114	1977087	0.68	TRUE	268.114	1839101	3.5
C15H17NO4	TRUE	275.115	2542935	1.95	TRUE	275.116	1204233	1.09	TRUE	275.115	12912608	7.12	TRUE	275.115	4930088	8.69	TRUE	275.115	938039	0.63	TRUE	275.116	3446886	1.19	TRUE	275.115	2974940	5.66
C18H15N2O	TRUE	275.119	2774295	2.13	TRUE	275.119	693713	0.63	TRUE	275.119	8717664	4.81	TRUE	275.119	3581864	6.31	TRUE	275.119	770800	0.51	TRUE	275.119	2203494	0.76	TRUE	275.119	3803549	7.24
C16H19NO4	TRUE	289.131	1597580	1.23	TRUE	289.131	798681	0.72	TRUE	289.131	5129738	2.83	TRUE	289.131	2990489	5.27	TRUE	289.131	1079604	0.72	TRUE	289.131	2225407	0.77	TRUE	289.131	1734567	3.3
C19H17N2O	TRUE	289.134	1947852	1.49	TRUE	289.134	744969	0.68	TRUE	289.134	4085834	2.25	TRUE	289.134	2438234	4.3	TRUE	289.135	760956	0.51	TRUE	289.135	1794799	0.62	TRUE	289.134	2307303	4.39
C16H21NO4	TRUE	291.146	28791728	22.08	TRUE	291.146	10334812	9.37	TRUE	291.147	87652720	48.35	TRUE	291.146	23215826	40.93	TRUE	291.146	3917693	2.61	TRUE	291.147	11534758	4	TRUE	291.146	19069714	36.29
C19H19N2O	TRUE	291.15	33345968	25.57	TRUE	291.15	10192604	9.24	TRUE	291.15	65345908	36.04	TRUE	291.15	20932562	36.9	TRUE	291.15	3157181	2.11	TRUE	291.15	9520038	3.3	TRUE	291.15	35638800	67.82
C18H17N2O2	TRUE	293.129	958918	0.74	TRUE	293.13	395564	0.36	TRUE	293.13	8534496	4.71	TRUE	293.129	3586570	6.32	TRUE	293.129	1362230	0.91	TRUE	293.129	2777654	0.96	TRUE	293.129	763610	1.45
C19H21N2O2	TRUE	309.161	39127724	30.01	TRUE	309.161	11389962	10.33	TRUE	309.161	19026116	10.49	TRUE	309.161	6273348	11.06	TRUE	309.161	2736390	1.83	TRUE	309.161	1412730	0.49	TRUE	309.161	31053258	59.1
C20H19N2O2	TRUE	319.145	12701408	9.74	TRUE	319.145	4048383	3.67	TRUE	319.145	53283908	29.39	TRUE	319.145	14041916	24.75	TRUE	319.145	632355	0.42	TRUE	319.146	2911273	1.01	TRUE	319.145	9165568	17.44
