# Supplementary material for: Boosting Sensitivity in Liquid Chromatography–Fourier Transform Ion Cyclotron Resonance–Tandem Mass Spectrometry for Product Ion Analysis of Monoterpene Indole Alkaloids
Source: Front Plant Sci. 2015 Dec 17;6:1127. doi: 10.3389/fpls.2015.01127 (PMC4681812; doi:10.3389/fpls.2015.01127)
Supplement: Supplementary file 1 [file Data_Sheet_1.ZIP › SupplementaryMaterials/Supplementary Dataset S8.xlsx]

## Sheet: RawData
Supplementary Dataset S8. Chemical assignment of product ions in Compounds 7 and 8.
Formula	7_Check	7_m/z	7_Intensity	7_RelativeIntensity	8_Check	8_m/z	8_Intensity	8_RelativeIntensity
C10H10N	TRUE	144.08	7784983	5.97	TRUE	144.08	5410519	4.91
C10H10NO	TRUE	160.075	1304028928	1000	TRUE	160.075	1102515328	1000
C10H10NO2	TRUE	176.07	1049920	0.81	TRUE	176.07	3106771	2.82
C10H11N2	TRUE	159.091	2539029	1.95	TRUE	159.091	18836590	17.09
C10H12N	TRUE	146.096	1077585	0.83	TRUE	146.096	812893	0.74
C10H12NO	TRUE	162.09	2174937	1.67	TRUE	162.091	827058	0.75
C10H12NO2	TRUE	178.085	41296088	31.67	TRUE	178.085	13699762	12.43
C10H14NO	TRUE	164.106	1516058	1.16	TRUE	164.106	642859	0.58
C10H14NO2	TRUE	180.101	1277778	0.98	FALSE	N/A	N/A	N/A
C10H14NO4	TRUE	212.09	644872	0.49	FALSE	N/A	N/A	N/A
C10H16NO4	TRUE	214.106	6121082	4.69	FALSE	N/A	N/A	N/A
C10H6N	FALSE	N/A	N/A	N/A	TRUE	140.049	9212979	8.36
C10H6NO	FALSE	N/A	N/A	N/A	TRUE	156.044	799204	0.72
C10H7	TRUE	127.054	1156019	0.89	FALSE	N/A	N/A	N/A
C10H7N	TRUE	141.057	734769	0.56	TRUE	141.057	554167	0.5
C10H7N2	TRUE	155.06	497614	0.38	FALSE	N/A	N/A	N/A
C10H7N2O	TRUE	171.054	457783	0.35	TRUE	171.054	404139	0.37
C10H8	TRUE	128.062	1762834	1.35	FALSE	N/A	N/A	N/A
C10H8N	TRUE	142.065	64905752	49.77	TRUE	142.065	69472624	63.01
C10H8NO	TRUE	158.059	97882208	75.06	TRUE	158.059	99934200	90.64
C10H8NO2	TRUE	174.054	399464	0.31	FALSE	N/A	N/A	N/A
C10H8NO3	FALSE	N/A	N/A	N/A	TRUE	190.049	993516	0.9
C10H9	TRUE	129.069	524867	0.4	FALSE	N/A	N/A	N/A
C10H9N	TRUE	143.072	2169441	1.66	TRUE	143.072	919384	0.83
C10H9N2	TRUE	157.075	1160752	0.89	TRUE	157.075	663604	0.6
C10H9N2O	TRUE	173.07	3728163	2.86	TRUE	173.07	6463113	5.86
C10H9NO	TRUE	159.067	3426452	2.63	TRUE	159.067	10888172	9.88
C10H9O2	TRUE	161.059	416860	0.32	FALSE	N/A	N/A	N/A
C11H10N	TRUE	156.08	1486975	1.14	TRUE	156.08	1000552	0.91
C11H10N2O	TRUE	186.078	12371204	9.49	TRUE	186.079	3466471	3.14
C11H10NO	TRUE	172.075	7911817	6.07	TRUE	172.075	7223224	6.55
C11H11N	TRUE	157.088	392235	0.3	FALSE	N/A	N/A	N/A
C11H11N2	TRUE	171.091	890439	0.68	TRUE	171.091	639175	0.58
C11H11N2O	TRUE	187.086	79278528	60.8	TRUE	187.086	389072608	352.9
C11H11NO4	TRUE	221.07	945039	0.72	FALSE	N/A	N/A	N/A
C11H12N	TRUE	158.096	2427244	1.86	TRUE	158.096	2089217	1.89
C11H12NO	TRUE	174.09	1082606	0.83	TRUE	174.09	1505814	1.37
C11H12NO3	TRUE	206.082	1721489	1.32	FALSE	N/A	N/A	N/A
C11H13N2	TRUE	173.106	13421681	10.29	TRUE	173.106	7651366	6.94
C11H13NO4	TRUE	223.085	3443368	2.64	TRUE	223.085	5088890	4.62
C11H14NO	TRUE	176.106	908034	0.7	FALSE	N/A	N/A	N/A
C11H14NO2	FALSE	N/A	N/A	N/A	TRUE	192.101	848781	0.77
C11H14NO4	FALSE	N/A	N/A	N/A	TRUE	224.09	772855	0.7
C11H14O4	TRUE	210.09	1542439	1.18	FALSE	N/A	N/A	N/A
C11H15NO4	TRUE	225.101	1291835	0.99	TRUE	225.101	3657972	3.32
C11H16NO3	TRUE	210.111	3282449	2.52	FALSE	N/A	N/A	N/A
C11H17NO4	TRUE	227.116	913780	0.7	FALSE	N/A	N/A	N/A
C11H6N	TRUE	152.049	2506118	1.92	FALSE	N/A	N/A	N/A
C11H7	TRUE	139.054	548096	0.42	FALSE	N/A	N/A	N/A
C11H7N	TRUE	153.056	450734	0.35	FALSE	N/A	N/A	N/A
C11H7N2	TRUE	167.059	5421180	4.16	TRUE	167.06	1543719	1.4
C11H8N	TRUE	154.064	12671029	9.72	TRUE	154.064	1313513	1.19
C11H8N2	FALSE	N/A	N/A	N/A	TRUE	168.067	782247	0.71
C11H8N2O	TRUE	184.062	1614284	1.24	FALSE	N/A	N/A	N/A
C11H8NO	TRUE	170.059	7574861	5.81	TRUE	170.059	18990638	17.22
C11H9	TRUE	141.069	1083541	0.83	FALSE	N/A	N/A	N/A
C11H9N2	TRUE	169.075	8065751	6.19	TRUE	169.075	10521585	9.54
C11H9N2O	TRUE	185.07	20975952	16.09	TRUE	185.07	60128540	54.54
C12H10N	TRUE	168.08	8750428	6.71	TRUE	168.08	4431343	4.02
C12H10N2O	TRUE	198.079	986273	0.76	TRUE	198.079	686921	0.62
C12H10NO	TRUE	184.075	8056067	6.18	TRUE	184.075	8450687	7.66
C12H10NO3	FALSE	N/A	N/A	N/A	TRUE	216.067	713898	0.65
C12H11N2	TRUE	183.091	6224669	4.77	TRUE	183.091	1985164	1.8
C12H11N2O	TRUE	199.085	82886496	63.56	TRUE	199.086	48018432	43.55
C12H11N2O2	TRUE	215.08	1187357	0.91	TRUE	215.08	655200	0.59
C12H11NO3	FALSE	N/A	N/A	N/A	TRUE	217.075	3223581	2.92
C12H11NO4	FALSE	N/A	N/A	N/A	TRUE	233.069	487940	0.44
C12H12N	TRUE	170.096	1737187	1.33	TRUE	170.096	1269068	1.15
C12H12NO	TRUE	186.09	3454436	2.65	TRUE	186.09	4977727	4.51
C12H12NO3	TRUE	218.082	858359	0.66	FALSE	N/A	N/A	N/A
C12H12NO4	TRUE	234.077	1060169	0.81	TRUE	234.077	817830	0.74
C12H12O2	TRUE	188.084	476075	0.37	FALSE	N/A	N/A	N/A
C12H12O3	TRUE	204.079	2308920	1.77	FALSE	N/A	N/A	N/A
C12H12O4	TRUE	220.074	4150236	3.18	TRUE	220.074	6032079	5.47
C12H13N2	TRUE	185.106	2108704	1.62	TRUE	185.106	2086458	1.89
C12H13N2O	TRUE	201.101	471234016	361.37	TRUE	201.101	178370672	161.79
C12H13NO3	TRUE	219.09	4095307	3.14	TRUE	219.09	6641760	6.02
C12H13NO4	TRUE	235.085	4304175	3.3	TRUE	235.085	26141132	23.71
C12H13O2	FALSE	N/A	N/A	N/A	TRUE	189.092	2215514	2.01
C12H13O4	TRUE	221.08	495109	0.38	TRUE	221.08	930530	0.84
C12H14NO2	TRUE	204.101	564422	0.43	FALSE	N/A	N/A	N/A
C12H14NO4	TRUE	236.093	1144603	0.88	TRUE	236.091	2401546	2.18
C12H14O4	TRUE	222.09	1197197	0.92	TRUE	222.09	4685869	4.25
C12H15NO3	TRUE	221.106	2885203	2.21	TRUE	221.106	6739392	6.11
C12H15NO4	TRUE	237.1	13491686	10.35	TRUE	237.101	34428008	31.23
C12H16O4	TRUE	224.106	753347	0.58	TRUE	224.106	1650216	1.5
C12H17NO4	TRUE	239.116	7433272	5.7	TRUE	239.116	3896905	3.53
C12H19NO4	TRUE	241.132	3897057	2.99	FALSE	N/A	N/A	N/A
C12H7	TRUE	151.053	627513	0.48	FALSE	N/A	N/A	N/A
C12H7N2	TRUE	179.059	4789477	3.67	FALSE	N/A	N/A	N/A
C12H8	TRUE	152.061	541789	0.42	FALSE	N/A	N/A	N/A
C12H8N	TRUE	166.064	5240980	4.02	TRUE	166.064	1501005	1.36
C12H8NO	TRUE	182.059	1605448	1.23	TRUE	182.059	2811474	2.55
C12H9	TRUE	153.069	1032338	0.79	TRUE	153.07	433854	0.39
C12H9N	TRUE	167.072	6550844	5.02	TRUE	167.072	1593654	1.45
C12H9N2	TRUE	181.075	14060294	10.78	TRUE	181.075	1626013	1.47
C12H9N2O	TRUE	197.07	22291042	17.09	TRUE	197.07	9056409	8.21
C12H9NO	TRUE	183.068	507412	0.39	TRUE	183.068	752271	0.68
C13H10N	TRUE	180.08	4018739	3.08	TRUE	180.08	6124256	5.55
C13H10N2O	FALSE	N/A	N/A	N/A	TRUE	210.079	536256	0.49
C13H10NO	TRUE	196.075	2279868	1.75	TRUE	196.075	7479309	6.78
C13H10NO2	TRUE	212.069	426185	0.33	TRUE	212.069	2816651	2.55
C13H11N	FALSE	N/A	N/A	N/A	TRUE	181.088	537811	0.49
C13H11N2	TRUE	195.091	4166124	3.19	TRUE	195.091	3684359	3.34
C13H11N2O	TRUE	211.085	8044470	6.17	TRUE	211.085	8719848	7.91
C13H11N2O2	FALSE	N/A	N/A	N/A	TRUE	227.08	705859	0.64
C13H11NO4	FALSE	N/A	N/A	N/A	TRUE	245.069	1586347	1.44
C13H12N	TRUE	182.095	636770	0.49	TRUE	182.095	1689592	1.53
C13H12NO	TRUE	198.09	735438	0.56	TRUE	198.09	2066186	1.87
C13H12NO2	FALSE	N/A	N/A	N/A	TRUE	214.085	436534	0.4
C13H13N2O	TRUE	213.101	72539472	55.63	TRUE	213.101	22100498	20.05
C13H13NO4	TRUE	247.084	2453308	1.88	TRUE	247.085	2367823	2.15
C13H14NO2	FALSE	N/A	N/A	N/A	TRUE	216.101	439467	0.4
C13H14NO4	FALSE	N/A	N/A	N/A	TRUE	248.092	403203	0.37
C13H14O3	TRUE	218.095	1602873	1.23	FALSE	N/A	N/A	N/A
C13H14O4	TRUE	234.09	767306	0.59	TRUE	234.09	620459	0.56
C13H15N2O	TRUE	215.117	750649	0.58	TRUE	215.117	1229067	1.11
C13H15NO3	TRUE	233.106	1380357	1.06	TRUE	233.106	455887	0.41
C13H15NO4	TRUE	249.1	2578876	1.98	TRUE	249.1	1032682	0.94
C13H16NO4	TRUE	250.108	1896968	1.45	FALSE	N/A	N/A	N/A
C13H16O4	TRUE	236.105	1184661	0.91	FALSE	N/A	N/A	N/A
C13H17NO3	TRUE	235.122	1331475	1.02	TRUE	235.121	572070	0.52
C13H17NO4	TRUE	251.116	8102608	6.21	TRUE	251.116	3487084	3.16
C13H18O4	TRUE	238.121	785097	0.6	FALSE	N/A	N/A	N/A
C13H19NO4	TRUE	253.131	3667639	2.81	TRUE	253.132	1366741	1.24
C13H7N2	TRUE	191.059	453007	0.35	FALSE	N/A	N/A	N/A
C13H7N2O2	FALSE	N/A	N/A	N/A	TRUE	223.049	472763	0.43
C13H8N	TRUE	178.064	1741345	1.34	TRUE	178.064	637724	0.58
C13H8N2	TRUE	192.067	1331656	1.02	FALSE	N/A	N/A	N/A
C13H8N2O	TRUE	208.062	459438	0.35	FALSE	N/A	N/A	N/A
C13H8NO	FALSE	N/A	N/A	N/A	TRUE	194.059	1925909	1.75
C13H8NO2	FALSE	N/A	N/A	N/A	TRUE	210.054	3175218	2.88
C13H9	TRUE	165.069	783211	0.6	TRUE	165.069	447115	0.41
C13H9N2	TRUE	193.075	2061033	1.58	TRUE	193.076	879742	0.8
C13H9N2O	TRUE	209.07	3091912	2.37	TRUE	209.07	2369009	2.15
C13H9N2O2	TRUE	225.064	462300	0.35	TRUE	225.064	4285490	3.89
C13H9NO	TRUE	195.067	430708	0.33	TRUE	195.067	598776	0.54
C13H9NO2	FALSE	N/A	N/A	N/A	TRUE	211.062	1229294	1.11
C14H10N	TRUE	192.08	2382289	1.83	TRUE	192.08	3120516	2.83
C14H10NO	TRUE	208.074	1592838	1.22	TRUE	208.074	9366769	8.5
C14H10NO2	FALSE	N/A	N/A	N/A	TRUE	224.069	1051989	0.95
C14H10NO3	FALSE	N/A	N/A	N/A	TRUE	240.064	759493	0.69
C14H11N	TRUE	193.088	707398	0.54	TRUE	193.087	663818	0.6
C14H11N2	TRUE	207.09	3746487	2.87	TRUE	207.091	4744162	4.3
C14H11N2O	TRUE	223.087	1983497	1.52	TRUE	223.087	3339322	3.03
C14H11N2O2	TRUE	239.079	445612	0.34	TRUE	239.08	1291846	1.17
C14H12N	TRUE	194.095	1517496	1.16	TRUE	194.095	3514998	3.19
C14H12N2	TRUE	208.098	1961376	1.5	TRUE	208.1	2393795	2.17
C14H12NO	TRUE	210.092	829239	0.64	TRUE	210.09	6158453	5.59
C14H12NO2	FALSE	N/A	N/A	N/A	TRUE	226.085	610799	0.55
C14H13N2	TRUE	209.106	1827907	1.4	TRUE	209.106	4564676	4.14
C14H13N2O	TRUE	225.103	757091	0.58	FALSE	N/A	N/A	N/A
C14H13N2O2	FALSE	N/A	N/A	N/A	TRUE	241.095	443646	0.4
C14H14N	FALSE	N/A	N/A	N/A	TRUE	196.111	630591	0.57
C14H14NO	FALSE	N/A	N/A	N/A	TRUE	212.106	853898	0.77
C14H14O3	TRUE	230.095	871458	0.67	FALSE	N/A	N/A	N/A
C14H14O4	TRUE	246.09	784064	0.6	FALSE	N/A	N/A	N/A
C14H15N2O	TRUE	227.119	479665	0.37	TRUE	227.117	651429	0.59
C14H15NO4	TRUE	261.1	1478910	1.13	TRUE	261.1	550928	0.5
C14H16NO	FALSE	N/A	N/A	N/A	TRUE	214.121	958363	0.87
C14H16O3	FALSE	N/A	N/A	N/A	TRUE	232.11	475191	0.43
C14H16O4	TRUE	248.105	1044455	0.8	TRUE	248.105	547733	0.5
C14H17NO3	TRUE	247.121	1445407	1.11	FALSE	N/A	N/A	N/A
C14H17NO4	TRUE	263.116	13840083	10.61	TRUE	263.116	2725951	2.47
C14H18O3	TRUE	234.126	521662	0.4	FALSE	N/A	N/A	N/A
C14H18O4	FALSE	N/A	N/A	N/A	TRUE	250.121	535779	0.49
C14H19NO3	TRUE	249.137	1014303	0.78	TRUE	249.137	562305	0.51
C14H19NO4	TRUE	265.131	41460384	31.79	TRUE	265.131	15550411	14.1
C14H21NO4	TRUE	267.147	15970791	12.25	TRUE	267.147	9335952	8.47
C14H8N	TRUE	190.064	707228	0.54	TRUE	190.064	1561140	1.42
C14H8N2O3	FALSE	N/A	N/A	N/A	TRUE	252.051	614584	0.56
C14H8NO	FALSE	N/A	N/A	N/A	TRUE	206.059	835882	0.76
C14H8NO2	FALSE	N/A	N/A	N/A	TRUE	222.054	536152	0.49
C14H8NO3	FALSE	N/A	N/A	N/A	TRUE	238.048	3017236	2.74
C14H9N	TRUE	191.072	1420821	1.09	TRUE	191.072	1271717	1.15
C14H9N2	TRUE	205.075	1615718	1.24	TRUE	205.075	1501336	1.36
C14H9N2O	TRUE	221.072	508151	0.39	TRUE	221.07	1920893	1.74
C14H9N2O2	TRUE	237.064	815115	0.63	TRUE	237.064	1259046	1.14
C14H9N2O3	FALSE	N/A	N/A	N/A	TRUE	253.059	1087133	0.99
C14H9NO	TRUE	207.067	430161	0.33	TRUE	207.067	585332	0.53
C15H10N	TRUE	204.081	1647784	1.26	TRUE	204.08	10068799	9.13
C15H10N2	TRUE	218.084	913888	0.7	TRUE	218.083	2426159	2.2
C15H10N2O	TRUE	234.079	826265	0.63	TRUE	234.079	513922	0.47
C15H10NO	TRUE	220.076	2244316	1.72	TRUE	220.076	4303759	3.9
C15H10NO2	TRUE	236.069	1046681	0.8	TRUE	236.069	12570648	11.4
C15H11N	FALSE	N/A	N/A	N/A	TRUE	205.087	472420	0.43
C15H11N2	TRUE	219.092	2982923	2.29	TRUE	219.092	4143008	3.76
C15H11N2O	TRUE	235.087	2319151	1.78	FALSE	N/A	N/A	N/A
C15H11N2O2	TRUE	251.082	914397	0.7	TRUE	251.08	4151144	3.77
C15H11NO	FALSE	N/A	N/A	N/A	TRUE	221.082	467088	0.42
C15H12N	TRUE	206.095	1427818	1.09	TRUE	206.095	6771221	6.14
C15H12N2O	FALSE	N/A	N/A	N/A	TRUE	236.095	1152538	1.05
C15H12NO	TRUE	222.092	521949	0.4	TRUE	222.092	2912653	2.64
C15H12NO2	TRUE	238.085	626153	0.48	TRUE	238.085	2441543	2.21
C15H12NO3	FALSE	N/A	N/A	N/A	TRUE	254.08	750757	0.68
C15H13N2	TRUE	221.108	1647699	1.26	TRUE	221.108	4092640	3.71
C15H13N2O	TRUE	237.103	7390183	5.67	TRUE	237.103	15614057	14.16
C15H13N2O2	TRUE	253.098	1255620	0.96	TRUE	253.098	4225585	3.83
C15H13N2O3	TRUE	269.093	982999	0.75	TRUE	269.093	793143	0.72
C15H14N	TRUE	208.111	789677	0.61	FALSE	N/A	N/A	N/A
C15H14NO	TRUE	224.108	555935	0.43	TRUE	224.108	882408	0.8
C15H15N2	TRUE	223.122	881885	0.68	FALSE	N/A	N/A	N/A
C15H15N2O	TRUE	239.119	4477560	3.43	TRUE	239.119	2161897	1.96
C15H15N2O2	FALSE	N/A	N/A	N/A	TRUE	255.111	832799	0.76
C15H15NO3	TRUE	257.105	423965	0.33	FALSE	N/A	N/A	N/A
C15H17N2O	TRUE	241.134	2020673	1.55	TRUE	241.132	5496109	4.99
C15H17NO4	TRUE	275.115	2542935	1.95	TRUE	275.116	1204233	1.09
C15H18O3	TRUE	246.126	678431	0.52	FALSE	N/A	N/A	N/A
C15H18O4	TRUE	262.12	592402	0.45	TRUE	262.12	430133	0.39
C15H20O4	TRUE	264.137	841083	0.64	TRUE	264.136	403971	0.37
C15H21NO3	TRUE	263.152	3038964	2.33	FALSE	N/A	N/A	N/A
C15H21NO4	TRUE	279.146	1247108	0.96	FALSE	N/A	N/A	N/A
C15H22NO3	TRUE	264.158	582011	0.45	FALSE	N/A	N/A	N/A
C15H23NO4	TRUE	281.162	8947963	6.86	FALSE	N/A	N/A	N/A
C15H8N2	FALSE	N/A	N/A	N/A	TRUE	216.069	622470	0.56
C15H8NO2	FALSE	N/A	N/A	N/A	TRUE	234.053	748724	0.68
C15H9N2	TRUE	217.075	814833	0.62	TRUE	217.077	2577325	2.34
C16H10NO2	FALSE	N/A	N/A	N/A	TRUE	248.069	693525	0.63
C16H10NO3	FALSE	N/A	N/A	N/A	TRUE	264.066	516272	0.47
C16H11N2	TRUE	231.09	730627	0.56	FALSE	N/A	N/A	N/A
C16H11N2O	TRUE	247.087	1668220	1.28	TRUE	247.087	1588527	1.44
C16H11N2O2	TRUE	263.082	681465	0.52	TRUE	263.082	6957052	6.31
C16H11N2O3	TRUE	279.077	4847555	3.72	TRUE	279.077	46811704	42.46
C16H12N	TRUE	218.097	1341081	1.03	FALSE	N/A	N/A	N/A
C16H12N2O2	FALSE	N/A	N/A	N/A	TRUE	264.09	442690	0.4
C16H12NO	TRUE	234.092	441210	0.34	FALSE	N/A	N/A	N/A
C16H12NO2	FALSE	N/A	N/A	N/A	TRUE	250.084	734175	0.67
C16H13N2	TRUE	233.108	855926	0.66	FALSE	N/A	N/A	N/A
C16H13N2O	TRUE	249.103	1276604	0.98	TRUE	249.103	720018	0.65
C16H13N2O2	TRUE	265.098	53138592	40.75	TRUE	265.098	48039368	43.57
C16H13N2O3	TRUE	281.093	19530618	14.98	TRUE	281.093	72823448	66.05
C16H13N2O4	TRUE	297.088	1081452	0.83	TRUE	297.088	5903728	5.35
C16H14N	TRUE	220.111	1391248	1.07	TRUE	220.111	689061	0.62
C16H14NO	TRUE	236.108	734693	0.56	FALSE	N/A	N/A	N/A
C16H15N2	TRUE	235.124	983635	0.75	TRUE	235.124	403518	0.37
C16H15N2O	TRUE	251.119	4827600	3.7	TRUE	251.119	2076460	1.88
C16H15N2O2	TRUE	267.114	5450214	4.18	TRUE	267.114	2487149	2.26
C16H15N2O3	FALSE	N/A	N/A	N/A	TRUE	283.108	1071963	0.97
C16H16O3	TRUE	256.11	640646	0.49	FALSE	N/A	N/A	N/A
C16H17N2O	TRUE	253.135	1499015	1.15	FALSE	N/A	N/A	N/A
C16H18O4	TRUE	274.12	821051	0.63	FALSE	N/A	N/A	N/A
C16H19NO3	TRUE	273.136	622463	0.48	FALSE	N/A	N/A	N/A
C16H19NO4	TRUE	289.131	1597580	1.23	TRUE	289.131	798681	0.72
C16H21NO4	TRUE	291.146	28791728	22.08	TRUE	291.146	10334812	9.37
C16H23NO4	TRUE	293.162	419895	0.32	FALSE	N/A	N/A	N/A
C16H9N2O	FALSE	N/A	N/A	N/A	TRUE	245.072	941596	0.85
C16H9N2O2	TRUE	261.065	442768	0.34	TRUE	261.067	738756	0.67
C17H10N	TRUE	228.08	664411	0.51	FALSE	N/A	N/A	N/A
C17H12N	TRUE	230.097	763259	0.59	FALSE	N/A	N/A	N/A
C17H12NO	TRUE	246.092	413596	0.32	FALSE	N/A	N/A	N/A
C17H12O4	FALSE	N/A	N/A	N/A	TRUE	280.072	451435	0.41
C17H13N2O	TRUE	261.103	1337870	1.03	FALSE	N/A	N/A	N/A
C17H13N2O2	FALSE	N/A	N/A	N/A	TRUE	277.098	444108	0.4
C17H13N2O3	FALSE	N/A	N/A	N/A	TRUE	293.093	425644	0.39
C17H14N2O	TRUE	262.111	589673	0.45	FALSE	N/A	N/A	N/A
C17H14NO	TRUE	248.108	537303	0.41	FALSE	N/A	N/A	N/A
C17H14O3	TRUE	266.093	601275	0.46	FALSE	N/A	N/A	N/A
C17H15N2	TRUE	247.124	846223	0.65	FALSE	N/A	N/A	N/A
C17H15N2O	TRUE	263.119	10074707	7.73	TRUE	263.119	2170880	1.97
C17H15N2O3	FALSE	N/A	N/A	N/A	TRUE	295.109	17874244	16.21
C17H17N2O	TRUE	265.134	28989600	22.23	FALSE	N/A	N/A	N/A
C17H17N2O3	FALSE	N/A	N/A	N/A	TRUE	297.124	4024623	3.65
C17H19N2O	TRUE	267.15	8945639	6.86	TRUE	267.15	7365521	6.68
C17H19NO4	TRUE	301.13	862395	0.66	TRUE	301.131	496205	0.45
C18H11N2O	TRUE	271.086	504236	0.39	FALSE	N/A	N/A	N/A
C18H14N2O2	TRUE	290.106	576452	0.44	FALSE	N/A	N/A	N/A
C18H15N2O	TRUE	275.119	2774295	2.13	TRUE	275.119	693713	0.63
C18H16N	TRUE	246.128	658627	0.51	FALSE	N/A	N/A	N/A
C18H16NO	TRUE	262.123	395226	0.3	FALSE	N/A	N/A	N/A
C18H17N2O2	TRUE	293.129	958918	0.74	TRUE	293.13	395564	0.36
C18H19N2O	TRUE	279.15	1605348	1.23	FALSE	N/A	N/A	N/A
C18H21N2O	TRUE	281.166	6964092	5.34	FALSE	N/A	N/A	N/A
C19H14N	TRUE	256.113	425308	0.33	FALSE	N/A	N/A	N/A
C19H14N2O	TRUE	286.111	455700	0.35	FALSE	N/A	N/A	N/A
C19H15N2O2	TRUE	303.114	1150602	0.88	TRUE	303.114	418495	0.38
C19H16NO	TRUE	274.124	691451	0.53	FALSE	N/A	N/A	N/A
C19H17N2	TRUE	273.139	683292	0.52	TRUE	273.139	456550	0.41
C19H17N2O	TRUE	289.134	1947852	1.49	TRUE	289.134	744969	0.68
C19H17N2O2	TRUE	305.129	534827	0.41	FALSE	N/A	N/A	N/A
C19H19N2O	TRUE	291.15	33345968	25.57	TRUE	291.15	10192604	9.24
C19H19N2O2	TRUE	307.145	3702344	2.84	TRUE	307.145	1381877	1.25
C19H21N2O2	TRUE	309.161	39127724	30.01	TRUE	309.161	11389962	10.33
C20H10N	FALSE	N/A	N/A	N/A	TRUE	264.083	1549138	1.41
C20H10NO	TRUE	280.077	1063774	0.82	TRUE	280.077	8786411	7.97
C20H12N	TRUE	266.098	11143107	8.55	TRUE	266.095	1070010	0.97
C20H12NO	TRUE	282.093	2838549	2.18	TRUE	282.093	13970118	12.67
C20H12NO2	FALSE	N/A	N/A	N/A	TRUE	298.087	1105125	1
C20H14N	TRUE	268.114	1382631	1.06	TRUE	268.114	534972	0.49
C20H17N2O	TRUE	301.134	2343763	1.8	TRUE	301.134	631045	0.57
C20H19N2O2	TRUE	319.145	12701408	9.74	TRUE	319.145	4048383	3.67
C20H19N2O3	TRUE	335.14	2387917	1.83	TRUE	335.141	574544	0.52
C20H21N2O3	TRUE	337.156	39624132	30.39	TRUE	337.156	15395105	13.96
C20H22O3	TRUE	310.155	449008	0.34	FALSE	N/A	N/A	N/A
C20H23O3	TRUE	311.164	836701	0.64	FALSE	N/A	N/A	N/A
C21H14NO	FALSE	N/A	N/A	N/A	TRUE	296.108	2662874	2.42
C21H16NO	FALSE	N/A	N/A	N/A	TRUE	298.124	552516	0.5
C21H23N2O4	TRUE	367.166	8262362	6.34	TRUE	367.166	3920894	3.56
C21H25N2O4	TRUE	369.182	3111876	2.39	TRUE	369.182	50710820	46
C6H10O3	TRUE	130.063	2113556	1.62	FALSE	N/A	N/A	N/A
C6H4N2	FALSE	N/A	N/A	N/A	TRUE	104.038	493057	0.45
C6H4NO2	TRUE	122.023	5662707	4.34	TRUE	122.023	634213	0.58
C6H5N2	FALSE	N/A	N/A	N/A	TRUE	105.045	426262	0.39
C6H6NO2	TRUE	124.039	12527682	9.61	TRUE	124.039	10469569	9.5
C6H6NO3	FALSE	N/A	N/A	N/A	TRUE	140.034	387471	0.35
C7H10N	TRUE	108.08	1174572	0.9	TRUE	108.08	479201	0.43
C7H11N2O2	TRUE	155.081	766876	0.59	FALSE	N/A	N/A	N/A
C7H11O4	FALSE	N/A	N/A	N/A	TRUE	159.066	727576	0.66
C7H12NO4	FALSE	N/A	N/A	N/A	TRUE	174.074	418082	0.38
C7H6N	TRUE	104.049	533668	0.41	FALSE	N/A	N/A	N/A
C7H7O3	FALSE	N/A	N/A	N/A	TRUE	139.038	6070678	5.51
C7H8N	TRUE	106.065	378319	0.29	FALSE	N/A	N/A	N/A
C7H8NO2	FALSE	N/A	N/A	N/A	TRUE	138.054	2800336	2.54
C8H10NO2	TRUE	152.07	554922	0.43	FALSE	N/A	N/A	N/A
C8H11O4	FALSE	N/A	N/A	N/A	TRUE	171.064	909301	0.82
C8H12NO4	TRUE	186.075	1073780	0.82	TRUE	186.075	3543999	3.21
C8H14NO4	TRUE	188.09	5679506	4.36	TRUE	188.09	21221790	19.25
C8H6	TRUE	102.046	428046	0.33	FALSE	N/A	N/A	N/A
C8H6N	TRUE	116.049	2468380	1.89	TRUE	116.049	582831	0.53
C8H6NO	TRUE	132.044	24301962	18.64	FALSE	N/A	N/A	N/A
C8H7	TRUE	103.054	592040	0.45	TRUE	103.054	443182	0.4
C8H7N	TRUE	117.057	58124560	44.57	TRUE	117.057	1459300	1.32
C8H8N	TRUE	118.065	16171383	12.4	TRUE	118.065	3022298	2.74
C8H8NO	FALSE	N/A	N/A	N/A	TRUE	134.06	1204039	1.09
C8H9NO2	FALSE	N/A	N/A	N/A	TRUE	151.062	874537	0.79
C9H10N	TRUE	132.08	117881592	90.4	TRUE	132.08	87468768	79.34
C9H10N2O	TRUE	162.079	1586481	1.22	TRUE	162.079	1044570	0.95
C9H10NO	TRUE	148.075	1449902	1.11	TRUE	148.075	1058769	0.96
C9H10NO2	FALSE	N/A	N/A	N/A	TRUE	164.07	398391	0.36
C9H12N	TRUE	134.096	2368705	1.82	TRUE	134.096	668123	0.61
C9H12NO	TRUE	150.091	23922720	18.35	TRUE	150.091	8789312	7.97
C9H12NO4	FALSE	N/A	N/A	N/A	TRUE	198.075	646565	0.59
C9H14N	TRUE	136.112	1124481	0.86	TRUE	136.112	475931	0.43
C9H14NO	TRUE	152.106	811137	0.62	FALSE	N/A	N/A	N/A
C9H14NO4	TRUE	200.09	6103841	4.68	TRUE	200.09	3159608	2.87
C9H16NO4	TRUE	202.106	27365686	20.99	TRUE	202.106	11394294	10.33
C9H5	TRUE	113.038	386742	0.3	FALSE	N/A	N/A	N/A
C9H6	TRUE	114.046	484133	0.37	FALSE	N/A	N/A	N/A
C9H6N	TRUE	128.049	5946428	4.56	TRUE	128.049	1244779	1.13
C9H6NO	TRUE	144.044	1198828	0.92	TRUE	144.044	10271802	9.32
C9H7	TRUE	115.054	69771832	53.5	TRUE	115.054	2783277	2.52
C9H7N	TRUE	129.057	708669	0.54	FALSE	N/A	N/A	N/A
C9H7N2O	TRUE	159.056	424307	0.33	FALSE	N/A	N/A	N/A
C9H7NO	TRUE	145.052	1472416	1.13	TRUE	145.052	1010167	0.92
C9H8N	TRUE	130.065	138888464	106.51	TRUE	130.065	19512428	17.7
C9H8NO	TRUE	146.059	2370102	1.82	TRUE	146.059	4994500	4.53
C9H8NO2	FALSE	N/A	N/A	N/A	TRUE	162.054	1057074	0.96
C9H9N	TRUE	131.072	1917217	1.47	TRUE	131.072	763357	0.69
C9H9N2	FALSE	N/A	N/A	N/A	TRUE	145.075	809079	0.73
C9H9NO	FALSE	N/A	N/A	N/A	TRUE	147.067	521302	0.47
C9H9O2	TRUE	149.059	1123578	0.86	TRUE	149.059	413202	0.37

## Sheet: Common
Formula	7_Check	7_m/z	7_Intensity	7_RelativeIntensity	8_Check	8_m/z	8_Intensity	8_RelativeIntensity
C8H7N	TRUE	117.057	58124560	44.57	TRUE	117.057	1459300	1.32
C9H7	TRUE	115.054	69771832	53.5	TRUE	115.054	2783277	2.52
C20H12N	TRUE	266.098	11143107	8.55	TRUE	266.095	1070010	0.97
C11H8N	TRUE	154.064	12671029	9.72	TRUE	154.064	1313513	1.19
C6H4NO2	TRUE	122.023	5662707	4.34	TRUE	122.023	634213	0.58
C12H9N2	TRUE	181.075	14060294	10.78	TRUE	181.075	1626013	1.47
C9H8N	TRUE	130.065	138888464	106.51	TRUE	130.065	19512428	17.7
C8H8N	TRUE	118.065	16171383	12.4	TRUE	118.065	3022298	2.74
C14H17NO4	TRUE	263.116	13840083	10.61	TRUE	263.116	2725951	2.47
C9H6N	TRUE	128.049	5946428	4.56	TRUE	128.049	1244779	1.13
C17H15N2O	TRUE	263.119	10074707	7.73	TRUE	263.119	2170880	1.97
C8H6N	TRUE	116.049	2468380	1.89	TRUE	116.049	582831	0.53
C20H19N2O3	TRUE	335.14	2387917	1.83	TRUE	335.141	574544	0.52
C12H9N	TRUE	167.072	6550844	5.02	TRUE	167.072	1593654	1.45
C18H15N2O	TRUE	275.119	2774295	2.13	TRUE	275.119	693713	0.63
C20H17N2O	TRUE	301.134	2343763	1.8	TRUE	301.134	631045	0.57
C11H10N2O	TRUE	186.078	12371204	9.49	TRUE	186.079	3466471	3.14
C9H12N	TRUE	134.096	2368705	1.82	TRUE	134.096	668123	0.61
C11H7N2	TRUE	167.059	5421180	4.16	TRUE	167.06	1543719	1.4
C12H8N	TRUE	166.064	5240980	4.02	TRUE	166.064	1501005	1.36
C19H21N2O2	TRUE	309.161	39127724	30.01	TRUE	309.161	11389962	10.33
C13H13N2O	TRUE	213.101	72539472	55.63	TRUE	213.101	22100498	20.05
C19H19N2O	TRUE	291.15	33345968	25.57	TRUE	291.15	10192604	9.24
C20H19N2O2	TRUE	319.145	12701408	9.74	TRUE	319.145	4048383	3.67
C12H11N2	TRUE	183.091	6224669	4.77	TRUE	183.091	1985164	1.8
C13H15NO3	TRUE	233.106	1380357	1.06	TRUE	233.106	455887	0.41
C10H12NO2	TRUE	178.085	41296088	31.67	TRUE	178.085	13699762	12.43
C16H21NO4	TRUE	291.146	28791728	22.08	TRUE	291.146	10334812	9.37
C9H9O2	TRUE	149.059	1123578	0.86	TRUE	149.059	413202	0.37
C19H15N2O2	TRUE	303.114	1150602	0.88	TRUE	303.114	418495	0.38
C13H8N	TRUE	178.064	1741345	1.34	TRUE	178.064	637724	0.58
C9H12NO	TRUE	150.091	23922720	18.35	TRUE	150.091	8789312	7.97
C19H19N2O2	TRUE	307.145	3702344	2.84	TRUE	307.145	1381877	1.25
C13H19NO4	TRUE	253.131	3667639	2.81	TRUE	253.132	1366741	1.24
C14H15NO4	TRUE	261.1	1478910	1.13	TRUE	261.1	550928	0.5
C14H19NO4	TRUE	265.131	41460384	31.79	TRUE	265.131	15550411	14.1
C12H13N2O	TRUE	201.101	471234016	361.37	TRUE	201.101	178370672	161.79
C10H12NO	TRUE	162.09	2174937	1.67	TRUE	162.091	827058	0.75
C19H17N2O	TRUE	289.134	1947852	1.49	TRUE	289.134	744969	0.68
C20H21N2O3	TRUE	337.156	39624132	30.39	TRUE	337.156	15395105	13.96
C20H14N	TRUE	268.114	1382631	1.06	TRUE	268.114	534972	0.49
C9H9N	TRUE	131.072	1917217	1.47	TRUE	131.072	763357	0.69
C13H15NO4	TRUE	249.1	2578876	1.98	TRUE	249.1	1032682	0.94
C7H10N	TRUE	108.08	1174572	0.9	TRUE	108.08	479201	0.43
C12H9N2O	TRUE	197.07	22291042	17.09	TRUE	197.07	9056409	8.21
C18H17N2O2	TRUE	293.129	958918	0.74	TRUE	293.13	395564	0.36
C9H16NO4	TRUE	202.106	27365686	20.99	TRUE	202.106	11394294	10.33
C16H15N2	TRUE	235.124	983635	0.75	TRUE	235.124	403518	0.37
C12H9	TRUE	153.069	1032338	0.79	TRUE	153.07	433854	0.39
C10H14NO	TRUE	164.106	1516058	1.16	TRUE	164.106	642859	0.58
C10H9N	TRUE	143.072	2169441	1.66	TRUE	143.072	919384	0.83
C9H14N	TRUE	136.112	1124481	0.86	TRUE	136.112	475931	0.43
C13H9N2	TRUE	193.075	2061033	1.58	TRUE	193.076	879742	0.8
C16H15N2O	TRUE	251.119	4827600	3.7	TRUE	251.119	2076460	1.88
C13H17NO4	TRUE	251.116	8102608	6.21	TRUE	251.116	3487084	3.16
C13H17NO3	TRUE	235.122	1331475	1.02	TRUE	235.121	572070	0.52
C16H15N2O2	TRUE	267.114	5450214	4.18	TRUE	267.114	2487149	2.26
C15H17NO4	TRUE	275.115	2542935	1.95	TRUE	275.116	1204233	1.09
C21H23N2O4	TRUE	367.166	8262362	6.34	TRUE	367.166	3920894	3.56
C15H15N2O	TRUE	239.119	4477560	3.43	TRUE	239.119	2161897	1.96
C15H20O4	TRUE	264.137	841083	0.64	TRUE	264.136	403971	0.37
C16H14N	TRUE	220.111	1391248	1.07	TRUE	220.111	689061	0.62
C16H19NO4	TRUE	289.131	1597580	1.23	TRUE	289.131	798681	0.72
C12H10N	TRUE	168.08	8750428	6.71	TRUE	168.08	4431343	4.02
C9H14NO4	TRUE	200.09	6103841	4.68	TRUE	200.09	3159608	2.87
C12H17NO4	TRUE	239.116	7433272	5.7	TRUE	239.116	3896905	3.53
C14H16O4	TRUE	248.105	1044455	0.8	TRUE	248.105	547733	0.5
C12H11N2O2	TRUE	215.08	1187357	0.91	TRUE	215.08	655200	0.59
C14H19NO3	TRUE	249.137	1014303	0.78	TRUE	249.137	562305	0.51
C16H13N2O	TRUE	249.103	1276604	0.98	TRUE	249.103	720018	0.65
C10H9N2	TRUE	157.075	1160752	0.89	TRUE	157.075	663604	0.6
C11H13N2	TRUE	173.106	13421681	10.29	TRUE	173.106	7651366	6.94
C17H19NO4	TRUE	301.13	862395	0.66	TRUE	301.131	496205	0.45
C13H9	TRUE	165.069	783211	0.6	TRUE	165.069	447115	0.41
C12H11N2O	TRUE	199.085	82886496	63.56	TRUE	199.086	48018432	43.55
C14H21NO4	TRUE	267.147	15970791	12.25	TRUE	267.147	9335952	8.47
C15H10N2O	TRUE	234.079	826265	0.63	TRUE	234.079	513922	0.47
C9H10N2O	TRUE	162.079	1586481	1.22	TRUE	162.079	1044570	0.95
C19H17N2	TRUE	273.139	683292	0.52	TRUE	273.139	456550	0.41
C11H10N	TRUE	156.08	1486975	1.14	TRUE	156.08	1000552	0.91
C9H7NO	TRUE	145.052	1472416	1.13	TRUE	145.052	1010167	0.92
C12H10N2O	TRUE	198.079	986273	0.76	TRUE	198.079	686921	0.62
C10H10N	TRUE	144.08	7784983	5.97	TRUE	144.08	5410519	4.91
C11H11N2	TRUE	171.091	890439	0.68	TRUE	171.091	639175	0.58
C12H12N	TRUE	170.096	1737187	1.33	TRUE	170.096	1269068	1.15
C9H10NO	TRUE	148.075	1449902	1.11	TRUE	148.075	1058769	0.96
C15H18O4	TRUE	262.12	592402	0.45	TRUE	262.12	430133	0.39
C9H10N	TRUE	132.08	117881592	90.4	TRUE	132.08	87468768	79.34
C8H7	TRUE	103.054	592040	0.45	TRUE	103.054	443182	0.4
C10H12N	TRUE	146.096	1077585	0.83	TRUE	146.096	812893	0.74
C10H7N	TRUE	141.057	734769	0.56	TRUE	141.057	554167	0.5
C13H9N2O	TRUE	209.07	3091912	2.37	TRUE	209.07	2369009	2.15
C12H12NO4	TRUE	234.077	1060169	0.81	TRUE	234.077	817830	0.74
C13H14O4	TRUE	234.09	767306	0.59	TRUE	234.09	620459	0.56
C15H13N2O3	TRUE	269.093	982999	0.75	TRUE	269.093	793143	0.72
C17H19N2O	TRUE	267.15	8945639	6.86	TRUE	267.15	7365521	6.68
C6H6NO2	TRUE	124.039	12527682	9.61	TRUE	124.039	10469569	9.5
C10H10NO	TRUE	160.075	1304028928	1000	TRUE	160.075	1102515328	1000
C11H12N	TRUE	158.096	2427244	1.86	TRUE	158.096	2089217	1.89
C13H11N2	TRUE	195.091	4166124	3.19	TRUE	195.091	3684359	3.34
C14H9N	TRUE	191.072	1420821	1.09	TRUE	191.072	1271717	1.15
C10H7N2O	TRUE	171.054	457783	0.35	TRUE	171.054	404139	0.37
C16H13N2O2	TRUE	265.098	53138592	40.75	TRUE	265.098	48039368	43.57
C11H10NO	TRUE	172.075	7911817	6.07	TRUE	172.075	7223224	6.55
C14H9N2	TRUE	205.075	1615718	1.24	TRUE	205.075	1501336	1.36
C14H11N	TRUE	193.088	707398	0.54	TRUE	193.087	663818	0.6
C16H11N2O	TRUE	247.087	1668220	1.28	TRUE	247.087	1588527	1.44
C13H13NO4	TRUE	247.084	2453308	1.88	TRUE	247.085	2367823	2.15
C12H13N2	TRUE	185.106	2108704	1.62	TRUE	185.106	2086458	1.89
C10H8NO	TRUE	158.059	97882208	75.06	TRUE	158.059	99934200	90.64
C12H10NO	TRUE	184.075	8056067	6.18	TRUE	184.075	8450687	7.66
C10H8N	TRUE	142.065	64905752	49.77	TRUE	142.065	69472624	63.01
C13H11N2O	TRUE	211.085	8044470	6.17	TRUE	211.085	8719848	7.91
C14H12N2	TRUE	208.098	1961376	1.5	TRUE	208.1	2393795	2.17
C14H11N2	TRUE	207.09	3746487	2.87	TRUE	207.091	4744162	4.3
C11H9N2	TRUE	169.075	8065751	6.19	TRUE	169.075	10521585	9.54
C14H10N	TRUE	192.08	2382289	1.83	TRUE	192.08	3120516	2.83
C14H15N2O	TRUE	227.119	479665	0.37	TRUE	227.117	651429	0.59
C14H9NO	TRUE	207.067	430161	0.33	TRUE	207.067	585332	0.53
C13H9NO	TRUE	195.067	430708	0.33	TRUE	195.067	598776	0.54
C15H11N2	TRUE	219.092	2982923	2.29	TRUE	219.092	4143008	3.76
C11H12NO	TRUE	174.09	1082606	0.83	TRUE	174.09	1505814	1.37
C12H12NO	TRUE	186.09	3454436	2.65	TRUE	186.09	4977727	4.51
C12H12O4	TRUE	220.074	4150236	3.18	TRUE	220.074	6032079	5.47
C12H9NO	TRUE	183.068	507412	0.39	TRUE	183.068	752271	0.68
C11H13NO4	TRUE	223.085	3443368	2.64	TRUE	223.085	5088890	4.62
C13H10N	TRUE	180.08	4018739	3.08	TRUE	180.08	6124256	5.55
C14H9N2O2	TRUE	237.064	815115	0.63	TRUE	237.064	1259046	1.14
C15H14NO	TRUE	224.108	555935	0.43	TRUE	224.108	882408	0.8
C13H15N2O	TRUE	215.117	750649	0.58	TRUE	215.117	1229067	1.11
C12H13NO3	TRUE	219.09	4095307	3.14	TRUE	219.09	6641760	6.02
C16H9N2O2	TRUE	261.065	442768	0.34	TRUE	261.067	738756	0.67
C14H11N2O	TRUE	223.087	1983497	1.52	TRUE	223.087	3339322	3.03
C10H9N2O	TRUE	173.07	3728163	2.86	TRUE	173.07	6463113	5.86
C12H8NO	TRUE	182.059	1605448	1.23	TRUE	182.059	2811474	2.55
C12H13O4	TRUE	221.08	495109	0.38	TRUE	221.08	930530	0.84
C15H10NO	TRUE	220.076	2244316	1.72	TRUE	220.076	4303759	3.9
C12H14NO4	TRUE	236.093	1144603	0.88	TRUE	236.091	2401546	2.18
C9H8NO	TRUE	146.059	2370102	1.82	TRUE	146.059	4994500	4.53
C15H13N2O	TRUE	237.103	7390183	5.67	TRUE	237.103	15614057	14.16
C12H16O4	TRUE	224.106	753347	0.58	TRUE	224.106	1650216	1.5
C14H8N	TRUE	190.064	707228	0.54	TRUE	190.064	1561140	1.42
C14H12N	TRUE	194.095	1517496	1.16	TRUE	194.095	3514998	3.19
C12H15NO3	TRUE	221.106	2885203	2.21	TRUE	221.106	6739392	6.11
C15H13N2	TRUE	221.108	1647699	1.26	TRUE	221.108	4092640	3.71
C14H13N2	TRUE	209.106	1827907	1.4	TRUE	209.106	4564676	4.14
C11H8NO	TRUE	170.059	7574861	5.81	TRUE	170.059	18990638	17.22
C12H15NO4	TRUE	237.1	13491686	10.35	TRUE	237.101	34428008	31.23
C13H12N	TRUE	182.095	636770	0.49	TRUE	182.095	1689592	1.53
C15H10N2	TRUE	218.084	913888	0.7	TRUE	218.083	2426159	2.2
C15H17N2O	TRUE	241.134	2020673	1.55	TRUE	241.132	5496109	4.99
C13H12NO	TRUE	198.09	735438	0.56	TRUE	198.09	2066186	1.87
C11H15NO4	TRUE	225.101	1291835	0.99	TRUE	225.101	3657972	3.32
C11H9N2O	TRUE	185.07	20975952	16.09	TRUE	185.07	60128540	54.54
C14H11N2O2	TRUE	239.079	445612	0.34	TRUE	239.08	1291846	1.17
C10H10NO2	TRUE	176.07	1049920	0.81	TRUE	176.07	3106771	2.82
C10H9NO	TRUE	159.067	3426452	2.63	TRUE	159.067	10888172	9.88
C15H9N2	TRUE	217.075	814833	0.62	TRUE	217.077	2577325	2.34
C13H10NO	TRUE	196.075	2279868	1.75	TRUE	196.075	7479309	6.78
C8H12NO4	TRUE	186.075	1073780	0.82	TRUE	186.075	3543999	3.21
C15H13N2O2	TRUE	253.098	1255620	0.96	TRUE	253.098	4225585	3.83
C16H13N2O3	TRUE	281.093	19530618	14.98	TRUE	281.093	72823448	66.05
C8H14NO4	TRUE	188.09	5679506	4.36	TRUE	188.09	21221790	19.25
C14H9N2O	TRUE	221.072	508151	0.39	TRUE	221.07	1920893	1.74
C15H12NO2	TRUE	238.085	626153	0.48	TRUE	238.085	2441543	2.21
C12H14O4	TRUE	222.09	1197197	0.92	TRUE	222.09	4685869	4.25
C15H11N2O2	TRUE	251.082	914397	0.7	TRUE	251.08	4151144	3.77
C15H12N	TRUE	206.095	1427818	1.09	TRUE	206.095	6771221	6.14
C11H11N2O	TRUE	187.086	79278528	60.8	TRUE	187.086	389072608	352.9
C20H12NO	TRUE	282.093	2838549	2.18	TRUE	282.093	13970118	12.67
C16H13N2O4	TRUE	297.088	1081452	0.83	TRUE	297.088	5903728	5.35
C15H12NO	TRUE	222.092	521949	0.4	TRUE	222.092	2912653	2.64
C14H10NO	TRUE	208.074	1592838	1.22	TRUE	208.074	9366769	8.5
C12H13NO4	TRUE	235.085	4304175	3.3	TRUE	235.085	26141132	23.71
C15H10N	TRUE	204.081	1647784	1.26	TRUE	204.08	10068799	9.13
C13H10NO2	TRUE	212.069	426185	0.33	TRUE	212.069	2816651	2.55
C14H12NO	TRUE	210.092	829239	0.64	TRUE	210.09	6158453	5.59
C10H11N2	TRUE	159.091	2539029	1.95	TRUE	159.091	18836590	17.09
C20H10NO	TRUE	280.077	1063774	0.82	TRUE	280.077	8786411	7.97
C9H6NO	TRUE	144.044	1198828	0.92	TRUE	144.044	10271802	9.32
C13H9N2O2	TRUE	225.064	462300	0.35	TRUE	225.064	4285490	3.89
C16H11N2O3	TRUE	279.077	4847555	3.72	TRUE	279.077	46811704	42.46
C16H11N2O2	TRUE	263.082	681465	0.52	TRUE	263.082	6957052	6.31
C15H10NO2	TRUE	236.069	1046681	0.8	TRUE	236.069	12570648	11.4
C21H25N2O4	TRUE	369.182	3111876	2.39	TRUE	369.182	50710820	46

## Sheet: 7_Specific
Formula	7_Check	7_m/z	7_Intensity	7_RelativeIntensity	8_Check	8_m/z	8_Intensity	8_RelativeIntensity
C17H17N2O	TRUE	265.134	28989600	22.23	FALSE	N/A	N/A	N/A
C8H6NO	TRUE	132.044	24301962	18.64	FALSE	N/A	N/A	N/A
C15H23NO4	TRUE	281.162	8947963	6.86	FALSE	N/A	N/A	N/A
C18H21N2O	TRUE	281.166	6964092	5.34	FALSE	N/A	N/A	N/A
C10H16NO4	TRUE	214.106	6121082	4.69	FALSE	N/A	N/A	N/A
C12H7N2	TRUE	179.059	4789477	3.67	FALSE	N/A	N/A	N/A
C12H19NO4	TRUE	241.132	3897057	2.99	FALSE	N/A	N/A	N/A
C11H16NO3	TRUE	210.111	3282449	2.52	FALSE	N/A	N/A	N/A
C15H21NO3	TRUE	263.152	3038964	2.33	FALSE	N/A	N/A	N/A
C11H6N	TRUE	152.049	2506118	1.92	FALSE	N/A	N/A	N/A
C15H11N2O	TRUE	235.087	2319151	1.78	FALSE	N/A	N/A	N/A
C12H12O3	TRUE	204.079	2308920	1.77	FALSE	N/A	N/A	N/A
C6H10O3	TRUE	130.063	2113556	1.62	FALSE	N/A	N/A	N/A
C13H16NO4	TRUE	250.108	1896968	1.45	FALSE	N/A	N/A	N/A
C10H8	TRUE	128.062	1762834	1.35	FALSE	N/A	N/A	N/A
C11H12NO3	TRUE	206.082	1721489	1.32	FALSE	N/A	N/A	N/A
C11H8N2O	TRUE	184.062	1614284	1.24	FALSE	N/A	N/A	N/A
C18H19N2O	TRUE	279.15	1605348	1.23	FALSE	N/A	N/A	N/A
C13H14O3	TRUE	218.095	1602873	1.23	FALSE	N/A	N/A	N/A
C11H14O4	TRUE	210.09	1542439	1.18	FALSE	N/A	N/A	N/A
C16H17N2O	TRUE	253.135	1499015	1.15	FALSE	N/A	N/A	N/A
C14H17NO3	TRUE	247.121	1445407	1.11	FALSE	N/A	N/A	N/A
C16H12N	TRUE	218.097	1341081	1.03	FALSE	N/A	N/A	N/A
C17H13N2O	TRUE	261.103	1337870	1.03	FALSE	N/A	N/A	N/A
C13H8N2	TRUE	192.067	1331656	1.02	FALSE	N/A	N/A	N/A
C10H14NO2	TRUE	180.101	1277778	0.98	FALSE	N/A	N/A	N/A
C15H21NO4	TRUE	279.146	1247108	0.96	FALSE	N/A	N/A	N/A
C13H16O4	TRUE	236.105	1184661	0.91	FALSE	N/A	N/A	N/A
C10H7	TRUE	127.054	1156019	0.89	FALSE	N/A	N/A	N/A
C11H9	TRUE	141.069	1083541	0.83	FALSE	N/A	N/A	N/A
C11H11NO4	TRUE	221.07	945039	0.72	FALSE	N/A	N/A	N/A
C11H17NO4	TRUE	227.116	913780	0.7	FALSE	N/A	N/A	N/A
C11H14NO	TRUE	176.106	908034	0.7	FALSE	N/A	N/A	N/A
C15H15N2	TRUE	223.122	881885	0.68	FALSE	N/A	N/A	N/A
C14H14O3	TRUE	230.095	871458	0.67	FALSE	N/A	N/A	N/A
C12H12NO3	TRUE	218.082	858359	0.66	FALSE	N/A	N/A	N/A
C16H13N2	TRUE	233.108	855926	0.66	FALSE	N/A	N/A	N/A
C17H15N2	TRUE	247.124	846223	0.65	FALSE	N/A	N/A	N/A
C20H23O3	TRUE	311.164	836701	0.64	FALSE	N/A	N/A	N/A
C16H18O4	TRUE	274.12	821051	0.63	FALSE	N/A	N/A	N/A
C9H14NO	TRUE	152.106	811137	0.62	FALSE	N/A	N/A	N/A
C15H14N	TRUE	208.111	789677	0.61	FALSE	N/A	N/A	N/A
C13H18O4	TRUE	238.121	785097	0.6	FALSE	N/A	N/A	N/A
C14H14O4	TRUE	246.09	784064	0.6	FALSE	N/A	N/A	N/A
C7H11N2O2	TRUE	155.081	766876	0.59	FALSE	N/A	N/A	N/A
C17H12N	TRUE	230.097	763259	0.59	FALSE	N/A	N/A	N/A
C14H13N2O	TRUE	225.103	757091	0.58	FALSE	N/A	N/A	N/A
C16H14NO	TRUE	236.108	734693	0.56	FALSE	N/A	N/A	N/A
C16H11N2	TRUE	231.09	730627	0.56	FALSE	N/A	N/A	N/A
C9H7N	TRUE	129.057	708669	0.54	FALSE	N/A	N/A	N/A
C19H16NO	TRUE	274.124	691451	0.53	FALSE	N/A	N/A	N/A
C15H18O3	TRUE	246.126	678431	0.52	FALSE	N/A	N/A	N/A
C17H10N	TRUE	228.08	664411	0.51	FALSE	N/A	N/A	N/A
C18H16N	TRUE	246.128	658627	0.51	FALSE	N/A	N/A	N/A
C10H14NO4	TRUE	212.09	644872	0.49	FALSE	N/A	N/A	N/A
C16H16O3	TRUE	256.11	640646	0.49	FALSE	N/A	N/A	N/A
C12H7	TRUE	151.053	627513	0.48	FALSE	N/A	N/A	N/A
C16H19NO3	TRUE	273.136	622463	0.48	FALSE	N/A	N/A	N/A
C17H14O3	TRUE	266.093	601275	0.46	FALSE	N/A	N/A	N/A
C17H14N2O	TRUE	262.111	589673	0.45	FALSE	N/A	N/A	N/A
C15H22NO3	TRUE	264.158	582011	0.45	FALSE	N/A	N/A	N/A
C18H14N2O2	TRUE	290.106	576452	0.44	FALSE	N/A	N/A	N/A
C12H14NO2	TRUE	204.101	564422	0.43	FALSE	N/A	N/A	N/A
C8H10NO2	TRUE	152.07	554922	0.43	FALSE	N/A	N/A	N/A
C11H7	TRUE	139.054	548096	0.42	FALSE	N/A	N/A	N/A
C12H8	TRUE	152.061	541789	0.42	FALSE	N/A	N/A	N/A
C17H14NO	TRUE	248.108	537303	0.41	FALSE	N/A	N/A	N/A
C19H17N2O2	TRUE	305.129	534827	0.41	FALSE	N/A	N/A	N/A
C7H6N	TRUE	104.049	533668	0.41	FALSE	N/A	N/A	N/A
C10H9	TRUE	129.069	524867	0.4	FALSE	N/A	N/A	N/A
C14H18O3	TRUE	234.126	521662	0.4	FALSE	N/A	N/A	N/A
C18H11N2O	TRUE	271.086	504236	0.39	FALSE	N/A	N/A	N/A
C10H7N2	TRUE	155.06	497614	0.38	FALSE	N/A	N/A	N/A
C9H6	TRUE	114.046	484133	0.37	FALSE	N/A	N/A	N/A
C12H12O2	TRUE	188.084	476075	0.37	FALSE	N/A	N/A	N/A
C13H8N2O	TRUE	208.062	459438	0.35	FALSE	N/A	N/A	N/A
C19H14N2O	TRUE	286.111	455700	0.35	FALSE	N/A	N/A	N/A
C13H7N2	TRUE	191.059	453007	0.35	FALSE	N/A	N/A	N/A
C11H7N	TRUE	153.056	450734	0.35	FALSE	N/A	N/A	N/A
C20H22O3	TRUE	310.155	449008	0.34	FALSE	N/A	N/A	N/A
C16H12NO	TRUE	234.092	441210	0.34	FALSE	N/A	N/A	N/A
C8H6	TRUE	102.046	428046	0.33	FALSE	N/A	N/A	N/A
C19H14N	TRUE	256.113	425308	0.33	FALSE	N/A	N/A	N/A
C9H7N2O	TRUE	159.056	424307	0.33	FALSE	N/A	N/A	N/A
C15H15NO3	TRUE	257.105	423965	0.33	FALSE	N/A	N/A	N/A
C16H23NO4	TRUE	293.162	419895	0.32	FALSE	N/A	N/A	N/A
C10H9O2	TRUE	161.059	416860	0.32	FALSE	N/A	N/A	N/A
C17H12NO	TRUE	246.092	413596	0.32	FALSE	N/A	N/A	N/A
C10H8NO2	TRUE	174.054	399464	0.31	FALSE	N/A	N/A	N/A
C18H16NO	TRUE	262.123	395226	0.3	FALSE	N/A	N/A	N/A
C11H11N	TRUE	157.088	392235	0.3	FALSE	N/A	N/A	N/A
C9H5	TRUE	113.038	386742	0.3	FALSE	N/A	N/A	N/A
C7H8N	TRUE	106.065	378319	0.29	FALSE	N/A	N/A	N/A

## Sheet: 8_Specific
Formula	7_Check	7_m/z	7_Intensity	7_RelativeIntensity	8_Check	8_m/z	8_Intensity	8_RelativeIntensity
C17H15N2O3	FALSE	N/A	N/A	N/A	TRUE	295.109	17874244	16.21
C10H6N	FALSE	N/A	N/A	N/A	TRUE	140.049	9212979	8.36
C7H7O3	FALSE	N/A	N/A	N/A	TRUE	139.038	6070678	5.51
C17H17N2O3	FALSE	N/A	N/A	N/A	TRUE	297.124	4024623	3.65
C12H11NO3	FALSE	N/A	N/A	N/A	TRUE	217.075	3223581	2.92
C13H8NO2	FALSE	N/A	N/A	N/A	TRUE	210.054	3175218	2.88
C14H8NO3	FALSE	N/A	N/A	N/A	TRUE	238.048	3017236	2.74
C7H8NO2	FALSE	N/A	N/A	N/A	TRUE	138.054	2800336	2.54
C21H14NO	FALSE	N/A	N/A	N/A	TRUE	296.108	2662874	2.42
C12H13O2	FALSE	N/A	N/A	N/A	TRUE	189.092	2215514	2.01
C13H8NO	FALSE	N/A	N/A	N/A	TRUE	194.059	1925909	1.75
C13H11NO4	FALSE	N/A	N/A	N/A	TRUE	245.069	1586347	1.44
C20H10N	FALSE	N/A	N/A	N/A	TRUE	264.083	1549138	1.41
C13H9NO2	FALSE	N/A	N/A	N/A	TRUE	211.062	1229294	1.11
C8H8NO	FALSE	N/A	N/A	N/A	TRUE	134.06	1204039	1.09
C15H12N2O	FALSE	N/A	N/A	N/A	TRUE	236.095	1152538	1.05
C20H12NO2	FALSE	N/A	N/A	N/A	TRUE	298.087	1105125	1
C14H9N2O3	FALSE	N/A	N/A	N/A	TRUE	253.059	1087133	0.99
C16H15N2O3	FALSE	N/A	N/A	N/A	TRUE	283.108	1071963	0.97
C9H8NO2	FALSE	N/A	N/A	N/A	TRUE	162.054	1057074	0.96
C14H10NO2	FALSE	N/A	N/A	N/A	TRUE	224.069	1051989	0.95
C10H8NO3	FALSE	N/A	N/A	N/A	TRUE	190.049	993516	0.9
C14H16NO	FALSE	N/A	N/A	N/A	TRUE	214.121	958363	0.87
C16H9N2O	FALSE	N/A	N/A	N/A	TRUE	245.072	941596	0.85
C8H11O4	FALSE	N/A	N/A	N/A	TRUE	171.064	909301	0.82
C8H9NO2	FALSE	N/A	N/A	N/A	TRUE	151.062	874537	0.79
C14H14NO	FALSE	N/A	N/A	N/A	TRUE	212.106	853898	0.77
C11H14NO2	FALSE	N/A	N/A	N/A	TRUE	192.101	848781	0.77
C14H8NO	FALSE	N/A	N/A	N/A	TRUE	206.059	835882	0.76
C15H15N2O2	FALSE	N/A	N/A	N/A	TRUE	255.111	832799	0.76
C9H9N2	FALSE	N/A	N/A	N/A	TRUE	145.075	809079	0.73
C10H6NO	FALSE	N/A	N/A	N/A	TRUE	156.044	799204	0.72
C11H8N2	FALSE	N/A	N/A	N/A	TRUE	168.067	782247	0.71
C11H14NO4	FALSE	N/A	N/A	N/A	TRUE	224.09	772855	0.7
C14H10NO3	FALSE	N/A	N/A	N/A	TRUE	240.064	759493	0.69
C15H12NO3	FALSE	N/A	N/A	N/A	TRUE	254.08	750757	0.68
C15H8NO2	FALSE	N/A	N/A	N/A	TRUE	234.053	748724	0.68
C16H12NO2	FALSE	N/A	N/A	N/A	TRUE	250.084	734175	0.67
C7H11O4	FALSE	N/A	N/A	N/A	TRUE	159.066	727576	0.66
C12H10NO3	FALSE	N/A	N/A	N/A	TRUE	216.067	713898	0.65
C13H11N2O2	FALSE	N/A	N/A	N/A	TRUE	227.08	705859	0.64
C16H10NO2	FALSE	N/A	N/A	N/A	TRUE	248.069	693525	0.63
C9H12NO4	FALSE	N/A	N/A	N/A	TRUE	198.075	646565	0.59
C14H14N	FALSE	N/A	N/A	N/A	TRUE	196.111	630591	0.57
C15H8N2	FALSE	N/A	N/A	N/A	TRUE	216.069	622470	0.56
C14H8N2O3	FALSE	N/A	N/A	N/A	TRUE	252.051	614584	0.56
C14H12NO2	FALSE	N/A	N/A	N/A	TRUE	226.085	610799	0.55
C21H16NO	FALSE	N/A	N/A	N/A	TRUE	298.124	552516	0.5
C13H11N	FALSE	N/A	N/A	N/A	TRUE	181.088	537811	0.49
C13H10N2O	FALSE	N/A	N/A	N/A	TRUE	210.079	536256	0.49
C14H8NO2	FALSE	N/A	N/A	N/A	TRUE	222.054	536152	0.49
C14H18O4	FALSE	N/A	N/A	N/A	TRUE	250.121	535779	0.49
C9H9NO	FALSE	N/A	N/A	N/A	TRUE	147.067	521302	0.47
C16H10NO3	FALSE	N/A	N/A	N/A	TRUE	264.066	516272	0.47
C6H4N2	FALSE	N/A	N/A	N/A	TRUE	104.038	493057	0.45
C12H11NO4	FALSE	N/A	N/A	N/A	TRUE	233.069	487940	0.44
C14H16O3	FALSE	N/A	N/A	N/A	TRUE	232.11	475191	0.43
C13H7N2O2	FALSE	N/A	N/A	N/A	TRUE	223.049	472763	0.43
C15H11N	FALSE	N/A	N/A	N/A	TRUE	205.087	472420	0.43
C15H11NO	FALSE	N/A	N/A	N/A	TRUE	221.082	467088	0.42
C17H12O4	FALSE	N/A	N/A	N/A	TRUE	280.072	451435	0.41
C17H13N2O2	FALSE	N/A	N/A	N/A	TRUE	277.098	444108	0.4
C14H13N2O2	FALSE	N/A	N/A	N/A	TRUE	241.095	443646	0.4
C16H12N2O2	FALSE	N/A	N/A	N/A	TRUE	264.09	442690	0.4
C13H14NO2	FALSE	N/A	N/A	N/A	TRUE	216.101	439467	0.4
C13H12NO2	FALSE	N/A	N/A	N/A	TRUE	214.085	436534	0.4
C6H5N2	FALSE	N/A	N/A	N/A	TRUE	105.045	426262	0.39
C17H13N2O3	FALSE	N/A	N/A	N/A	TRUE	293.093	425644	0.39
C7H12NO4	FALSE	N/A	N/A	N/A	TRUE	174.074	418082	0.38
C13H14NO4	FALSE	N/A	N/A	N/A	TRUE	248.092	403203	0.37
C9H10NO2	FALSE	N/A	N/A	N/A	TRUE	164.07	398391	0.36
C6H6NO3	FALSE	N/A	N/A	N/A	TRUE	140.034	387471	0.35
