# Supplementary material for: Boosting Sensitivity in Liquid Chromatography–Fourier Transform Ion Cyclotron Resonance–Tandem Mass Spectrometry for Product Ion Analysis of Monoterpene Indole Alkaloids
Source: Front Plant Sci. 2015 Dec 17;6:1127. doi: 10.3389/fpls.2015.01127 (PMC4681812; doi:10.3389/fpls.2015.01127)
Supplement: Supplementary file 1 [file Data_Sheet_1.ZIP › SupplementaryMaterials/Supplementary Dataset S9.xlsx]

## Sheet: RawData
Supplementary Dataset S9. Chemical assignment of product ions in Compounds 9 and 10.
Formula	9_Check	9_m/z	9_Intensity	9_RelativeIntensity	10_Check	10_m/z	10_Intensity	10_RelativeIntensity
C10H10N	TRUE	144.08	5706090	3.15	TRUE	144.08	17184282	30.29
C10H10NO	TRUE	160.075	271914688	149.99	TRUE	160.075	229267584	404.17
C10H10NO2	FALSE	N/A	N/A	N/A	TRUE	176.07	443028	0.78
C10H11N2	FALSE	N/A	N/A	N/A	TRUE	159.091	1723311	3.04
C10H12N	TRUE	146.096	497812	0.27	FALSE	N/A	N/A	N/A
C10H12NO	TRUE	162.091	900107	0.5	TRUE	162.091	586729	1.03
C10H12NO2	TRUE	178.085	14185744	7.82	TRUE	178.085	3679494	6.49
C10H12NO3	FALSE	N/A	N/A	N/A	TRUE	194.08	397186	0.7
C10H14NO	TRUE	164.106	747062	0.41	FALSE	N/A	N/A	N/A
C10H14NO4	FALSE	N/A	N/A	N/A	TRUE	212.093	817424	1.44
C10H15NO4	TRUE	213.101	508370784	280.42	FALSE	N/A	N/A	N/A
C10H16NO4	TRUE	214.106	36558048	20.17	TRUE	214.106	5952996	10.49
C10H5	TRUE	125.038	475674	0.26	FALSE	N/A	N/A	N/A
C10H5N2	FALSE	N/A	N/A	N/A	TRUE	153.044	810298	1.43
C10H6	TRUE	126.046	694396	0.38	FALSE	N/A	N/A	N/A
C10H6NO	FALSE	N/A	N/A	N/A	TRUE	156.044	449046	0.79
C10H7	TRUE	127.054	1437186	0.79	TRUE	127.054	2429525	4.28
C10H7N	TRUE	141.057	574575	0.32	TRUE	141.057	1842413	3.25
C10H7N2	FALSE	N/A	N/A	N/A	TRUE	155.06	1359389	2.4
C10H7N2O	FALSE	N/A	N/A	N/A	TRUE	171.054	1223610	2.16
C10H8	TRUE	128.062	4931303	2.72	TRUE	128.062	4547241	8.02
C10H8N	TRUE	142.065	8703482	4.8	TRUE	142.065	12624806	22.26
C10H8NO	TRUE	158.059	19533446	10.77	TRUE	158.059	115418632	203.47
C10H9	TRUE	129.07	391430	0.22	TRUE	129.07	682155	1.2
C10H9N	TRUE	143.072	3442711	1.9	TRUE	143.072	5446838	9.6
C10H9N2	FALSE	N/A	N/A	N/A	TRUE	157.075	2058951	3.63
C10H9N2O	TRUE	173.07	2730720	1.51	TRUE	173.07	6837180	12.05
C10H9NO	TRUE	159.067	1875603	1.03	TRUE	159.067	2902926	5.12
C11H10N	TRUE	156.08	3258503	1.8	TRUE	156.08	3141686	5.54
C11H10N2O	TRUE	186.079	2825623	1.56	TRUE	186.078	23643228	41.68
C11H10NO	TRUE	172.075	6563148	3.62	TRUE	172.075	10976423	19.35
C11H11N	TRUE	157.088	907592	0.5	FALSE	N/A	N/A	N/A
C11H11N2	TRUE	171.091	1628926	0.9	TRUE	171.091	1916353	3.38
C11H11N2O	TRUE	187.086	41218296	22.74	TRUE	187.086	51798368	91.31
C11H11NO	TRUE	173.083	772579	0.43	FALSE	N/A	N/A	N/A
C11H11NO4	TRUE	221.07	5187617	2.86	FALSE	N/A	N/A	N/A
C11H12N	TRUE	158.096	5344490	2.95	TRUE	158.096	3842011	6.77
C11H12NO	TRUE	174.09	986970	0.54	TRUE	174.09	419067	0.74
C11H12NO3	TRUE	206.08	1766756	0.97	TRUE	206.08	723375	1.28
C11H12O3	TRUE	192.077	3779367	2.08	FALSE	N/A	N/A	N/A
C11H13N	FALSE	N/A	N/A	N/A	TRUE	159.103	617768	1.09
C11H13N2	TRUE	173.106	4426558	2.44	TRUE	173.106	22371578	39.44
C11H13NO3	TRUE	207.088	1357221	0.75	TRUE	207.088	1174759	2.07
C11H13NO4	TRUE	223.085	6952123	3.83	TRUE	223.085	5422141	9.56
C11H14NO3	TRUE	208.096	2018872	1.11	FALSE	N/A	N/A	N/A
C11H15NO4	TRUE	225.101	6712395	3.7	TRUE	225.101	17478512	30.81
C11H16NO3	TRUE	210.113	1442150	0.8	FALSE	N/A	N/A	N/A
C11H16NO4	TRUE	226.106	655735	0.36	FALSE	N/A	N/A	N/A
C11H16O4	FALSE	N/A	N/A	N/A	TRUE	212.105	698673	1.23
C11H17NO4	TRUE	227.116	3157137	1.74	TRUE	227.116	743655	1.31
C11H18NO3	FALSE	N/A	N/A	N/A	TRUE	212.127	570609	1.01
C11H20NO4	TRUE	230.14	2121816	1.17	FALSE	N/A	N/A	N/A
C11H6N	TRUE	152.049	3454818	1.91	TRUE	152.049	3475278	6.13
C11H7	TRUE	139.054	4167537	2.3	TRUE	139.054	1839491	3.24
C11H7N	TRUE	153.057	1119931	0.62	TRUE	153.056	700580	1.24
C11H7N2	TRUE	167.06	1682156	0.93	TRUE	167.059	7457295	13.15
C11H8N	TRUE	154.064	16509761	9.11	TRUE	154.064	43214432	76.18
C11H8N2	TRUE	168.067	1140347	0.63	TRUE	168.067	2003047	3.53
C11H8N2O	TRUE	184.062	2806947	1.55	TRUE	184.062	6776901	11.95
C11H8NO	TRUE	170.059	3127857	1.73	TRUE	170.059	11662840	20.56
C11H9	TRUE	141.069	2845031	1.57	TRUE	141.069	2187445	3.86
C11H9N	TRUE	155.072	463357	0.26	FALSE	N/A	N/A	N/A
C11H9N2	TRUE	169.075	8005670	4.42	TRUE	169.075	12634266	22.27
C11H9N2O	TRUE	185.07	15373952	8.48	TRUE	185.07	25591004	45.11
C12H10N	TRUE	168.081	7969063	4.4	TRUE	168.081	5925079	10.45
C12H10N2	TRUE	182.084	817416	0.45	FALSE	N/A	N/A	N/A
C12H10N2O	TRUE	198.078	6365122	3.51	TRUE	198.079	1566088	2.76
C12H10NO	TRUE	184.075	20220722	11.15	TRUE	184.075	11079269	19.53
C12H10NO3	FALSE	N/A	N/A	N/A	TRUE	216.067	1035180	1.82
C12H11N2	TRUE	183.091	4353167	2.4	TRUE	183.091	16859956	29.72
C12H11N2O	TRUE	199.086	27266190	15.04	TRUE	199.085	100576360	177.3
C12H11N2O2	TRUE	215.08	771389	0.43	TRUE	215.08	450037	0.79
C12H11NO	TRUE	185.083	4585792	2.53	FALSE	N/A	N/A	N/A
C12H11NO3	FALSE	N/A	N/A	N/A	TRUE	217.075	4169088	7.35
C12H11NO4	TRUE	233.069	1166953	0.64	TRUE	233.069	526656	0.93
C12H11O4	TRUE	219.066	1835918	1.01	FALSE	N/A	N/A	N/A
C12H12N	TRUE	170.096	5484799	3.03	TRUE	170.096	2084743	3.68
C12H12N2O	FALSE	N/A	N/A	N/A	TRUE	200.093	3359541	5.92
C12H12NO	TRUE	186.09	17023190	9.39	FALSE	N/A	N/A	N/A
C12H12NO3	TRUE	218.082	13644747	7.53	TRUE	218.08	509051	0.9
C12H12NO4	TRUE	234.077	4129907	2.28	TRUE	234.077	1832672	3.23
C12H12O4	TRUE	220.074	25673778	14.16	TRUE	220.074	8290079	14.61
C12H13N2	TRUE	185.106	10036737	5.54	TRUE	185.106	2591404	4.57
C12H13N2O	TRUE	201.101	149344624	82.38	TRUE	201.101	567256320	1000
C12H13NO3	TRUE	219.09	79438400	43.82	TRUE	219.09	26432758	46.6
C12H13NO4	TRUE	235.085	28195906	15.55	TRUE	235.085	16451535	29
C12H13O3	TRUE	205.085	1529414	0.84	FALSE	N/A	N/A	N/A
C12H13O4	TRUE	221.08	2168434	1.2	FALSE	N/A	N/A	N/A
C12H14NO3	TRUE	220.096	7143348	3.94	FALSE	N/A	N/A	N/A
C12H14O4	TRUE	222.09	3344272	1.84	TRUE	222.09	2443108	4.31
C12H15NO3	TRUE	221.106	5181413	2.86	TRUE	221.106	8319500	14.67
C12H15NO4	TRUE	237.101	116392152	64.2	TRUE	237.101	96844552	170.72
C12H16NO3	TRUE	222.114	1933619	1.07	TRUE	222.114	1366335	2.41
C12H16O4	TRUE	224.105	808269	0.45	TRUE	224.105	841648	1.48
C12H17NO3	FALSE	N/A	N/A	N/A	TRUE	223.122	2394833	4.22
C12H17NO4	TRUE	239.116	57640296	31.79	TRUE	239.116	55878076	98.51
C12H18NO4	TRUE	240.122	4060074	2.24	FALSE	N/A	N/A	N/A
C12H19NO4	TRUE	241.132	9392235	5.18	TRUE	241.132	8953195	15.78
C12H6	TRUE	150.046	591766	0.33	FALSE	N/A	N/A	N/A
C12H6N	TRUE	164.049	639080	0.35	TRUE	164.049	751576	1.32
C12H7	TRUE	151.053	3058223	1.69	TRUE	151.054	2230316	3.93
C12H7N	TRUE	165.057	450066	0.25	TRUE	165.056	950984	1.68
C12H7N2	TRUE	179.059	11100721	6.12	TRUE	179.059	12603822	22.22
C12H8	TRUE	152.061	7550772	4.17	TRUE	152.061	2975505	5.25
C12H8N	TRUE	166.064	20397914	11.25	TRUE	166.064	12157087	21.43
C12H8NO	TRUE	182.059	10543860	5.82	TRUE	182.059	3795594	6.69
C12H9	TRUE	153.069	2044941	1.13	TRUE	153.069	2367490	4.17
C12H9N	TRUE	167.072	51189188	28.24	TRUE	167.072	20735310	36.55
C12H9N2	TRUE	181.075	9260609	5.11	TRUE	181.075	47561640	83.85
C12H9N2O	TRUE	197.07	15896378	8.77	TRUE	197.07	23978208	42.27
C12H9NO	TRUE	183.067	999003	0.55	TRUE	183.067	1875732	3.31
C13H10N	TRUE	180.08	18299862	10.09	TRUE	180.08	20225352	35.65
C13H10N2	FALSE	N/A	N/A	N/A	TRUE	194.083	1476639	2.6
C13H10NO	TRUE	196.075	5898937	3.25	TRUE	196.075	4046980	7.13
C13H10NO2	TRUE	212.07	1708588	0.94	TRUE	212.069	637461	1.12
C13H11N2	TRUE	195.091	17618942	9.72	TRUE	195.091	10409259	18.35
C13H11N2O	TRUE	211.085	9710301	5.36	TRUE	211.085	8210087	14.47
C13H11N2O2	TRUE	227.08	478981	0.26	TRUE	227.08	428079	0.75
C13H11NO3	TRUE	229.074	1655144	0.91	FALSE	N/A	N/A	N/A
C13H11NO4	TRUE	245.069	788009	0.43	TRUE	245.069	533991	0.94
C13H12N	TRUE	182.096	1385292	0.76	TRUE	182.095	1458985	2.57
C13H12NO	TRUE	198.09	3125891	1.72	TRUE	198.09	1848772	3.26
C13H12NO4	TRUE	246.077	844020	0.47	FALSE	N/A	N/A	N/A
C13H12O4	TRUE	232.074	748295	0.41	TRUE	232.074	521519	0.92
C13H13N2O	FALSE	N/A	N/A	N/A	TRUE	213.101	67869816	119.65
C13H13NO3	TRUE	231.09	3480987	1.92	TRUE	231.09	1698863	2.99
C13H13NO4	TRUE	247.085	49423680	27.26	TRUE	247.085	7221373	12.73
C13H13O3	FALSE	N/A	N/A	N/A	TRUE	217.087	3262705	5.75
C13H14NO3	TRUE	232.098	2838001	1.57	TRUE	232.098	2150034	3.79
C13H14O4	TRUE	234.09	1813028	1	TRUE	234.09	1079842	1.9
C13H15N2O	TRUE	215.117	3640737	2.01	TRUE	215.117	1451359	2.56
C13H15NO3	TRUE	233.106	4658117	2.57	TRUE	233.106	2950227	5.2
C13H15NO4	TRUE	249.1	3979875	2.2	TRUE	249.1	3296457	5.81
C13H16NO4	TRUE	250.108	5239889	2.89	TRUE	250.108	3280876	5.78
C13H16O3	TRUE	220.111	3105910	1.71	TRUE	220.111	4630467	8.16
C13H16O4	FALSE	N/A	N/A	N/A	TRUE	236.106	859790	1.52
C13H17NO4	TRUE	251.116	16979324	9.37	FALSE	N/A	N/A	N/A
C13H18O3	FALSE	N/A	N/A	N/A	TRUE	222.126	596168	1.05
C13H19NO4	TRUE	253.132	7320528	4.04	TRUE	253.131	4042693	7.13
C13H20NO3	FALSE	N/A	N/A	N/A	TRUE	238.143	517335	0.91
C13H20NO4	TRUE	254.138	769950	0.42	FALSE	N/A	N/A	N/A
C13H7	TRUE	163.054	450526	0.25	FALSE	N/A	N/A	N/A
C13H7N	TRUE	177.056	1280989	0.71	TRUE	177.056	470357	0.83
C13H7N2	FALSE	N/A	N/A	N/A	TRUE	191.059	858264	1.51
C13H7N2O	TRUE	207.054	1827121	1.01	FALSE	N/A	N/A	N/A
C13H8	TRUE	164.062	519614	0.29	FALSE	N/A	N/A	N/A
C13H8N	TRUE	178.064	3994289	2.2	TRUE	178.064	4338951	7.65
C13H8N2	TRUE	192.069	2868055	1.58	TRUE	192.067	6048701	10.66
C13H8N2O	TRUE	208.062	1542323	0.85	TRUE	208.062	1290646	2.28
C13H8NO	TRUE	194.059	863047	0.48	TRUE	194.059	511153	0.9
C13H8NO2	TRUE	210.054	530856	0.29	TRUE	210.054	557503	0.98
C13H9	TRUE	165.069	4886474	2.7	TRUE	165.069	4606376	8.12
C13H9N	TRUE	179.073	406742	0.22	FALSE	N/A	N/A	N/A
C13H9N2	TRUE	193.076	5154323	2.84	TRUE	193.076	3187527	5.62
C13H9N2O	TRUE	209.07	17825494	9.83	TRUE	209.07	6031994	10.63
C13H9N2O2	TRUE	225.064	706519	0.39	TRUE	225.065	966228	1.7
C13H9NO	TRUE	195.067	2446171	1.35	TRUE	195.067	938826	1.66
C14H10	TRUE	178.077	1341168	0.74	TRUE	178.077	992914	1.75
C14H10N	TRUE	192.08	12247943	6.76	TRUE	192.08	11428445	20.15
C14H10N2	TRUE	206.084	7925653	4.37	TRUE	206.084	6900599	12.16
C14H10N2O	TRUE	222.077	2638095	1.46	FALSE	N/A	N/A	N/A
C14H10N2O3	TRUE	254.067	477775	0.26	FALSE	N/A	N/A	N/A
C14H10NO	TRUE	208.075	5300405	2.92	TRUE	208.075	4541271	8.01
C14H10NO2	TRUE	224.069	711630	0.39	FALSE	N/A	N/A	N/A
C14H10NO3	TRUE	240.064	1077854	0.59	FALSE	N/A	N/A	N/A
C14H11N	TRUE	193.088	2060092	1.14	TRUE	193.088	1981736	3.49
C14H11N2	TRUE	207.091	19107542	10.54	TRUE	207.09	18140696	31.98
C14H11N2O	TRUE	223.087	4348923	2.4	TRUE	223.087	2950429	5.2
C14H12N	TRUE	194.095	3357990	1.85	TRUE	194.095	4703959	8.29
C14H12N2	TRUE	208.098	7944568	4.38	TRUE	208.098	3595529	6.34
C14H12NO	TRUE	210.09	2506107	1.38	TRUE	210.09	2505201	4.42
C14H12NO2	TRUE	226.085	679233	0.37	FALSE	N/A	N/A	N/A
C14H12O3	TRUE	228.079	1444580	0.8	TRUE	228.079	797817	1.41
C14H13N2	TRUE	209.106	10289563	5.68	TRUE	209.106	10841565	19.11
C14H13N2O	TRUE	225.103	3807883	2.1	TRUE	225.103	9109104	16.06
C14H13N2O2	TRUE	241.095	637165	0.35	TRUE	241.095	821127	1.45
C14H13NO3	TRUE	243.09	1244356	0.69	TRUE	243.09	486852	0.86
C14H13NO4	TRUE	259.084	421658	0.23	FALSE	N/A	N/A	N/A
C14H14N	FALSE	N/A	N/A	N/A	TRUE	196.111	555726	0.98
C14H14NO	TRUE	212.106	522889	0.29	TRUE	212.108	481285	0.85
C14H14O2	TRUE	214.098	3157121	1.74	FALSE	N/A	N/A	N/A
C14H14O3	TRUE	230.095	2320596	1.28	TRUE	230.095	1571676	2.77
C14H14O4	TRUE	246.089	733740	0.4	TRUE	246.09	747700	1.32
C14H15N2O	TRUE	227.119	1547713	0.85	TRUE	227.118	663671	1.17
C14H15NO3	TRUE	245.106	4487351	2.48	TRUE	245.106	2284762	4.03
C14H15NO4	TRUE	261.1	2152859	1.19	TRUE	261.1	1476161	2.6
C14H15O3	FALSE	N/A	N/A	N/A	TRUE	231.103	539308	0.95
C14H16O3	TRUE	232.11	716678	0.4	TRUE	232.111	927907	1.64
C14H16O4	TRUE	248.105	1650147	0.91	TRUE	248.105	1093413	1.93
C14H17NO3	FALSE	N/A	N/A	N/A	TRUE	247.121	3058719	5.39
C14H17NO4	TRUE	263.116	27162004	14.98	FALSE	N/A	N/A	N/A
C14H18N2O	TRUE	230.142	1150728	0.63	FALSE	N/A	N/A	N/A
C14H18NO4	TRUE	264.123	3020401	1.67	FALSE	N/A	N/A	N/A
C14H18O3	TRUE	234.126	448730	0.25	FALSE	N/A	N/A	N/A
C14H19NO3	TRUE	249.137	2771700	1.53	TRUE	249.137	2036540	3.59
C14H19NO4	TRUE	265.132	176287184	97.24	TRUE	265.131	78697968	138.73
C14H20NO4	TRUE	266.138	13286887	7.33	FALSE	N/A	N/A	N/A
C14H21NO4	TRUE	267.147	39346692	21.7	TRUE	267.147	75279928	132.71
C14H7N2	TRUE	203.059	782934	0.43	FALSE	N/A	N/A	N/A
C14H8	TRUE	176.061	815349	0.45	TRUE	176.061	410601	0.72
C14H8N	TRUE	190.064	6537667	3.61	TRUE	190.064	5104825	9
C14H8N2O2	TRUE	236.056	2492091	1.37	TRUE	236.057	825450	1.46
C14H8NO	TRUE	206.059	844497	0.47	TRUE	206.059	917553	1.62
C14H8NO2	TRUE	222.054	583580	0.32	FALSE	N/A	N/A	N/A
C14H9N	TRUE	191.072	42928832	23.68	TRUE	191.072	10791416	19.02
C14H9N2	TRUE	205.075	23426260	12.92	TRUE	205.075	7451193	13.14
C14H9N2O	TRUE	221.072	2805601	1.55	TRUE	221.07	2975480	5.25
C14H9N2O2	TRUE	237.064	7277718	4.01	TRUE	237.064	1832006	3.23
C15H10N	TRUE	204.08	17071704	9.42	TRUE	204.08	12567359	22.15
C15H10N2	FALSE	N/A	N/A	N/A	TRUE	218.085	2496267	4.4
C15H10N2O	TRUE	234.08	1486627	0.82	TRUE	234.079	1637345	2.89
C15H10N2O2	FALSE	N/A	N/A	N/A	TRUE	250.072	495645	0.87
C15H10NO	FALSE	N/A	N/A	N/A	TRUE	220.076	4368991	7.7
C15H10NO2	TRUE	236.069	1784972	0.98	TRUE	236.069	2418795	4.26
C15H11N	TRUE	205.087	1523478	0.84	FALSE	N/A	N/A	N/A
C15H11N2	FALSE	N/A	N/A	N/A	TRUE	219.092	15369846	27.1
C15H11N2O	TRUE	235.087	11610562	6.4	TRUE	235.087	9561424	16.86
C15H11N2O2	TRUE	251.08	1749819	0.97	TRUE	251.082	1389434	2.45
C15H12N	TRUE	206.095	3671974	2.03	TRUE	206.095	8171896	14.41
C15H12N2O	TRUE	236.095	2033230	1.12	TRUE	236.093	2151277	3.79
C15H12NO	TRUE	222.092	1879249	1.04	TRUE	222.092	1134412	2
C15H12NO2	TRUE	238.085	1648719	0.91	TRUE	238.084	1100522	1.94
C15H12NO3	TRUE	254.079	579020	0.32	FALSE	N/A	N/A	N/A
C15H13N2	TRUE	221.108	3172357	1.75	TRUE	221.108	5093517	8.98
C15H13N2O	TRUE	237.103	51696856	28.52	TRUE	237.103	49269512	86.86
C15H13N2O2	TRUE	253.095	14135246	7.8	TRUE	253.098	10015427	17.66
C15H13N2O3	TRUE	269.093	1490535	0.82	TRUE	269.093	643687	1.13
C15H13NO4	TRUE	271.085	615189	0.34	FALSE	N/A	N/A	N/A
C15H13O3	TRUE	241.087	783440	0.43	FALSE	N/A	N/A	N/A
C15H14N	FALSE	N/A	N/A	N/A	TRUE	208.111	943163	1.66
C15H14NO	FALSE	N/A	N/A	N/A	TRUE	224.107	462072	0.81
C15H14NO3	TRUE	256.097	479668	0.26	FALSE	N/A	N/A	N/A
C15H15N2	TRUE	223.122	1663247	0.92	TRUE	223.124	1664337	2.93
C15H15N2O	FALSE	N/A	N/A	N/A	TRUE	239.119	23832510	42.01
C15H15N2O2	TRUE	255.114	1148106	0.63	TRUE	255.111	594755	1.05
C15H15NO3	TRUE	257.105	1722175	0.95	TRUE	257.105	617642	1.09
C15H15NO4	TRUE	273.1	650413	0.36	TRUE	273.101	475836	0.84
C15H16O3	TRUE	244.11	661471	0.36	FALSE	N/A	N/A	N/A
C15H16O4	TRUE	260.105	463689	0.26	FALSE	N/A	N/A	N/A
C15H17N2O	TRUE	241.135	3961131	2.18	TRUE	241.134	3402603	6
C15H17NO3	TRUE	259.121	517879	0.29	FALSE	N/A	N/A	N/A
C15H17NO4	TRUE	275.115	12912608	7.12	TRUE	275.115	4930088	8.69
C15H18O3	TRUE	246.126	1576462	0.87	TRUE	246.126	665686	1.17
C15H18O4	TRUE	262.12	1364488	0.75	TRUE	262.12	485359	0.86
C15H19NO3	TRUE	261.136	1293660	0.71	TRUE	261.136	547242	0.96
C15H19NO4	TRUE	277.131	1095318	0.6	TRUE	277.131	2593695	4.57
C15H21NO3	TRUE	263.152	6029782	3.33	FALSE	N/A	N/A	N/A
C15H21NO4	TRUE	279.147	2538209	1.4	TRUE	279.146	4212564	7.43
C15H22NO3	TRUE	264.159	645529	0.36	FALSE	N/A	N/A	N/A
C15H23NO3	TRUE	265.168	1239181	0.68	FALSE	N/A	N/A	N/A
C15H23NO4	TRUE	281.162	7010858	3.87	TRUE	281.162	2906600	5.12
C15H24NO4	TRUE	282.169	894384	0.49	FALSE	N/A	N/A	N/A
C15H8N	TRUE	202.064	868230	0.48	TRUE	202.064	1632130	2.88
C15H8N2	TRUE	216.067	4140151	2.28	TRUE	216.069	1193508	2.1
C15H9	TRUE	189.069	1318228	0.73	TRUE	189.069	554628	0.98
C15H9N	TRUE	203.072	862720	0.48	TRUE	203.072	538595	0.95
C15H9N2	TRUE	217.075	5302739	2.93	TRUE	217.077	2715712	4.79
C15H9N2O	TRUE	233.072	742506	0.41	FALSE	N/A	N/A	N/A
C15H9N2O2	TRUE	249.066	628651	0.35	FALSE	N/A	N/A	N/A
C16H10	TRUE	202.077	1142572	0.63	FALSE	N/A	N/A	N/A
C16H10N	TRUE	216.08	1712769	0.94	TRUE	216.08	1264077	2.23
C16H10NO	TRUE	232.076	600087	0.33	TRUE	232.076	426816	0.75
C16H10NO2	TRUE	248.069	1911697	1.05	FALSE	N/A	N/A	N/A
C16H11	TRUE	203.086	458932	0.25	FALSE	N/A	N/A	N/A
C16H11N	TRUE	217.087	4050644	2.23	TRUE	217.089	1838033	3.24
C16H11N2	TRUE	231.092	1647467	0.91	TRUE	231.092	778975	1.37
C16H11N2O	TRUE	247.087	22223168	12.26	TRUE	247.087	3683645	6.49
C16H11N2O2	TRUE	263.083	4373204	2.41	TRUE	263.082	1696482	2.99
C16H11N2O3	TRUE	279.077	2342399	1.29	TRUE	279.077	4708306	8.3
C16H12N	TRUE	218.095	3753164	2.07	TRUE	218.095	3088268	5.44
C16H12N2O2	TRUE	264.09	1313040	0.72	FALSE	N/A	N/A	N/A
C16H12NO	FALSE	N/A	N/A	N/A	TRUE	234.092	604322	1.07
C16H13N	TRUE	219.103	519450	0.29	FALSE	N/A	N/A	N/A
C16H13N2	TRUE	233.108	2158309	1.19	TRUE	233.108	2047508	3.61
C16H13N2O	TRUE	249.103	1704323	0.94	TRUE	249.103	1812201	3.19
C16H13N2O2	TRUE	265.096	1812901376	1000	TRUE	265.098	77139440	135.99
C16H13N2O3	TRUE	281.093	14791591	8.16	TRUE	281.093	11573318	20.4
C16H13N2O4	TRUE	297.088	3264133	1.8	TRUE	297.088	4407555	7.77
C16H14N	FALSE	N/A	N/A	N/A	TRUE	220.113	2843651	5.01
C16H14N2O	TRUE	250.111	2586385	1.43	TRUE	250.111	1178572	2.08
C16H14N2O3	TRUE	282.101	1890893	1.04	FALSE	N/A	N/A	N/A
C16H14NO	FALSE	N/A	N/A	N/A	TRUE	236.108	967111	1.7
C16H14NO2	TRUE	252.1	531030	0.29	FALSE	N/A	N/A	N/A
C16H14O2	TRUE	238.098	1012008	0.56	FALSE	N/A	N/A	N/A
C16H14O3	TRUE	254.095	550380	0.3	FALSE	N/A	N/A	N/A
C16H15N2O	TRUE	251.119	8588925	4.74	TRUE	251.116	18033740	31.79
C16H15N2O2	TRUE	267.114	5755266	3.17	FALSE	N/A	N/A	N/A
C16H15N2O3	TRUE	283.109	1801046	0.99	TRUE	283.109	1171450	2.07
C16H15NO4	TRUE	285.1	736402	0.41	FALSE	N/A	N/A	N/A
C16H16O2	TRUE	240.114	784209	0.43	FALSE	N/A	N/A	N/A
C16H16O3	TRUE	256.11	598189	0.33	FALSE	N/A	N/A	N/A
C16H17NO3	TRUE	271.121	411014	0.23	FALSE	N/A	N/A	N/A
C16H17NO4	TRUE	287.115	1258439	0.69	TRUE	287.115	474147	0.84
C16H18O4	TRUE	274.12	598034	0.33	FALSE	N/A	N/A	N/A
C16H19NO3	TRUE	273.136	1866694	1.03	TRUE	273.136	724921	1.28
C16H19NO4	TRUE	289.131	5129738	2.83	TRUE	289.131	2990489	5.27
C16H21NO4	TRUE	291.147	87652720	48.35	TRUE	291.146	23215826	40.93
C16H9N	FALSE	N/A	N/A	N/A	TRUE	215.072	425856	0.75
C16H9N2	TRUE	229.077	1260712	0.7	FALSE	N/A	N/A	N/A
C16H9N2O	TRUE	245.071	478353	0.26	FALSE	N/A	N/A	N/A
C17H10N	TRUE	228.082	1189628	0.66	FALSE	N/A	N/A	N/A
C17H11N2	TRUE	243.092	843916	0.47	TRUE	243.092	474116	0.84
C17H12N	TRUE	230.097	1611828	0.89	TRUE	230.097	818396	1.44
C17H12NO	TRUE	246.091	442510	0.24	TRUE	246.092	559588	0.99
C17H13N2	TRUE	245.108	2172407	1.2	TRUE	245.108	1362538	2.4
C17H13N2O	TRUE	261.103	1310235	0.72	TRUE	261.103	765841	1.35
C17H13N2O2	TRUE	277.098	463157	0.26	TRUE	277.098	3665694	6.46
C17H14N2O	TRUE	262.111	470754	0.26	TRUE	262.11	496915	0.88
C17H14NO	FALSE	N/A	N/A	N/A	TRUE	248.108	577197	1.02
C17H14O3	TRUE	266.095	5779686	3.19	FALSE	N/A	N/A	N/A
C17H15N2	FALSE	N/A	N/A	N/A	TRUE	247.124	1969215	3.47
C17H15N2O	FALSE	N/A	N/A	N/A	TRUE	263.119	10715811	18.89
C17H15N2O2	TRUE	279.114	1643424	0.91	TRUE	279.114	2176851	3.84
C17H15N2O3	TRUE	295.109	1031824	0.57	TRUE	295.109	3722054	6.56
C17H16N	TRUE	234.128	503459	0.28	FALSE	N/A	N/A	N/A
C17H17N2	TRUE	249.14	1564037	0.86	TRUE	249.14	1132684	2
C17H17N2O	FALSE	N/A	N/A	N/A	TRUE	265.134	45847024	80.82
C17H17N2O2	FALSE	N/A	N/A	N/A	TRUE	281.129	979655	1.73
C17H17N2O3	FALSE	N/A	N/A	N/A	TRUE	297.124	752996	1.33
C17H19N2O	TRUE	267.15	21275650	11.74	TRUE	267.15	47836728	84.33
C17H19N2O2	FALSE	N/A	N/A	N/A	TRUE	283.143	485619	0.86
C17H19NO4	TRUE	301.131	8478910	4.68	FALSE	N/A	N/A	N/A
C18H10N	TRUE	240.08	502355	0.28	FALSE	N/A	N/A	N/A
C18H11N	TRUE	241.09	532672	0.29	TRUE	241.087	454031	0.8
C18H13N2	TRUE	257.108	887615	0.49	TRUE	257.108	450462	0.79
C18H13N2O	TRUE	273.103	588701	0.32	FALSE	N/A	N/A	N/A
C18H14N	TRUE	244.113	424487	0.23	FALSE	N/A	N/A	N/A
C18H15N2	TRUE	259.124	499483	0.28	FALSE	N/A	N/A	N/A
C18H15N2O	TRUE	275.119	8717664	4.81	TRUE	275.119	3581864	6.31
C18H15N2O2	FALSE	N/A	N/A	N/A	TRUE	291.114	7207889	12.71
C18H16N	TRUE	246.129	692838	0.38	TRUE	246.128	457631	0.81
C18H16N2O	TRUE	276.127	725263	0.4	FALSE	N/A	N/A	N/A
C18H16NO	TRUE	262.123	829928	0.46	TRUE	262.122	432427	0.76
C18H17N2	TRUE	261.139	805612	0.44	TRUE	261.137	537794	0.95
C18H17N2O	TRUE	277.135	666206	0.37	TRUE	277.134	1716223	3.03
C18H17N2O2	TRUE	293.13	8534496	4.71	TRUE	293.129	3586570	6.32
C18H17N2O3	FALSE	N/A	N/A	N/A	TRUE	309.124	1226450	2.16
C18H18NO2	TRUE	280.134	481800	0.27	FALSE	N/A	N/A	N/A
C18H19N2O	TRUE	279.15	1733153	0.96	TRUE	279.15	3516628	6.2
C18H19N2O2	TRUE	295.146	516435	0.28	FALSE	N/A	N/A	N/A
C18H21N2O	FALSE	N/A	N/A	N/A	TRUE	281.166	1966536	3.47
C19H13N2O	TRUE	285.104	420178	0.23	FALSE	N/A	N/A	N/A
C19H15N2	TRUE	271.123	493134	0.27	FALSE	N/A	N/A	N/A
C19H15N2O	TRUE	287.119	786343	0.43	TRUE	287.119	461019	0.81
C19H15N2O2	TRUE	303.114	6968508	3.84	TRUE	303.114	1679345	2.96
C19H16N2O2	TRUE	304.122	589316	0.33	FALSE	N/A	N/A	N/A
C19H16NO	TRUE	274.123	561634	0.31	FALSE	N/A	N/A	N/A
C19H17N2	TRUE	273.139	1375078	0.76	TRUE	273.139	490481	0.86
C19H17N2O	TRUE	289.134	4085834	2.25	TRUE	289.134	2438234	4.3
C19H17N2O2	FALSE	N/A	N/A	N/A	TRUE	305.13	1228414	2.17
C19H17N2O3	FALSE	N/A	N/A	N/A	TRUE	321.124	512513	0.9
C19H19N2O	TRUE	291.15	65345908	36.04	TRUE	291.15	20932562	36.9
C19H19N2O2	TRUE	307.145	5322432	2.94	TRUE	307.145	11059182	19.5
C19H19N2O3	FALSE	N/A	N/A	N/A	TRUE	323.14	4802862	8.47
C19H21N2O2	TRUE	309.161	19026116	10.49	TRUE	309.161	6273348	11.06
C19H21N2O3	TRUE	325.156	4361263	2.41	TRUE	325.156	6778671	11.95
C20H10N	TRUE	264.083	1395663	0.77	FALSE	N/A	N/A	N/A
C20H10NO	TRUE	280.078	715874	0.39	TRUE	280.077	1328044	2.34
C20H12N	FALSE	N/A	N/A	N/A	TRUE	266.098	21792274	38.42
C20H12NO	TRUE	282.093	3715405	2.05	TRUE	282.093	2974880	5.24
C20H12NO2	TRUE	298.088	774010	0.43	TRUE	298.088	972515	1.71
C20H13N	TRUE	267.105	6463233	3.57	FALSE	N/A	N/A	N/A
C20H14N	TRUE	268.114	1367708	0.75	TRUE	268.114	600311	1.06
C20H17N2O	TRUE	301.135	8009150	4.42	TRUE	301.135	1873706	3.3
C20H17N2O2	TRUE	317.129	572781	0.32	FALSE	N/A	N/A	N/A
C20H19N2O2	TRUE	319.145	53283908	29.39	TRUE	319.145	14041916	24.75
C20H19N2O3	TRUE	335.14	1894624	1.05	TRUE	335.14	884503	1.56
C20H20O2	FALSE	N/A	N/A	N/A	TRUE	292.146	398442	0.7
C20H21N2O3	TRUE	337.156	143619200	79.22	TRUE	337.156	16689403	29.42
C20H23N2O2	TRUE	323.177	1739320	0.96	FALSE	N/A	N/A	N/A
C20H23N2O3	TRUE	339.172	893682	0.49	TRUE	339.171	1400609	2.47
C20H23O3	TRUE	311.163	521958	0.29	FALSE	N/A	N/A	N/A
C20H25N2O3	TRUE	341.187	767589	0.42	TRUE	341.187	1467384	2.59
C21H12N	FALSE	N/A	N/A	N/A	TRUE	278.098	905152	1.6
C21H14N	TRUE	280.114	537999	0.3	FALSE	N/A	N/A	N/A
C21H14NO	FALSE	N/A	N/A	N/A	TRUE	296.108	734540	1.29
C21H21O3	TRUE	321.148	1644957	0.91	FALSE	N/A	N/A	N/A
C21H23N2O3	TRUE	351.171	667750	0.37	TRUE	351.172	415570	0.73
C21H23N2O4	TRUE	367.167	973869	0.54	FALSE	N/A	N/A	N/A
C21H23O4	TRUE	339.158	2548465	1.41	FALSE	N/A	N/A	N/A
C21H25N2O4	TRUE	369.182	35020012	19.32	TRUE	369.182	4375430	7.71
C4H8N2O2	TRUE	116.058	704811	0.39	FALSE	N/A	N/A	N/A
C5H5N2O	TRUE	109.042	952263	0.53	FALSE	N/A	N/A	N/A
C5H6N2O	TRUE	110.047	748301	0.41	FALSE	N/A	N/A	N/A
C6H10O3	FALSE	N/A	N/A	N/A	TRUE	130.063	7457783	13.15
C6H4NO2	TRUE	122.023	447022	0.25	TRUE	122.023	1036102	1.83
C6H6NO2	TRUE	124.039	1242178	0.69	TRUE	124.039	1155412	2.04
C6H6O2	TRUE	110.038	1650567	0.91	TRUE	110.038	544510	0.96
C7H10N	TRUE	108.08	495008	0.27	TRUE	108.08	1920607	3.39
C7H12N	FALSE	N/A	N/A	N/A	TRUE	110.096	381964	0.67
C7H6NO	FALSE	N/A	N/A	N/A	TRUE	120.044	1340256	2.36
C7H7O3	TRUE	139.038	423374	0.23	FALSE	N/A	N/A	N/A
C7H8N	FALSE	N/A	N/A	N/A	TRUE	106.065	379797	0.67
C7H8NO2	FALSE	N/A	N/A	N/A	TRUE	138.054	868895	1.53
C8H10N	FALSE	N/A	N/A	N/A	TRUE	120.08	1408349	2.48
C8H11O2	FALSE	N/A	N/A	N/A	TRUE	139.075	448585	0.79
C8H11O3	TRUE	155.069	647700	0.36	TRUE	155.068	1574366	2.78
C8H12N	FALSE	N/A	N/A	N/A	TRUE	122.096	906100	1.6
C8H12NO4	TRUE	186.075	1132539	0.62	TRUE	186.075	1789420	3.15
C8H13NO4	FALSE	N/A	N/A	N/A	TRUE	187.083	2045361	3.61
C8H14NO4	TRUE	188.09	2805886	1.55	TRUE	188.09	3481406	6.14
C8H6N	TRUE	116.049	747764	0.41	TRUE	116.049	1251542	2.21
C8H6NO	TRUE	132.044	3817791	2.11	FALSE	N/A	N/A	N/A
C8H7	FALSE	N/A	N/A	N/A	TRUE	103.054	725215	1.28
C8H7N	TRUE	117.057	22789606	12.57	TRUE	117.057	25462628	44.89
C8H7N2	TRUE	131.062	516172	0.28	TRUE	131.062	1658435	2.92
C8H8N	TRUE	118.065	3461828	1.91	TRUE	118.065	9605613	16.93
C8H8NO	FALSE	N/A	N/A	N/A	TRUE	134.06	1681456	2.96
C9H10N	TRUE	132.08	16368932	9.03	TRUE	132.08	39440156	69.53
C9H10NO	FALSE	N/A	N/A	N/A	TRUE	148.075	466908	0.82
C9H10NO2	FALSE	N/A	N/A	N/A	TRUE	164.07	2497385	4.4
C9H11O3	TRUE	167.069	2877172	1.59	FALSE	N/A	N/A	N/A
C9H12N	FALSE	N/A	N/A	N/A	TRUE	134.096	1966078	3.47
C9H12NO	TRUE	150.091	1118689	0.62	TRUE	150.091	1162387	2.05
C9H12NO2	FALSE	N/A	N/A	N/A	TRUE	166.085	1087727	1.92
C9H12NO4	TRUE	198.075	1553490	0.86	TRUE	198.075	1934451	3.41
C9H12O3	TRUE	168.077	2329975	1.29	FALSE	N/A	N/A	N/A
C9H14NO4	TRUE	200.09	1979757	1.09	FALSE	N/A	N/A	N/A
C9H16NO4	TRUE	202.106	9436967	5.21	TRUE	202.106	26533846	46.78
C9H5	TRUE	113.038	401923	0.22	FALSE	N/A	N/A	N/A
C9H6N	TRUE	128.049	3990479	2.2	TRUE	128.049	20197972	35.61
C9H6NO	TRUE	144.044	1384494	0.76	TRUE	144.044	2695943	4.75
C9H7	TRUE	115.054	15435361	8.51	TRUE	115.054	49251696	86.82
C9H7N	TRUE	129.057	469487	0.26	TRUE	129.057	1030978	1.82
C9H7N2	FALSE	N/A	N/A	N/A	TRUE	143.06	384285	0.68
C9H7N2O	FALSE	N/A	N/A	N/A	TRUE	159.056	561829	0.99
C9H7NO	TRUE	145.052	532917	0.29	TRUE	145.052	424044	0.75
C9H7O2	FALSE	N/A	N/A	N/A	TRUE	147.043	399965	0.71
C9H8N	TRUE	130.065	70379904	38.82	TRUE	130.065	461995488	814.44
C9H8N2O	FALSE	N/A	N/A	N/A	TRUE	160.062	1066860	1.88
C9H8NO	TRUE	146.059	713346	0.39	FALSE	N/A	N/A	N/A
C9H9N	TRUE	131.073	577353	0.32	FALSE	N/A	N/A	N/A

## Sheet: Common
Formula	9_Check	9_m/z	9_Intensity	9_RelativeIntensity	10_Check	10_m/z	10_Intensity	10_RelativeIntensity
C12H12NO3	TRUE	218.082	13644747	7.53	TRUE	218.08	509051	0.9
C16H13N2O2	TRUE	265.096	1812901376	1000	TRUE	265.098	77139440	135.99
C20H21N2O3	TRUE	337.156	143619200	79.22	TRUE	337.156	16689403	29.42
C21H25N2O4	TRUE	369.182	35020012	19.32	TRUE	369.182	4375430	7.71
C13H13NO4	TRUE	247.085	49423680	27.26	TRUE	247.085	7221373	12.73
C10H16NO4	TRUE	214.106	36558048	20.17	TRUE	214.106	5952996	10.49
C16H11N2O	TRUE	247.087	22223168	12.26	TRUE	247.087	3683645	6.49
C20H17N2O	TRUE	301.135	8009150	4.42	TRUE	301.135	1873706	3.3
C11H17NO4	TRUE	227.116	3157137	1.74	TRUE	227.116	743655	1.31
C19H15N2O2	TRUE	303.114	6968508	3.84	TRUE	303.114	1679345	2.96
C12H10N2O	TRUE	198.078	6365122	3.51	TRUE	198.079	1566088	2.76
C14H9N	TRUE	191.072	42928832	23.68	TRUE	191.072	10791416	19.02
C14H9N2O2	TRUE	237.064	7277718	4.01	TRUE	237.064	1832006	3.23
C12H13N2	TRUE	185.106	10036737	5.54	TRUE	185.106	2591404	4.57
C10H12NO2	TRUE	178.085	14185744	7.82	TRUE	178.085	3679494	6.49
C20H19N2O2	TRUE	319.145	53283908	29.39	TRUE	319.145	14041916	24.75
C16H21NO4	TRUE	291.147	87652720	48.35	TRUE	291.146	23215826	40.93
C15H8N2	TRUE	216.067	4140151	2.28	TRUE	216.069	1193508	2.1
C14H9N2	TRUE	205.075	23426260	12.92	TRUE	205.075	7451193	13.14
C19H19N2O	TRUE	291.15	65345908	36.04	TRUE	291.15	20932562	36.9
C12H12O4	TRUE	220.074	25673778	14.16	TRUE	220.074	8290079	14.61
C19H21N2O2	TRUE	309.161	19026116	10.49	TRUE	309.161	6273348	11.06
C6H6O2	TRUE	110.038	1650567	0.91	TRUE	110.038	544510	0.96
C12H13NO3	TRUE	219.09	79438400	43.82	TRUE	219.09	26432758	46.6
C14H8N2O2	TRUE	236.056	2492091	1.37	TRUE	236.057	825450	1.46
C13H9N2O	TRUE	209.07	17825494	9.83	TRUE	209.07	6031994	10.63
C19H17N2	TRUE	273.139	1375078	0.76	TRUE	273.139	490481	0.86
C15H18O4	TRUE	262.12	1364488	0.75	TRUE	262.12	485359	0.86
C15H15NO3	TRUE	257.105	1722175	0.95	TRUE	257.105	617642	1.09
C12H8NO	TRUE	182.059	10543860	5.82	TRUE	182.059	3795594	6.69
C13H7N	TRUE	177.056	1280989	0.71	TRUE	177.056	470357	0.83
C13H10NO2	TRUE	212.07	1708588	0.94	TRUE	212.069	637461	1.12
C12H12N	TRUE	170.096	5484799	3.03	TRUE	170.096	2084743	3.68
C16H17NO4	TRUE	287.115	1258439	0.69	TRUE	287.115	474147	0.84
C15H17NO4	TRUE	275.115	12912608	7.12	TRUE	275.115	4930088	8.69
C13H9NO	TRUE	195.067	2446171	1.35	TRUE	195.067	938826	1.66
C16H11N2O2	TRUE	263.083	4373204	2.41	TRUE	263.082	1696482	2.99
C16H19NO3	TRUE	273.136	1866694	1.03	TRUE	273.136	724921	1.28
C14H13NO3	TRUE	243.09	1244356	0.69	TRUE	243.09	486852	0.86
C12H8	TRUE	152.061	7550772	4.17	TRUE	152.061	2975505	5.25
C13H15N2O	TRUE	215.117	3640737	2.01	TRUE	215.117	1451359	2.56
C12H9N	TRUE	167.072	51189188	28.24	TRUE	167.072	20735310	36.55
C18H15N2O	TRUE	275.119	8717664	4.81	TRUE	275.119	3581864	6.31
C11H12NO3	TRUE	206.08	1766756	0.97	TRUE	206.08	723375	1.28
C15H23NO4	TRUE	281.162	7010858	3.87	TRUE	281.162	2906600	5.12
C18H17N2O2	TRUE	293.13	8534496	4.71	TRUE	293.129	3586570	6.32
C15H9	TRUE	189.069	1318228	0.73	TRUE	189.069	554628	0.98
C15H18O3	TRUE	246.126	1576462	0.87	TRUE	246.126	665686	1.17
C15H19NO3	TRUE	261.136	1293660	0.71	TRUE	261.136	547242	0.96
C11H12NO	TRUE	174.09	986970	0.54	TRUE	174.09	419067	0.74
C14H15N2O	TRUE	227.119	1547713	0.85	TRUE	227.118	663671	1.17
C15H13N2O3	TRUE	269.093	1490535	0.82	TRUE	269.093	643687	1.13
C11H7	TRUE	139.054	4167537	2.3	TRUE	139.054	1839491	3.24
C20H14N	TRUE	268.114	1367708	0.75	TRUE	268.114	600311	1.06
C12H12NO4	TRUE	234.077	4129907	2.28	TRUE	234.077	1832672	3.23
C14H19NO4	TRUE	265.132	176287184	97.24	TRUE	265.131	78697968	138.73
C14H12N2	TRUE	208.098	7944568	4.38	TRUE	208.098	3595529	6.34
C16H11N	TRUE	217.087	4050644	2.23	TRUE	217.089	1838033	3.24
C12H11NO4	TRUE	233.069	1166953	0.64	TRUE	233.069	526656	0.93
C16H14N2O	TRUE	250.111	2586385	1.43	TRUE	250.111	1178572	2.08
C20H19N2O3	TRUE	335.14	1894624	1.05	TRUE	335.14	884503	1.56
C16H11N2	TRUE	231.092	1647467	0.91	TRUE	231.092	778975	1.37
C13H13NO3	TRUE	231.09	3480987	1.92	TRUE	231.09	1698863	2.99
C14H8	TRUE	176.061	815349	0.45	TRUE	176.061	410601	0.72
C18H13N2	TRUE	257.108	887615	0.49	TRUE	257.108	450462	0.79
C17H12N	TRUE	230.097	1611828	0.89	TRUE	230.097	818396	1.44
C14H15NO3	TRUE	245.106	4487351	2.48	TRUE	245.106	2284762	4.03
C15H9N2	TRUE	217.075	5302739	2.93	TRUE	217.077	2715712	4.79
C18H16NO	TRUE	262.123	829928	0.46	TRUE	262.122	432427	0.76
C15H15N2O2	TRUE	255.114	1148106	0.63	TRUE	255.111	594755	1.05
C12H10NO	TRUE	184.075	20220722	11.15	TRUE	184.075	11079269	19.53
C14H12O3	TRUE	228.079	1444580	0.8	TRUE	228.079	797817	1.41
C13H19NO4	TRUE	253.132	7320528	4.04	TRUE	253.131	4042693	7.13
C17H11N2	TRUE	243.092	843916	0.47	TRUE	243.092	474116	0.84
C12H11N2O2	TRUE	215.08	771389	0.43	TRUE	215.08	450037	0.79
C16H19NO4	TRUE	289.131	5129738	2.83	TRUE	289.131	2990489	5.27
C12H13NO4	TRUE	235.085	28195906	15.55	TRUE	235.085	16451535	29
C13H8NO	TRUE	194.059	863047	0.48	TRUE	194.059	511153	0.9
C17H13N2O	TRUE	261.103	1310235	0.72	TRUE	261.103	765841	1.35
C19H15N2O	TRUE	287.119	786343	0.43	TRUE	287.119	461019	0.81
C13H11N2	TRUE	195.091	17618942	9.72	TRUE	195.091	10409259	18.35
C13H12NO	TRUE	198.09	3125891	1.72	TRUE	198.09	1848772	3.26
C13H14O4	TRUE	234.09	1813028	1	TRUE	234.09	1079842	1.9
C12H8N	TRUE	166.064	20397914	11.25	TRUE	166.064	12157087	21.43
C19H17N2O	TRUE	289.134	4085834	2.25	TRUE	289.134	2438234	4.3
C15H12NO	TRUE	222.092	1879249	1.04	TRUE	222.092	1134412	2
C21H23N2O3	TRUE	351.171	667750	0.37	TRUE	351.172	415570	0.73
C13H9N2	TRUE	193.076	5154323	2.84	TRUE	193.076	3187527	5.62
C15H9N	TRUE	203.072	862720	0.48	TRUE	203.072	538595	0.95
C11H7N	TRUE	153.057	1119931	0.62	TRUE	153.056	700580	1.24
C13H16NO4	TRUE	250.108	5239889	2.89	TRUE	250.108	3280876	5.78
C17H13N2	TRUE	245.108	2172407	1.2	TRUE	245.108	1362538	2.4
C13H15NO3	TRUE	233.106	4658117	2.57	TRUE	233.106	2950227	5.2
C10H12NO	TRUE	162.091	900107	0.5	TRUE	162.091	586729	1.03
C16H15N2O3	TRUE	283.109	1801046	0.99	TRUE	283.109	1171450	2.07
C14H16O4	TRUE	248.105	1650147	0.91	TRUE	248.105	1093413	1.93
C18H16N	TRUE	246.129	692838	0.38	TRUE	246.128	457631	0.81
C15H12NO2	TRUE	238.085	1648719	0.91	TRUE	238.084	1100522	1.94
C18H17N2	TRUE	261.139	805612	0.44	TRUE	261.137	537794	0.95
C14H14O3	TRUE	230.095	2320596	1.28	TRUE	230.095	1571676	2.77
C14H11N2O	TRUE	223.087	4348923	2.4	TRUE	223.087	2950429	5.2
C14H15NO4	TRUE	261.1	2152859	1.19	TRUE	261.1	1476161	2.6
C13H11NO4	TRUE	245.069	788009	0.43	TRUE	245.069	533991	0.94
C13H10NO	TRUE	196.075	5898937	3.25	TRUE	196.075	4046980	7.13
C13H12O4	TRUE	232.074	748295	0.41	TRUE	232.074	521519	0.92
C12H16NO3	TRUE	222.114	1933619	1.07	TRUE	222.114	1366335	2.41
C15H13N2O2	TRUE	253.095	14135246	7.8	TRUE	253.098	10015427	17.66
C16H10NO	TRUE	232.076	600087	0.33	TRUE	232.076	426816	0.75
C11H12N	TRUE	158.096	5344490	2.95	TRUE	158.096	3842011	6.77
C12H7	TRUE	151.053	3058223	1.69	TRUE	151.054	2230316	3.93
C17H17N2	TRUE	249.14	1564037	0.86	TRUE	249.14	1132684	2
C15H15NO4	TRUE	273.1	650413	0.36	TRUE	273.101	475836	0.84
C12H14O4	TRUE	222.09	3344272	1.84	TRUE	222.09	2443108	4.31
C14H19NO3	TRUE	249.137	2771700	1.53	TRUE	249.137	2036540	3.59
C15H10N	TRUE	204.08	17071704	9.42	TRUE	204.08	12567359	22.15
C14H10	TRUE	178.077	1341168	0.74	TRUE	178.077	992914	1.75
C16H10N	TRUE	216.08	1712769	0.94	TRUE	216.08	1264077	2.23
C12H10N	TRUE	168.081	7969063	4.4	TRUE	168.081	5925079	10.45
C13H14NO3	TRUE	232.098	2838001	1.57	TRUE	232.098	2150034	3.79
C11H9	TRUE	141.069	2845031	1.57	TRUE	141.069	2187445	3.86
C14H8N	TRUE	190.064	6537667	3.61	TRUE	190.064	5104825	9
C11H13NO4	TRUE	223.085	6952123	3.83	TRUE	223.085	5422141	9.56
C16H13N2O3	TRUE	281.093	14791591	8.16	TRUE	281.093	11573318	20.4
C15H11N2O2	TRUE	251.08	1749819	0.97	TRUE	251.082	1389434	2.45
C20H12NO	TRUE	282.093	3715405	2.05	TRUE	282.093	2974880	5.24
C9H7NO	TRUE	145.052	532917	0.29	TRUE	145.052	424044	0.75
C16H12N	TRUE	218.095	3753164	2.07	TRUE	218.095	3088268	5.44
C15H11N2O	TRUE	235.087	11610562	6.4	TRUE	235.087	9561424	16.86
C13H15NO4	TRUE	249.1	3979875	2.2	TRUE	249.1	3296457	5.81
C12H15NO4	TRUE	237.101	116392152	64.2	TRUE	237.101	96844552	170.72
C13H8N2O	TRUE	208.062	1542323	0.85	TRUE	208.062	1290646	2.28
C10H10NO	TRUE	160.075	271914688	149.99	TRUE	160.075	229267584	404.17
C13H11N2O	TRUE	211.085	9710301	5.36	TRUE	211.085	8210087	14.47
C14H10NO	TRUE	208.075	5300405	2.92	TRUE	208.075	4541271	8.01
C15H17N2O	TRUE	241.135	3961131	2.18	TRUE	241.134	3402603	6
C18H11N	TRUE	241.09	532672	0.29	TRUE	241.087	454031	0.8
C11H13NO3	TRUE	207.088	1357221	0.75	TRUE	207.088	1174759	2.07
C14H10N2	TRUE	206.084	7925653	4.37	TRUE	206.084	6900599	12.16
C13H11N2O2	TRUE	227.08	478981	0.26	TRUE	227.08	428079	0.75
C14H14NO	TRUE	212.106	522889	0.29	TRUE	212.108	481285	0.85
C10H8	TRUE	128.062	4931303	2.72	TRUE	128.062	4547241	8.02
C6H6NO2	TRUE	124.039	1242178	0.69	TRUE	124.039	1155412	2.04
C14H10N	TRUE	192.08	12247943	6.76	TRUE	192.08	11428445	20.15
C13H9	TRUE	165.069	4886474	2.7	TRUE	165.069	4606376	8.12
C16H13N2	TRUE	233.108	2158309	1.19	TRUE	233.108	2047508	3.61
C14H11N2	TRUE	207.091	19107542	10.54	TRUE	207.09	18140696	31.98
C15H13N2O	TRUE	237.103	51696856	28.52	TRUE	237.103	49269512	86.86
C12H19NO4	TRUE	241.132	9392235	5.18	TRUE	241.132	8953195	15.78
C14H11N	TRUE	193.088	2060092	1.14	TRUE	193.088	1981736	3.49
C11H10N	TRUE	156.08	3258503	1.8	TRUE	156.08	3141686	5.54
C12H17NO4	TRUE	239.116	57640296	31.79	TRUE	239.116	55878076	98.51
C15H15N2	TRUE	223.122	1663247	0.92	TRUE	223.124	1664337	2.93
C14H12NO	TRUE	210.09	2506107	1.38	TRUE	210.09	2505201	4.42
C11H6N	TRUE	152.049	3454818	1.91	TRUE	152.049	3475278	6.13
C12H16O4	TRUE	224.105	808269	0.45	TRUE	224.105	841648	1.48
C14H14O4	TRUE	246.089	733740	0.4	TRUE	246.09	747700	1.32
C9H12NO	TRUE	150.091	1118689	0.62	TRUE	150.091	1162387	2.05
C14H13N2	TRUE	209.106	10289563	5.68	TRUE	209.106	10841565	19.11
C13H8NO2	TRUE	210.054	530856	0.29	TRUE	210.054	557503	0.98
C13H12N	TRUE	182.096	1385292	0.76	TRUE	182.095	1458985	2.57
C15H12N2O	TRUE	236.095	2033230	1.12	TRUE	236.093	2151277	3.79
C17H14N2O	TRUE	262.111	470754	0.26	TRUE	262.11	496915	0.88
C14H9N2O	TRUE	221.072	2805601	1.55	TRUE	221.07	2975480	5.25
C16H13N2O	TRUE	249.103	1704323	0.94	TRUE	249.103	1812201	3.19
C14H8NO	TRUE	206.059	844497	0.47	TRUE	206.059	917553	1.62
C13H8N	TRUE	178.064	3994289	2.2	TRUE	178.064	4338951	7.65
C15H10N2O	TRUE	234.08	1486627	0.82	TRUE	234.079	1637345	2.89
C13H10N	TRUE	180.08	18299862	10.09	TRUE	180.08	20225352	35.65
C8H7N	TRUE	117.057	22789606	12.57	TRUE	117.057	25462628	44.89
C12H7N2	TRUE	179.059	11100721	6.12	TRUE	179.059	12603822	22.22
C12H9	TRUE	153.069	2044941	1.13	TRUE	153.069	2367490	4.17
C11H11N2	TRUE	171.091	1628926	0.9	TRUE	171.091	1916353	3.38
C12H6N	TRUE	164.049	639080	0.35	TRUE	164.049	751576	1.32
C8H14NO4	TRUE	188.09	2805886	1.55	TRUE	188.09	3481406	6.14
C9H12NO4	TRUE	198.075	1553490	0.86	TRUE	198.075	1934451	3.41
C20H12NO2	TRUE	298.088	774010	0.43	TRUE	298.088	972515	1.71
C11H11N2O	TRUE	187.086	41218296	22.74	TRUE	187.086	51798368	91.31
C14H16O3	TRUE	232.11	716678	0.4	TRUE	232.111	927907	1.64
C17H12NO	TRUE	246.091	442510	0.24	TRUE	246.092	559588	0.99
C14H13N2O2	TRUE	241.095	637165	0.35	TRUE	241.095	821127	1.45
C17H15N2O2	TRUE	279.114	1643424	0.91	TRUE	279.114	2176851	3.84
C16H13N2O4	TRUE	297.088	3264133	1.8	TRUE	297.088	4407555	7.77
C15H10NO2	TRUE	236.069	1784972	0.98	TRUE	236.069	2418795	4.26
C13H9N2O2	TRUE	225.064	706519	0.39	TRUE	225.065	966228	1.7
C14H12N	TRUE	194.095	3357990	1.85	TRUE	194.095	4703959	8.29
C10H8N	TRUE	142.065	8703482	4.8	TRUE	142.065	12624806	22.26
C13H16O3	TRUE	220.111	3105910	1.71	TRUE	220.111	4630467	8.16
C12H9N2O	TRUE	197.07	15896378	8.77	TRUE	197.07	23978208	42.27
C19H21N2O3	TRUE	325.156	4361263	2.41	TRUE	325.156	6778671	11.95
C10H9NO	TRUE	159.067	1875603	1.03	TRUE	159.067	2902926	5.12
C11H9N2	TRUE	169.075	8005670	4.42	TRUE	169.075	12634266	22.27
C20H23N2O3	TRUE	339.172	893682	0.49	TRUE	339.171	1400609	2.47
C10H9N	TRUE	143.072	3442711	1.9	TRUE	143.072	5446838	9.6
C8H12NO4	TRUE	186.075	1132539	0.62	TRUE	186.075	1789420	3.15
C12H15NO3	TRUE	221.106	5181413	2.86	TRUE	221.106	8319500	14.67
C15H13N2	TRUE	221.108	3172357	1.75	TRUE	221.108	5093517	8.98
C15H21NO4	TRUE	279.147	2538209	1.4	TRUE	279.146	4212564	7.43
C11H9N2O	TRUE	185.07	15373952	8.48	TRUE	185.07	25591004	45.11
C11H10NO	TRUE	172.075	6563148	3.62	TRUE	172.075	10976423	19.35
C8H6N	TRUE	116.049	747764	0.41	TRUE	116.049	1251542	2.21
C10H7	TRUE	127.054	1437186	0.79	TRUE	127.054	2429525	4.28
C10H9	TRUE	129.07	391430	0.22	TRUE	129.07	682155	1.2
C11H8N2	TRUE	168.067	1140347	0.63	TRUE	168.067	2003047	3.53
C20H10NO	TRUE	280.078	715874	0.39	TRUE	280.077	1328044	2.34
C15H8N	TRUE	202.064	868230	0.48	TRUE	202.064	1632130	2.88
C12H9NO	TRUE	183.067	999003	0.55	TRUE	183.067	1875732	3.31
C14H21NO4	TRUE	267.147	39346692	21.7	TRUE	267.147	75279928	132.71
C20H25N2O3	TRUE	341.187	767589	0.42	TRUE	341.187	1467384	2.59
C9H6NO	TRUE	144.044	1384494	0.76	TRUE	144.044	2695943	4.75
C16H11N2O3	TRUE	279.077	2342399	1.29	TRUE	279.077	4708306	8.3
C18H19N2O	TRUE	279.15	1733153	0.96	TRUE	279.15	3516628	6.2
C19H19N2O2	TRUE	307.145	5322432	2.94	TRUE	307.145	11059182	19.5
C16H15N2O	TRUE	251.119	8588925	4.74	TRUE	251.116	18033740	31.79
C12H7N	TRUE	165.057	450066	0.25	TRUE	165.056	950984	1.68
C13H8N2	TRUE	192.069	2868055	1.58	TRUE	192.067	6048701	10.66
C9H7N	TRUE	129.057	469487	0.26	TRUE	129.057	1030978	1.82
C15H12N	TRUE	206.095	3671974	2.03	TRUE	206.095	8171896	14.41
C17H19N2O	TRUE	267.15	21275650	11.74	TRUE	267.15	47836728	84.33
C6H4NO2	TRUE	122.023	447022	0.25	TRUE	122.023	1036102	1.83
C15H19NO4	TRUE	277.131	1095318	0.6	TRUE	277.131	2593695	4.57
C14H13N2O	TRUE	225.103	3807883	2.1	TRUE	225.103	9109104	16.06
C9H10N	TRUE	132.08	16368932	9.03	TRUE	132.08	39440156	69.53
C11H8N2O	TRUE	184.062	2806947	1.55	TRUE	184.062	6776901	11.95
C8H11O3	TRUE	155.069	647700	0.36	TRUE	155.068	1574366	2.78
C10H9N2O	TRUE	173.07	2730720	1.51	TRUE	173.07	6837180	12.05
C18H17N2O	TRUE	277.135	666206	0.37	TRUE	277.134	1716223	3.03
C11H15NO4	TRUE	225.101	6712395	3.7	TRUE	225.101	17478512	30.81
C11H8N	TRUE	154.064	16509761	9.11	TRUE	154.064	43214432	76.18
C8H8N	TRUE	118.065	3461828	1.91	TRUE	118.065	9605613	16.93
C9H16NO4	TRUE	202.106	9436967	5.21	TRUE	202.106	26533846	46.78
C10H10N	TRUE	144.08	5706090	3.15	TRUE	144.08	17184282	30.29
C10H7N	TRUE	141.057	574575	0.32	TRUE	141.057	1842413	3.25
C9H7	TRUE	115.054	15435361	8.51	TRUE	115.054	49251696	86.82
C8H7N2	TRUE	131.062	516172	0.28	TRUE	131.062	1658435	2.92
C17H15N2O3	TRUE	295.109	1031824	0.57	TRUE	295.109	3722054	6.56
C12H11N2O	TRUE	199.086	27266190	15.04	TRUE	199.085	100576360	177.3
C11H8NO	TRUE	170.059	3127857	1.73	TRUE	170.059	11662840	20.56
C12H13N2O	TRUE	201.101	149344624	82.38	TRUE	201.101	567256320	1000
C12H11N2	TRUE	183.091	4353167	2.4	TRUE	183.091	16859956	29.72
C7H10N	TRUE	108.08	495008	0.27	TRUE	108.08	1920607	3.39
C11H7N2	TRUE	167.06	1682156	0.93	TRUE	167.059	7457295	13.15
C11H13N2	TRUE	173.106	4426558	2.44	TRUE	173.106	22371578	39.44
C9H6N	TRUE	128.049	3990479	2.2	TRUE	128.049	20197972	35.61
C12H9N2	TRUE	181.075	9260609	5.11	TRUE	181.075	47561640	83.85
C10H8NO	TRUE	158.059	19533446	10.77	TRUE	158.059	115418632	203.47
C9H8N	TRUE	130.065	70379904	38.82	TRUE	130.065	461995488	814.44
C17H13N2O2	TRUE	277.098	463157	0.26	TRUE	277.098	3665694	6.46
C11H10N2O	TRUE	186.079	2825623	1.56	TRUE	186.078	23643228	41.68

## Sheet: 9_Specific
Formula	9_Check	9_m/z	9_Intensity	9_RelativeIntensity	10_Check	10_m/z	10_Intensity	10_RelativeIntensity
C10H12N	TRUE	146.096	497812	0.27	FALSE	N/A	N/A	N/A
C10H14NO	TRUE	164.106	747062	0.41	FALSE	N/A	N/A	N/A
C10H15NO4	TRUE	213.101	508370784	280.42	FALSE	N/A	N/A	N/A
C10H5	TRUE	125.038	475674	0.26	FALSE	N/A	N/A	N/A
C10H6	TRUE	126.046	694396	0.38	FALSE	N/A	N/A	N/A
C11H11N	TRUE	157.088	907592	0.5	FALSE	N/A	N/A	N/A
C11H11NO	TRUE	173.083	772579	0.43	FALSE	N/A	N/A	N/A
C11H11NO4	TRUE	221.07	5187617	2.86	FALSE	N/A	N/A	N/A
C11H12O3	TRUE	192.077	3779367	2.08	FALSE	N/A	N/A	N/A
C11H14NO3	TRUE	208.096	2018872	1.11	FALSE	N/A	N/A	N/A
C11H16NO3	TRUE	210.113	1442150	0.8	FALSE	N/A	N/A	N/A
C11H16NO4	TRUE	226.106	655735	0.36	FALSE	N/A	N/A	N/A
C11H20NO4	TRUE	230.14	2121816	1.17	FALSE	N/A	N/A	N/A
C11H9N	TRUE	155.072	463357	0.26	FALSE	N/A	N/A	N/A
C12H10N2	TRUE	182.084	817416	0.45	FALSE	N/A	N/A	N/A
C12H11NO	TRUE	185.083	4585792	2.53	FALSE	N/A	N/A	N/A
C12H11O4	TRUE	219.066	1835918	1.01	FALSE	N/A	N/A	N/A
C12H12NO	TRUE	186.09	17023190	9.39	FALSE	N/A	N/A	N/A
C12H13O3	TRUE	205.085	1529414	0.84	FALSE	N/A	N/A	N/A
C12H13O4	TRUE	221.08	2168434	1.2	FALSE	N/A	N/A	N/A
C12H14NO3	TRUE	220.096	7143348	3.94	FALSE	N/A	N/A	N/A
C12H18NO4	TRUE	240.122	4060074	2.24	FALSE	N/A	N/A	N/A
C12H6	TRUE	150.046	591766	0.33	FALSE	N/A	N/A	N/A
C13H11NO3	TRUE	229.074	1655144	0.91	FALSE	N/A	N/A	N/A
C13H12NO4	TRUE	246.077	844020	0.47	FALSE	N/A	N/A	N/A
C13H17NO4	TRUE	251.116	16979324	9.37	FALSE	N/A	N/A	N/A
C13H20NO4	TRUE	254.138	769950	0.42	FALSE	N/A	N/A	N/A
C13H7	TRUE	163.054	450526	0.25	FALSE	N/A	N/A	N/A
C13H7N2O	TRUE	207.054	1827121	1.01	FALSE	N/A	N/A	N/A
C13H8	TRUE	164.062	519614	0.29	FALSE	N/A	N/A	N/A
C13H9N	TRUE	179.073	406742	0.22	FALSE	N/A	N/A	N/A
C14H10N2O	TRUE	222.077	2638095	1.46	FALSE	N/A	N/A	N/A
C14H10N2O3	TRUE	254.067	477775	0.26	FALSE	N/A	N/A	N/A
C14H10NO2	TRUE	224.069	711630	0.39	FALSE	N/A	N/A	N/A
C14H10NO3	TRUE	240.064	1077854	0.59	FALSE	N/A	N/A	N/A
C14H12NO2	TRUE	226.085	679233	0.37	FALSE	N/A	N/A	N/A
C14H13NO4	TRUE	259.084	421658	0.23	FALSE	N/A	N/A	N/A
C14H14O2	TRUE	214.098	3157121	1.74	FALSE	N/A	N/A	N/A
C14H17NO4	TRUE	263.116	27162004	14.98	FALSE	N/A	N/A	N/A
C14H18N2O	TRUE	230.142	1150728	0.63	FALSE	N/A	N/A	N/A
C14H18NO4	TRUE	264.123	3020401	1.67	FALSE	N/A	N/A	N/A
C14H18O3	TRUE	234.126	448730	0.25	FALSE	N/A	N/A	N/A
C14H20NO4	TRUE	266.138	13286887	7.33	FALSE	N/A	N/A	N/A
C14H7N2	TRUE	203.059	782934	0.43	FALSE	N/A	N/A	N/A
C14H8NO2	TRUE	222.054	583580	0.32	FALSE	N/A	N/A	N/A
C15H11N	TRUE	205.087	1523478	0.84	FALSE	N/A	N/A	N/A
C15H12NO3	TRUE	254.079	579020	0.32	FALSE	N/A	N/A	N/A
C15H13NO4	TRUE	271.085	615189	0.34	FALSE	N/A	N/A	N/A
C15H13O3	TRUE	241.087	783440	0.43	FALSE	N/A	N/A	N/A
C15H14NO3	TRUE	256.097	479668	0.26	FALSE	N/A	N/A	N/A
C15H16O3	TRUE	244.11	661471	0.36	FALSE	N/A	N/A	N/A
C15H16O4	TRUE	260.105	463689	0.26	FALSE	N/A	N/A	N/A
C15H17NO3	TRUE	259.121	517879	0.29	FALSE	N/A	N/A	N/A
C15H21NO3	TRUE	263.152	6029782	3.33	FALSE	N/A	N/A	N/A
C15H22NO3	TRUE	264.159	645529	0.36	FALSE	N/A	N/A	N/A
C15H23NO3	TRUE	265.168	1239181	0.68	FALSE	N/A	N/A	N/A
C15H24NO4	TRUE	282.169	894384	0.49	FALSE	N/A	N/A	N/A
C15H9N2O	TRUE	233.072	742506	0.41	FALSE	N/A	N/A	N/A
C15H9N2O2	TRUE	249.066	628651	0.35	FALSE	N/A	N/A	N/A
C16H10	TRUE	202.077	1142572	0.63	FALSE	N/A	N/A	N/A
C16H10NO2	TRUE	248.069	1911697	1.05	FALSE	N/A	N/A	N/A
C16H11	TRUE	203.086	458932	0.25	FALSE	N/A	N/A	N/A
C16H12N2O2	TRUE	264.09	1313040	0.72	FALSE	N/A	N/A	N/A
C16H13N	TRUE	219.103	519450	0.29	FALSE	N/A	N/A	N/A
C16H14N2O3	TRUE	282.101	1890893	1.04	FALSE	N/A	N/A	N/A
C16H14NO2	TRUE	252.1	531030	0.29	FALSE	N/A	N/A	N/A
C16H14O2	TRUE	238.098	1012008	0.56	FALSE	N/A	N/A	N/A
C16H14O3	TRUE	254.095	550380	0.3	FALSE	N/A	N/A	N/A
C16H15N2O2	TRUE	267.114	5755266	3.17	FALSE	N/A	N/A	N/A
C16H15NO4	TRUE	285.1	736402	0.41	FALSE	N/A	N/A	N/A
C16H16O2	TRUE	240.114	784209	0.43	FALSE	N/A	N/A	N/A
C16H16O3	TRUE	256.11	598189	0.33	FALSE	N/A	N/A	N/A
C16H17NO3	TRUE	271.121	411014	0.23	FALSE	N/A	N/A	N/A
C16H18O4	TRUE	274.12	598034	0.33	FALSE	N/A	N/A	N/A
C16H9N2	TRUE	229.077	1260712	0.7	FALSE	N/A	N/A	N/A
C16H9N2O	TRUE	245.071	478353	0.26	FALSE	N/A	N/A	N/A
C17H10N	TRUE	228.082	1189628	0.66	FALSE	N/A	N/A	N/A
C17H14O3	TRUE	266.095	5779686	3.19	FALSE	N/A	N/A	N/A
C17H16N	TRUE	234.128	503459	0.28	FALSE	N/A	N/A	N/A
C17H19NO4	TRUE	301.131	8478910	4.68	FALSE	N/A	N/A	N/A
C18H10N	TRUE	240.08	502355	0.28	FALSE	N/A	N/A	N/A
C18H13N2O	TRUE	273.103	588701	0.32	FALSE	N/A	N/A	N/A
C18H14N	TRUE	244.113	424487	0.23	FALSE	N/A	N/A	N/A
C18H15N2	TRUE	259.124	499483	0.28	FALSE	N/A	N/A	N/A
C18H16N2O	TRUE	276.127	725263	0.4	FALSE	N/A	N/A	N/A
C18H18NO2	TRUE	280.134	481800	0.27	FALSE	N/A	N/A	N/A
C18H19N2O2	TRUE	295.146	516435	0.28	FALSE	N/A	N/A	N/A
C19H13N2O	TRUE	285.104	420178	0.23	FALSE	N/A	N/A	N/A
C19H15N2	TRUE	271.123	493134	0.27	FALSE	N/A	N/A	N/A
C19H16N2O2	TRUE	304.122	589316	0.33	FALSE	N/A	N/A	N/A
C19H16NO	TRUE	274.123	561634	0.31	FALSE	N/A	N/A	N/A
C20H10N	TRUE	264.083	1395663	0.77	FALSE	N/A	N/A	N/A
C20H13N	TRUE	267.105	6463233	3.57	FALSE	N/A	N/A	N/A
C20H17N2O2	TRUE	317.129	572781	0.32	FALSE	N/A	N/A	N/A
C20H23N2O2	TRUE	323.177	1739320	0.96	FALSE	N/A	N/A	N/A
C20H23O3	TRUE	311.163	521958	0.29	FALSE	N/A	N/A	N/A
C21H14N	TRUE	280.114	537999	0.3	FALSE	N/A	N/A	N/A
C21H21O3	TRUE	321.148	1644957	0.91	FALSE	N/A	N/A	N/A
C21H23N2O4	TRUE	367.167	973869	0.54	FALSE	N/A	N/A	N/A
C21H23O4	TRUE	339.158	2548465	1.41	FALSE	N/A	N/A	N/A
C4H8N2O2	TRUE	116.058	704811	0.39	FALSE	N/A	N/A	N/A
C5H5N2O	TRUE	109.042	952263	0.53	FALSE	N/A	N/A	N/A
C5H6N2O	TRUE	110.047	748301	0.41	FALSE	N/A	N/A	N/A
C7H7O3	TRUE	139.038	423374	0.23	FALSE	N/A	N/A	N/A
C8H6NO	TRUE	132.044	3817791	2.11	FALSE	N/A	N/A	N/A
C9H11O3	TRUE	167.069	2877172	1.59	FALSE	N/A	N/A	N/A
C9H12O3	TRUE	168.077	2329975	1.29	FALSE	N/A	N/A	N/A
C9H14NO4	TRUE	200.09	1979757	1.09	FALSE	N/A	N/A	N/A
C9H5	TRUE	113.038	401923	0.22	FALSE	N/A	N/A	N/A
C9H8NO	TRUE	146.059	713346	0.39	FALSE	N/A	N/A	N/A
C9H9N	TRUE	131.073	577353	0.32	FALSE	N/A	N/A	N/A

## Sheet: 10_Specific
Formula	9_Check	9_m/z	9_Intensity	9_RelativeIntensity	10_Check	10_m/z	10_Intensity	10_RelativeIntensity
C10H10NO2	FALSE	N/A	N/A	N/A	TRUE	176.07	443028	0.78
C10H11N2	FALSE	N/A	N/A	N/A	TRUE	159.091	1723311	3.04
C10H12NO3	FALSE	N/A	N/A	N/A	TRUE	194.08	397186	0.7
C10H14NO4	FALSE	N/A	N/A	N/A	TRUE	212.093	817424	1.44
C10H5N2	FALSE	N/A	N/A	N/A	TRUE	153.044	810298	1.43
C10H6NO	FALSE	N/A	N/A	N/A	TRUE	156.044	449046	0.79
C10H7N2	FALSE	N/A	N/A	N/A	TRUE	155.06	1359389	2.4
C10H7N2O	FALSE	N/A	N/A	N/A	TRUE	171.054	1223610	2.16
C10H9N2	FALSE	N/A	N/A	N/A	TRUE	157.075	2058951	3.63
C11H13N	FALSE	N/A	N/A	N/A	TRUE	159.103	617768	1.09
C11H16O4	FALSE	N/A	N/A	N/A	TRUE	212.105	698673	1.23
C11H18NO3	FALSE	N/A	N/A	N/A	TRUE	212.127	570609	1.01
C12H10NO3	FALSE	N/A	N/A	N/A	TRUE	216.067	1035180	1.82
C12H11NO3	FALSE	N/A	N/A	N/A	TRUE	217.075	4169088	7.35
C12H12N2O	FALSE	N/A	N/A	N/A	TRUE	200.093	3359541	5.92
C12H17NO3	FALSE	N/A	N/A	N/A	TRUE	223.122	2394833	4.22
C13H10N2	FALSE	N/A	N/A	N/A	TRUE	194.083	1476639	2.6
C13H13N2O	FALSE	N/A	N/A	N/A	TRUE	213.101	67869816	119.65
C13H13O3	FALSE	N/A	N/A	N/A	TRUE	217.087	3262705	5.75
C13H16O4	FALSE	N/A	N/A	N/A	TRUE	236.106	859790	1.52
C13H18O3	FALSE	N/A	N/A	N/A	TRUE	222.126	596168	1.05
C13H20NO3	FALSE	N/A	N/A	N/A	TRUE	238.143	517335	0.91
C13H7N2	FALSE	N/A	N/A	N/A	TRUE	191.059	858264	1.51
C14H14N	FALSE	N/A	N/A	N/A	TRUE	196.111	555726	0.98
C14H15O3	FALSE	N/A	N/A	N/A	TRUE	231.103	539308	0.95
C14H17NO3	FALSE	N/A	N/A	N/A	TRUE	247.121	3058719	5.39
C15H10N2	FALSE	N/A	N/A	N/A	TRUE	218.085	2496267	4.4
C15H10N2O2	FALSE	N/A	N/A	N/A	TRUE	250.072	495645	0.87
C15H10NO	FALSE	N/A	N/A	N/A	TRUE	220.076	4368991	7.7
C15H11N2	FALSE	N/A	N/A	N/A	TRUE	219.092	15369846	27.1
C15H14N	FALSE	N/A	N/A	N/A	TRUE	208.111	943163	1.66
C15H14NO	FALSE	N/A	N/A	N/A	TRUE	224.107	462072	0.81
C15H15N2O	FALSE	N/A	N/A	N/A	TRUE	239.119	23832510	42.01
C16H12NO	FALSE	N/A	N/A	N/A	TRUE	234.092	604322	1.07
C16H14N	FALSE	N/A	N/A	N/A	TRUE	220.113	2843651	5.01
C16H14NO	FALSE	N/A	N/A	N/A	TRUE	236.108	967111	1.7
C16H9N	FALSE	N/A	N/A	N/A	TRUE	215.072	425856	0.75
C17H14NO	FALSE	N/A	N/A	N/A	TRUE	248.108	577197	1.02
C17H15N2	FALSE	N/A	N/A	N/A	TRUE	247.124	1969215	3.47
C17H15N2O	FALSE	N/A	N/A	N/A	TRUE	263.119	10715811	18.89
C17H17N2O	FALSE	N/A	N/A	N/A	TRUE	265.134	45847024	80.82
C17H17N2O2	FALSE	N/A	N/A	N/A	TRUE	281.129	979655	1.73
C17H17N2O3	FALSE	N/A	N/A	N/A	TRUE	297.124	752996	1.33
C17H19N2O2	FALSE	N/A	N/A	N/A	TRUE	283.143	485619	0.86
C18H15N2O2	FALSE	N/A	N/A	N/A	TRUE	291.114	7207889	12.71
C18H17N2O3	FALSE	N/A	N/A	N/A	TRUE	309.124	1226450	2.16
C18H21N2O	FALSE	N/A	N/A	N/A	TRUE	281.166	1966536	3.47
C19H17N2O2	FALSE	N/A	N/A	N/A	TRUE	305.13	1228414	2.17
C19H17N2O3	FALSE	N/A	N/A	N/A	TRUE	321.124	512513	0.9
C19H19N2O3	FALSE	N/A	N/A	N/A	TRUE	323.14	4802862	8.47
C20H12N	FALSE	N/A	N/A	N/A	TRUE	266.098	21792274	38.42
C20H20O2	FALSE	N/A	N/A	N/A	TRUE	292.146	398442	0.7
C21H12N	FALSE	N/A	N/A	N/A	TRUE	278.098	905152	1.6
C21H14NO	FALSE	N/A	N/A	N/A	TRUE	296.108	734540	1.29
C6H10O3	FALSE	N/A	N/A	N/A	TRUE	130.063	7457783	13.15
C7H12N	FALSE	N/A	N/A	N/A	TRUE	110.096	381964	0.67
C7H6NO	FALSE	N/A	N/A	N/A	TRUE	120.044	1340256	2.36
C7H8N	FALSE	N/A	N/A	N/A	TRUE	106.065	379797	0.67
C7H8NO2	FALSE	N/A	N/A	N/A	TRUE	138.054	868895	1.53
C8H10N	FALSE	N/A	N/A	N/A	TRUE	120.08	1408349	2.48
C8H11O2	FALSE	N/A	N/A	N/A	TRUE	139.075	448585	0.79
C8H12N	FALSE	N/A	N/A	N/A	TRUE	122.096	906100	1.6
C8H13NO4	FALSE	N/A	N/A	N/A	TRUE	187.083	2045361	3.61
C8H7	FALSE	N/A	N/A	N/A	TRUE	103.054	725215	1.28
C8H8NO	FALSE	N/A	N/A	N/A	TRUE	134.06	1681456	2.96
C9H10NO	FALSE	N/A	N/A	N/A	TRUE	148.075	466908	0.82
C9H10NO2	FALSE	N/A	N/A	N/A	TRUE	164.07	2497385	4.4
C9H12N	FALSE	N/A	N/A	N/A	TRUE	134.096	1966078	3.47
C9H12NO2	FALSE	N/A	N/A	N/A	TRUE	166.085	1087727	1.92
C9H7N2	FALSE	N/A	N/A	N/A	TRUE	143.06	384285	0.68
C9H7N2O	FALSE	N/A	N/A	N/A	TRUE	159.056	561829	0.99
C9H7O2	FALSE	N/A	N/A	N/A	TRUE	147.043	399965	0.71
C9H8N2O	FALSE	N/A	N/A	N/A	TRUE	160.062	1066860	1.88
