# Supplementary material for: Boosting Sensitivity in Liquid Chromatography–Fourier Transform Ion Cyclotron Resonance–Tandem Mass Spectrometry for Product Ion Analysis of Monoterpene Indole Alkaloids
Source: Front Plant Sci. 2015 Dec 17;6:1127. doi: 10.3389/fpls.2015.01127 (PMC4681812; doi:10.3389/fpls.2015.01127)
Supplement: Supplementary file 1 [file Data_Sheet_1.ZIP › SupplementaryMaterials/Supplementary Table S1.xlsx]

## Sheet: TableS1
Table S1. Information of compounds used in this research.
number	compound name	retention time (min)	ion type	elemental composition	theoretical exact mass (m/z)	observed exact mass (m/z)	dissolution solvent	reference
1	12C quercetin	15.4	[M+H]+	C15H11O7	303.05	303.051	MeOH	EXTRASYNTHESE
2	13C quercetin	15.4	[M+H]+	13C15H11O7	318.101	318.101	MeOH	SI Science
3	ajmalicine	10.7	[M+H]+	C21H25N2O3	353.186	353.186	EtOH	Sigma Aldrich
4	catharanthine	10.9	[M+H]+	C21H25N2O2	337.191	337.191	EtOH	Sigma Aldrich
5	hirsuteine	12.6	[M+H]+	C22H27N2O3	367.202	367.202	EtOH	Discovery of anti-influenza A virus activity of a corynanthe-type indole alkaloid,hirsutine, in vitro and the structure-activity relationship of natural and synthetic analogs	Chem. Pharm. Bull., 1993, 41, 2077-2086.
6	hirsutine	12.9	[M+H]+	C22H29N2O3	369.217	369.217	EtOH	Discovery of anti-influenza A virus activity of a corynanthe-type indole alkaloid,hirsutine, in vitro and the structure-activity relationship of natural and synthetic analogs	Bioorg. & Med. Chem. Lett., 1997, 7, 3145-3148.
7	formosanine	9.2	[M+H]+	C21H25N2O4	369.181	369.181	EtOH	A nuclear magnetic resonance study on the eleven stereoisomers of heteroyohimbine-type oxindole alkaloids	Bioorg. & Med. Chem. Lett., 1997, 7, 3145-3148.
8	isoformosanine	10	[M+H]+	C21H25N2O4	369.181	369.18	EtOH	A nuclear magnetic resonance study on the eleven stereoisomers of heteroyohimbine-type oxindole alkaloids	Chem. Pharm. Bull., 1993, 41, 2077-2086.
9	pteropodine	9.3	[M+H]+	C21H25N2O4	369.181	369.18	EtOH	Pteropodine and isopteropodine positively modulate the function of rat muscarinic M1 and 5-HT2 receptors expressed in Xenopus oocyte	Eur. J. Pharmacol., 2002, 444, 39-45.
10	isopteropodine	11.5	[M+H]+	C21H25N2O4	369.181	369.181	EtOH	Pteropodine and isopteropodine positively modulate the function of rat muscarinic M1 and 5-HT2 receptors expressed in Xenopus oocyte	Eur. J. Pharmacol., 2002, 455, 27-34.
11	rhynchophylline	10.6	[M+H]+	C22H29N2O4	385.212	385.212	EtOH	Rhynchophylline and isorhynchophylline inhibit NMDA receptors expressed in Xenopus oocytes.	Eur. J. Pharmacol., 2002, 444, 39-45.
12	isorhynchophylline	10.2	[M+H]+	C22H29N2O4	385.212	385.212	EtOH	Rhynchophylline and isorhynchophylline inhibit NMDA receptors expressed in Xenopus oocytes.	Eur. J. Pharmacol., 2002, 444, 39-45.
13	mitraphylline	9.2	[M+H]+	C21H25N2O4	369.181	369.18	EtOH	Pteropodine and isopteropodine positively modulate the function of rat muscarinic M1 and 5-HT2 receptors expressed in Xenopus oocyte	Eur. J. Pharmacol., 2002, 455, 27-34.
